# Supplementary material for: A multi-kingdom metabarcoding study on cattle grazing Alpine pastures discloses intra-seasonal shifts in plant selection and faecal microbiota
Source: Sci Rep. 2021 Jan 13;11:889. doi: 10.1038/s41598-020-79474-w (PMC7806629; doi:10.1038/s41598-020-79474-w)
Supplement: Supplementary file 2 — Supplementary Tables. [file 41598_2020_79474_MOESM2_ESM.xlsx]

## Sheet: Table S1
Supplementary Tables
A multi-kingdom metabarcoding study on cattle grazing Alpine pastures discloses intra-seasonal shifts in plant selection and faecal microbiota
Fabio Palumbo1, Andrea Squartini1*, Gianni Barcaccia1, Stefano Macolino1, Cristina Pornaro1, Massimo Pindo2, Enrico Sturaro1, Maurizio Ramanzin1
1Department of Agronomy Food Natural Resources Animals and Environment (DAFNAE), University of Padova, Campus of Agripolis, Viale dell’Università 16, 35020 Legnaro, Padova, Italy
2Research and Innovation Centre, Fondazione Edmund Mach (FEM), Via Mach 1, 38010 S. Michele all’Adige, Trento, Italy
*Corresponding author: Andrea Squartini - squart@unipd.it
Table S1. Forage value and percentage abundance of plant species averaged over surveys included in groups resulted from Cluster analysis. Only species displaying abundance value higher than 1% in at least one group has been reported. The nomenclature used for all species follows Flora Helvetica (Lauber and Wagner, 2012).
Species	Forage value*	Group
		1	2	3	4	5	6
Achillea millefolium L.	5	2.5		0.3	8.5	0.5	0.1
Aconitum napellus L.	-1	0.1		0.1		0.1	1.7
Agrostis stolonifera L.	7	6.5		0.6	6.5	13.8	0.1
Alchemilla xanthochlora Rothm.	5	6.5	0.4	0.1	6	0.3
Anthoxanthum odoratum L.	3			0.1		10.8	1.9
Avenula pratensis (L.) Dumort.	2					7	0.1
Avenula versicolor (Vill.) Lainz	-		2.8				2.3
Bellis perennis L.	2			1.2			0.7
Briza media L.	5		3.8	0.3		2	1.7
Carduus defloratus L.	0	0.5	1	0.6	1	0.1	0.2
Carex caryophyllea La Tourr.	2		15.6	3.7	0.1		7.9
Carex ferruginea Scop.	1		6	2.8	1.5	3.8	3.8
Carex ornithopodioides Hausm.	-			3.9	0.1	0.8	2.8
Dactylis glomerata L.	7	1				2.3
Deschampsia caespitosa (L.) Beauv.	3	3.5			24
Dryas octopetala L.	2			1.3			0.9
Erica carnea L.	0		0.2	1.1			0.2
Festuca rubra L.	5			4.7	5	3.8	17.3
Festuca violacea Gaudin	-	30	9.2	0.8	7.5	27.5	2.8
Galium lucidum All.	3	3
Geranium phaeum	2	1		0.1	2		0.1
Gymnadenia conopsea (L.) R. Br.	1		4.4	0.3			0.1
Hieracium pilosella L.	2			0.9	2.5		0.1
Homogyne alpina (L.) Cass.	1		12.2	2.5		0.1	1.3
Knautia dipsacifolia Kreutzer	2						1.2
Koeleria pyramidata (Lam.) Domin	3		0.2	5.4			1.5
Lotus corniculatus L.	7	6.5	2.8	2	1	2.5	2.7
Luzula campestris (L.) DC.	2					4.5	0.7
Petasites albus (L.) Gaertn.	2			5.6			1.1
Phyteuma betonicifolium Vill.	-	10	0.2		5	7	0.2
Pinguicula vulgaris L.	0		0.1	1			0.2
Plantago media L.	2				1
Poa alpina L.	7	1.5		1.4	9	1	0.6
Polygala alpestris Rchb.	1	9	5.6	12.9	12.5	1.3	3.5
Potentilla crantzii (Crantz) Beck	2			0.6	1	0.5	0.3
Pulsatilla alpina (L.) Delarbre	2	0.1	6.2	5.9		0.8	2.9
Ranunculus montanus Willd.	2		0.4	0.3	9	0.3	0.1
Ranunculus thora L.	-1	4	0.6	1.4	21.5	0.1	0.3
Rhinanthus freynii (Kerner)	-			0.1		1.3	0.1
Rumex obtusifolius L.	1	3
Sesleria varia (Jacq.) Wettst.	2		32	25.4		1.3	14.6
Soldanella alpina L.	2			0.2	2		0.1
Stachys alopecuros (L.) Bentham	-1		21.4	0.9		1.1	0.5
Stellaria graminea L.	2	2				0.1	0.1
Taraxacum officinale Weber	5	1		0.1	4		0.1
Trifolium badium Schreber	3	6.5	0.2	0.2	2.5	1	0.3
Tussilago farfara L.	0			6.8			1
Urtica dioica L.	1	47.5			0.1
Veronica chamaedrys L.	2			0.1	4	0.1	0.1
*forage value ranges from -1 (harmful) to 8 (high quality)

## Sheet: Table S2
A multi-kingdom metabarcoding study on cattle grazing Alpine pastures discloses intra-seasonal shifts in plant selection and faecal microbiota
Table S2. Plants taxa abundance according to breed and collection time
		T1												T2												T3												T4
		Alpine Grey			Simmental									Alpine Grey			Simmental									Alpine Grey			Simmental									Alpine Grey			Simmental
Species	Family	0522-G1-T1	4112-G2-T1	6015-G3-T1	8602-PR1-T1	1497-PR2-T1	9611-PR3-T1	8601-PR4-T1	1909773-PR5-T1	4979-PR6-T1	average	st.dv		0522-G1-T2	6015-G2-T2	0315-G3-T2	8602-PR1-T2	1497-PR2-T2	9611-PR3-T2	4141-PR4-T2	4546-PR5-T2	4979-PR6-T2	average	st.dv		0522-G1-T3	0315-G2-T3	7526-G3-T3	8602-PR1-T3	1497-PR2-T3	9611-PR3-T3	4141-PR4-T3	4546-PR5-T3	8601-PR6-T3	average	st.dv		0522-G1-T4	4112-G2-T4	1840315-G3-T4	NN-PR1-T4	8602-PR2-T4	4141-PR3-T4	4546-PR4-T4	8601-PR5-T4	1909773-PR6-T4	average	st.dv	Total
Helianthemum nummularium	Cistaceae	1676	4301	2772	10132	987	2072	6067	7742	2259	4223.11	3127.59		14668	12103	7835	14439	14674	9266	19508	2430	194	10568.6	6264.43		2165	1453	5392	4035	3378	870	8929	2424	1730	3375.11	2509.84		8627	705	6696	1346	13148	3154	6329	4934	682	5069	4153.32	209122
Petasites albus	Asteraceae	2186	515	2132	145	667	979	80	1270	516	943.333	781.845		2151	1690	2119	2493	1547	1537	600	2015	4100	2028	945.969		7659	5545	4548	4040	9417	7537	4554	1411	9221	5992.44	2656.87		11542	37610	9160	5618	4278	9972	3787	7461	9987	11046.1	10323.1	180089
Alchemilla spp.	Rosaceae	2715	650	4029	2908	8271	3585	2827	5919	6790	4188.22	2371.83		3004	605	2905	6099	2720	2619	3588	1834	15526	4322.22	4450.34		2251	686	1233	3182	3923	2462	3529	1721	3061	2449.78	1084.38		512	187	642	705	3091	1182	602	2097	798	1090.67	925.226	108458
Unclassified	Unclassified	441	863	787	735	1133	527	570	1204	581	760.111	267.493		2049	2792	1605	2280	919	1429	1907	2263	627	1763.44	690.834		4972	2356	5617	916	943	2535	4092	1846	2769	2894	1674.04		4183	3602	2253	1657	5304	7506	3255	3703	6127	4176.67	1857.84	86348
Potentilla spp.	Rosaceae	15135	4178	1089	1595	2508	1014	1764	9143	1711	4237.44	4816.67		4253	2777	2959	3600	1454	1648	1308	2032	1518	2394.33	1054.41		2225	2462	1391	1910	2126	2529	2191	2691	921	2049.56	569.525		515	765	662	364	734	1112	792	879	1196	779.889	262.862	85151
Prunella vulgaris	Lamiaceae	2527	2543	3504	1174	792	1479	465	769	2155	1712	1024.49		1240	1693	2037	3160	2115	1888	2095	2592	1163	1998.11	622.958		3494	2271	1223	1227	4232	6584	2556	2280	2297	2907.11	1679.72		1265	1832	1722	2372	2182	4475	3264	2711	5390	2801.44	1358.19	84768
Lotus corniculatus	Fabaceae	2049	5876	2082	4893	425	116	198	1497	440	1952.89	2101.96		3327	4437	3800	1429	1065	2036	4510	5117	3038	3195.44	1430.6		1128	1877	762	639	1212	2820	2804	1310	677	1469.89	851.286		305	327	495	246	629	884	351	624	812	519.222	231.351	64237
Stachys alopecuros	Lamiaceae	0	2707	1	569	230	0	89	393	148	591	952.525		192	976	159	1506	183	479	689	2000	0	773	680.355		3045	2023	1929	1604	1040	1868	2215	2090	606	1824.44	699.43		4644	3962	4265	1937	3843	4915	3972	2319	4948	3867.22	1070.68	61546
Geranium sylvaticum	Geraniaceae	787	2034	738	639	733	1747	697	6001	244	1513.33	1776.39		658	179	432	1450	1075	2051	616	2	45	723.111	688.461		1614	3492	952	1224	1196	3214	410	2887	3532	2057.89	1215.91		699	809	1424	18	1093	1397	1970	703	1867	1108.89	623.651	48629
Poa Alpina	Poaceae	667	226	528	1	276	80	8644	2	2091	1390.56	2796.1		1276	58	812	215	1236	985	388	1	10593	1729.33	3359.35		130	482	4	992	708	251	492	253	862	463.778	337.431		281	40	55	20	233	367	107	907	159	241	276.047	34422
Bistorta vivipara	Polygonaceae	1216	1379	2895	3954	975	764	1707	1934	149	1663.67	1156.29		386	292	1448	935	145	620	699	1015	48	620.889	455.826		213	260	1025	227	154	414	663	180	211	371.889	291.979		326	57	55	45	0	237	58	36	1	101.875	114.877	24723
Ranunculus acris	Ranunculaceae	682	735	329	272	116	998	247	569	256	467.111	292.319		87	55	1263	700	493	824	570	253	677	546.889	382.955		387	448	0	870	617	954	565	620	1337	724.75	313.34		230	68	36	126	472	152	220	421	593	257.556	193.927	17242
Luzula spp.	Juncaceae	930	880	429	0	0	0	142	96	0	495.4	395.479		102	0	0	40	1	0	275	0	0	104.5	121.036		535	471	2	348	216	301	288	166	264	287.889	158.393		404	397	609	5301	802	530	1574	654	579	1205.56	1576.25	16336
Festuca spp.	Poaceae	388	526	337	0	176	0	269	1175	299	452.857	336.302		73	158	177	180	48	440	58	1	250	153.889	133.536		982	821	874	231	819	1181	1320	718	410	817.333	341.841		424	133	386	903	637	329	324	945	303	487.111	280.668	16295
Veronica chamaedrys	Plantaginaceae	629	0	223	428	515	2212	571	143	1791	814	759.711		147	0	0	399	0	0	80	0	496	280.5	198.75		391	886	0	598	536	662	267	334	1009	585.375	262.035		430	190	130	347	552	324	217	1239	549	442	334.164	16295
Cirsium spp.	Asteraceae	318	335	1049	192	404	0	231	75	691	411.875	314.681		341	0	834	246	300	168	182	0	186	322.429	234.725		0	1508	946	1556	1025	607	404	107	426	822.375	528.465		330	90	479	989	563	162	141	411	451	401.778	275.488	15747
Erica carnea	Ericaceae	0	407	718	182	186	106	1791	617	3951	994.75	1311.63		455	122	22	396	0	146	258	2	0	200.143	176.396		230	342	693	80	1812	0	97	167	74	436.875	592.302		732	37	88	717	318	277	200	105	91	285	265.791	15419
Achillea millefolium	Asteraceae	368	181	1013	89	805	162	347	269	770	444.889	331.828		2	0	45	529	0	109	477	396	336	270.571	215.457		215	178	472	201	740	360	1155	298	522	460.111	317.861		0	26	154	123	861	91	215	243	211	240.5	260.822	11963
Calamagrostis arundinacea	Poaceae	563	380	0	0	495	0	0	0	668	526.5	120.843		208	0	0	0	709	1	1	0	201	224	289.598		283	251	397	1073	1214	831	644	193	484	596.667	370.561		218	141	268	188	570	502	130	793	499	367.667	231.737	11905
Carex spp.	Cyperaceae	449	115	111	293	86	36	731	73	193	231.889	227.672		178	81	446	147	9	154	104	129	197	160.556	120.846		687	433	1145	74	650	825	164	691	466	570.556	329.927		130	228	353	129	112	160	184	370	287	217	98.4898	10620
Plantago media	Plantaginaceae	523	138	428	154	215	398	188	529	398	330.111	156.896		173	0	253	67	0	172	119	55	485	189.143	147.194		1084	0	0	323	446	1297	384	273	134	563	443.784		47	14	0	148	264	111	52	162	129	115.875	79.7307	9163
Arnica angustifolia	Asteraceae	1	11	0	428	2199	2	17	72	221	368.875	754.479		98	180	1681	893	5	69	57	0	51	379.25	600.619		322	222	7	113	162	487	167	4	90	174.889	154.082		88	141	34	120	172	403	110	16	245	147.667	117.954	8888
Rumex spp.	Polygonaceae	0	519	966	229	4	0	201	171	3907	856.714	1381.52		63	0	105	0	39	1	0	0	611	163.8	252.826		0	1	0	187	0	153	103	167	256	144.5	86.176		0	0	1	0	186	0	42	0	8	59.25	86.3766	7920
Larix spp.	Pinaceae	0	622	0	47	0	0	179	108	0	239	260.969		0	1	0	44	0	1	165	201	0	82.4	94.3599		0	0	0	29	0	912	225	296	0	365.5	381.429		111	265	378	1704	302	911	131	567	449	535.333	501.396	7648
Dryas octopetala	Rosaceae	48	0	739	195	0	0	146	255	0	276.6	269.376		48	0	0	83	0	151	0	2570	0	713	1238.74		0	0	0	0	130	0	932	347	0	469.667	414.833		0	0	0	144	0	19	90	123	59	87	49.9049	6079
Trifolium spp.	Fabaceae	0	725	0	74	129	666	207	253	440	356.286	259.223		162	32	0	92	303	139	268	162	0	165.429	94.3078		130	439	354	91	163	383	169	0	15	218	153.562		0	30	0	54	14	0	0	86	74	51.6	29.8798	5654
Hedysarum hedysaroides	Fabaceae	0	0	272	1146	0	189	109	1058	0	554.8	503.798		371	0	406	227	0	0	1017	140	123	380.667	332.741		0	0	0	58	48	0	11	0	92	52.25	33.3304		56	19	35	0	33	0	0	0	29	34.4	13.5573	5439
Primula veris	Primulaceae	218	0	0	0	247	176	104	90	396	205.167	111.965		505	0	174	0	0	111	108	0	0	224.5	189.46		492	0	863	92	173	229	173	495	99	327	269.123		51	72	0	37	93	159	0	168	91	95.8571	50.4461	5416
Sesleria caerulea	Poaceae	1	27	0	117	0	0	5	81	3	39	48.7606		407	307	141	356	165	258	325	47	13	224.333	139.364		1	1	0	144	1	387	54	634	0	174.571	245.647		44	101	420	66	196	589	0	2	77	186.875	208.664	4970
Hypericum perforatum	Hypericaceae	0	209	0	1091	0	350	646	143	509	491.333	347.81		0	0	1	122	26	0	0	1	0	37.5	57.5529		0	0	0	34	219	270	50	245	93	151.833	104.758		159	26	0	161	79	145	226	0	34	118.571	74.119	4839
Oreojuncus trifidus	Juncaceae	0	0	0	0	0	0	0	0	0				0	110	0	105	0	15	60	0	0	72.5	44.441		296	1358	0	611	0	240	100	172	474	464.429	431.49		0	153	543	0	58	127	194	105	75	179.286	166.85	4796
Phleum spp.	Poaceae	579	0	0	183	158	294	267	0	275	292.667	150.414		0	55	246	0	0	157	0	0	257	178.75	93.8665		0	0	0	52	637	339	482	0	0	377.5	248.792		0	0	0	65	0	65	0	286	105	130.25	105.532	4502
Urtica dioica	Urticaceae	396	0	0	21	0	142	155	89	423	204.333	166.002		33	0	177	133	0	0	152	0	0	123.75	63.1262		77	0	0	504	316	0	50	119	257	220.5	173.66		0	0	0	0	0	7	0	952	0	479.5	668.216	4003
Mysothis alpestris	Boraginaceae	0	0	0	0	0	11	61	92	0	54.6667	40.8697		0	108	105	15	137	0	0	0	332	139.4	116.988		0	451	0	203	288	726	22	263	79	290.286	238.28		36	75	85	29	63	0	2	372	279	117.625	133.363	3834
Pulmonaria officinalis	Boraginaceae	0	0	0	0	0	0	0	0	0				0	0	0	0	0	89	0	0	0	89			0	0	0	10	0	0	15	124	0	49.6667	64.4231		210	298	989	39	198	205	754	375	256	369.333	304.3	3562
Thymus spp.	Lamiaceae	1	5	1	2	0	721	1	1	3	91.875	254.209		7	1	313	2	261	31	1	414	2	114.667	165.895		6	3	5	55	530	4	77	5	267	105.778	180.469		216	121	5	12	64	25	105	8	264	91.1111	95.0401	3539
Valeriana spp.	Caprifoliaceae	0	163	0	0	0	0	0	0	0	163			0	16	0	147	92	0	90	0	0	86.25	53.7672		15	0	0	489	306	48	157	83	0	183	182.148		19	199	124	48	324	228	222	108	337	178.778	112.62	3215
Campanula spp.	Campanulaceae	102	0	0	0	0	0	0	0	0	102			157	1455	0	0	319	0	0	0	0	643.667	707.289		211	0	0	0	0	218	235	99	0	190.75	61.9913		0	27	1	53	0	0	0	0	0	27	26	2877
Cerastium spp.	Caryophyllaceae	0	154	0	0	0	157	156	0	0	155.667	1.52753		0	0	247	0	0	0	0	106	305	219.333	102.344		0	0	0	40	348	645	0	0	134	291.75	268.46		34	0	16	0	110	86	39	1	114	57.1429	45.7691	2692
Euphrasia spp.	Orobanchaceae	0	0	0	158	0	0	0	0	0	158			0	0	85	0	0	353	85	129	86	147.6	116.369		0	190	0	137	0	399	116	0	0	210.5	129.467		54	158	152	118	40	68	39	128	47	89.3333	49.2722	2542
Geum spp.	Rosaceae	17	94	1	0	112	155	64	0	0	73.8333	58.4514		0	0	38	51	0	55	0	0	604	187	278.095		100	228	0	221	0	0	35	51	0	127	92.2036		114	12	102	0	49	19	84	73	203	82	61.0714	2482
Scabiosa columbaria	Caprifoliaceae	0	184	0	0	0	0	108	0	129	140.333	39.2471		70	0	0	0	109	86	269	38	0	114.4	90.2014		115	1	0	57	60	169	117	0	0	86.5	59.0449		0	144	0	74	98	83	117	92	113	103	23.6784	2233
Salix spp.	Salicaceae	214	0	0	153	0	676	0	604	0	411.75	266.361		183	1	0	0	0	0	0	0	0	92	128.693		0	0	0	0	0	34	106	0	69	69.6667	36.0046		44	0	0	31	43	2	0	30	26	29.3333	15.2534	2216
Leontodon hispidus	Asteraceae	0	0	0	165	15	449	57	109	271	177.667	160.143		1	1	4	4	0	88	0	0	0	19.6	38.2662		556	2	0	60	3	35	51	23	206	117	188.993		0	0	1	26	2	1	1	1	4	5.14286	9.26334	2136
Agrostis spp.	Poaceae	0	0	0	0	0	0	0	0	0				0	0	0	55	0	0	55	0	30	46.6667	14.4338		0	0	866	44	0	0	0	0	929	613	493.774		0	0	0	0	0	0	0	0	0			1979
Solidago spp.	Asteraceae	2	0	7	1	11	327	0	2	5	50.7143	121.881		2	0	8	5	1	1	1	1	2	2.625	2.55999		0	605	3	70	6	64	4	1	79	104	205.216		3	1	143	66	115	255	3	121	49	84	84.1219	1964
Aconitum spp.	Ranunculaceae	0	0	0	0	0	0	0	0	0				0	0	0	0	0	0	39	1	0	20	26.8701		0	0	0	110	0	6	0	0	0	58	73.5391		68	46	647	29	305	54	102	229	254	192.667	198.56	1890
Polytrichum commune	Polytrichaceae	0	0	0	3	28	102	52	20	0	41	38.3927		0	0	0	0	0	0	0	0	0				455	0	606	0	0	8	0	10	0	269.75	307.335		30	0	0	29	38	232	23	4	172	75.4286	88.7991	1812
Dactylis glomerata	Poaceae	0	0	0	0	0	0	0	0	0				0	133	0	0	0	0	0	0	0	133			0	0	0	117	0	0	0	0	0	117			271	241	305	45	72	147	127	0	246	181.75	96.9134	1704
Trisetum spp.	Poaceae	0	0	0	0	0	0	0	0	0				176	0	0	75	0	80	0	0	0	110.333	56.9239		0	0	0	0	0	0	0	350	0	350			0	24	132	50	195	0	114	346	92	136.143	107.979	1634
Hieracium spp.	Asteraceae	0	43	0	1	0	25	0	67	3	27.8	27.8783		2	258	124	333	1	117	0	195	0	147.143	124.493		0	0	0	75	66	0	0	0	2	47.6667	39.8037		0	86	0	3	1	91	1	103	0	47.5	50.5163	1597
Globularia cordifolia	Plantaginaceae	0	1	1	0	0	0	0	0	0	1	0		0	0	0	2	0	0	0	0	0	2			0	0	0	1	0	117	94	0	0	70.6667	61.4193		0	241	111	0	80	804	0	0	97	266.6	307.103	1549
Anthoxanthum odoratum	Poaceae	366	1	629	167	2	0	4	0	1	167.143	245.612		2	0	0	1	3	3	0	0	88	19.4	38.3575		1	1	1	3	53	2	0	0	3	9.14286	19.36		1	0	1	0	4	2	0	127	1	22.6667	51.126	1467
Pinus spp.	Pinaceae	0	0	1	0	0	0	0	0	159	80	111.723		0	0	0	0	0	0	390	0	0	390			0	0	0	0	247	252	209	0	0	236	23.516		0	41	0	0	31	0	0	0	4	25.3333	19.1398	1334
Bellis perennis	Asteraceae	11	3	4	58	161	1	0	0	1	34.1429	59.5439		9	3	8	65	6	106	30	1	99	36.3333	42.5323		23	19	20	75	127	23	58	11	30	42.8889	37.754		35	134	34	54	11	21	8	23	30	38.8889	38.2376	1302
Centaurea spp.	Asteraceae	181	0	0	0	4	1	62	2	0	50	77.6627		0	8	138	12	0	1	0	4	0	32.6	59.0661		0	1	0	52	3	1	0	0	79	27.2	36.2519		33	35	106	2	50	32	77	135	20	54.4444	43.2351	1039
Carum carvi	Apiaceae	0	0	0	0	0	124	126	0	0	125	1.41421		0	0	62	70	73	0	0	0	172	94.25	52.0408		0	0	0	55	0	0	0	0	11	33	31.1127		0	0	84	15	10	0	0	175	43	65.4	67.9507	1020
Epilobium spp.	Onagraceae	0	372	385	0	0	0	0	0	0	378.5	9.19239		0	0	0	0	0	0	0	0	0				0	0	0	93	20	1	113	0	0	56.75	54.5795		0	0	0	0	0	0	0	0	0			984
Pedicularis spp.	Orobanchaceae	0	0	0	80	0	0	111	0	0	95.5	21.9203		0	0	88	0	0	0	0	0	0	88			0	0	701	0	0	0	0	0	0	701			0	0	0	0	0	0	0	0	0			980
Picea spp.	Pinaceae	0	0	0	0	0	0	66	71	0	68.5	3.53553		0	0	0	0	0	130	0	0	0	130			0	0	0	0	0	0	279	0	0	279			0	0	0	0	296	0	0	0	135	215.5	113.844	977
Senecio abrotanifolius	Asteraceae	1	0	1	0	0	2	0	158	0	40.5	78.3348		3	0	96	2	0	1	0	133	3	39.6667	59.1394		7	4	2	4	7	6	5	0	6	5.125	1.72689		19	28	135	5	11	48	3	4	148	44.5556	56.8795	842
Thalictrum aquilegiifolium	Ranunculaceae	0	0	0	0	0	0	0	0	0				0	0	0	0	0	0	0	0	0				0	0	737	0	0	0	0	0	0	737			0	0	0	0	0	0	0	0	0			737
Galium spp.	Rubiaceae	202	0	0	0	0	0	0	0	324	263	86.267		0	0	0	0	0	0	0	0	0				0	0	0	138	0	0	0	0	0	138			0	0	0	16	0	22	0	0	0	19	4.24264	702
Bartsia alpina	Orobanchaceae	0	0	0	0	0	0	0	0	0				0	0	145	0	0	0	121	0	69	111.667	38.8501		0	0	0	0	129	0	44	0	65	79.3333	44.2757		0	63	0	23	0	0	39	0	0	41.6667	20.1329	698
Sibbaldia procumbens	Rosaceae	42	11	10	10	40	11	21	91	27	29.2222	26.3902		29	7	18	51	10	13	7	12	50	21.8889	17.5531		23	5	0	16	25	20	26	22	9	18.25	7.66718		4	3	3	1	12	8	2	15	7	6.11111	4.8074	661
Chamerion angustifolium	Onagraceae	0	308	0	0	0	0	0	0	0	308			0	0	0	0	0	0	0	0	0				0	0	0	0	0	0	0	0	0				35	17	81	0	0	110	0	0	56	59.8	36.847	607
Scorzoneroides autumnalis	Asteraceae	0	0	0	0	1	0	0	81	0	41	56.5685		163	0	0	0	0	0	0	0	0	163			0	0	0	0	172	0	0	183	0	177.5	7.77817		0	0	1	0	1	0	0	0	0	1	0	602
Viola biflora	Violaceae	0	37	0	0	0	0	0	0	0	37			1	0	0	0	0	0	0	0	0	1			0	0	554	0	0	0	0	0	0	554			0	0	0	0	0	0	0	0	0			592
	Tottal reads per sample	36631	32458	28211	32684	23106	20856	30550	43038	33198	31192.4	6701.47		37462	30694	33561	43255	30243	28628	41272	26292	42577	34887.1	6427.61		36520	31776	33324	29390	40643	44280	42002	26364	34357	35406.2	5994.63		37579	54021	34601	26418	43042	42807	30399	36492	39902	38362.3	8012.18	1258633
	Total Taxa	35	38	32	38	33	36	43	41	37	37	3.53553		42	31	40	44	32	42	39	33	35	37.5556	4.87625		36	36	30	54	46	48	51	42	43	42.8889	7.80135		43	49	47	50	54	51	46	50	56	49.5556	3.97213	67
	Mean Taxa/breed		35				38								37.6667				37.5								34				47.3333								46.3333				51.1667
	Mean Taxa/Timepoint						37												37.5556												42.8889												49.5556
	Average Reads/taxa										593.277												615.197												616.532												629.458
	St.dev Reads/taxa											926.389												1099.5												546.209												1405.05
		Alpine grey	Simmental
	Overall mean Taxa/breed	38.25	43.5
	Overall st.dev Taxa/breed	5.60671	6.82452

## Sheet: Table S3
A multi-kingdom metabarcoding study on cattle grazing Alpine pastures discloses intra-seasonal shifts in plant selection and faecal microbiota
Table S3. Fungal taxa abundance according to breed and collection time
		T1												T2												T3												T4
		Alpine Grey			Simmental									Alpine Grey			Simmental									Alpine Grey			Simmental									Alpine Grey			Simmental
OTU		0522-G1-T1	4112-G2-T1	6015-G3-T1	8602-PR1-T1	1497-PR2-T1	9611-PR3-T1	8601-PR4-T1	1909773-PR5-T1	4979-PR6-T1	average	st.dv		0522-G1-T2	6015-G2-T2	0315-G3-T2	8602-PR1-T2	1497-PR2-T2	9611-PR3-T2	4141-PR4-T2	4546-PR5-T2	4979-PR6-T2	average	st.dv		0522-G1-T3	0315-G2-T3	7526-G3-T3	8602-PR1-T3	1497-PR2-T3	9611-PR3-T3	4141-PR4-T3	4546-PR5-T3	8601-PR6-T3	average	st.dv		0522-G1-T4	4112-G2-T4	1840315-G3-T4	NN-PR1-T4	8602-PR2-T4	4141-PR3-T4	4546-PR4-T4	8601-PR5-T4	1909773-PR6-T4	average	st.dv
DENOVO2	Fungi;Ascomycota;Dothideomycetes;Botryosphaeriales;Incertae_sedis_33;Camarosporium;Camarosporium_sp|SH224142.06FU	2556	2500	2756	1541	2701	2812	1404	7137	3396	2978.11	1679.83		1996	1791	1527	1584	1754	3421	2845	3348	1451	2190.78	792.559		5889	5089	7667	3457	6444	11689	8203	9386	3472	6810.67	2725.9		3868	4537	3458	7308	4288	4762	4597	5862	6955	5070.56	1343.81
DENOVO1	Fungi;Ascomycota;Ascomycota_unidentified;Ascomycota_unidentified_1;Ascomycota_unidentified_1;Ascomycota_unidentified_1_1;Ascomycota_sp|SH190471.06FU	2923	10166	2786	3710	3414	8243	3172	2165	2413	4332.44	2842.99		2131	5367	4988	4425	3668	6855	6007	5178	8750	5263.22	1884.03		3434	1356	4199	3270	1179	2911	2023	5522	2797	2965.67	1372.55		2744	6106	2199	1719	4600	2578	3032	1491	2537	3000.67	1467.39
DENOVO4	Fungi	6728	16435	1915	1239	2548	6319	3887	535	2225	4647.89	4910.69		1353	1475	1634	2860	1909	26	6923	7913	5042	3237.22	2742.02		2474	7745	3660	5869	4991	2904	3502	2326	6932	4489.22	1988.67		2	5094	2	0	1	3781	9522	320	1623	2260.56	3310.19
DENOVO3	Fungi;Ascomycota;Sordariomycetes;Sordariales;Lasiosphaeriaceae;Podospora;Podospora_myriaspora|SH222871.06FU	2977	2616	2150	3285	10765	6190	2615	1015	4595	4023.11	2929.05		4608	3022	2094	3215	11552	1656	6004	6627	9724	5389.11	3435.42		4225	1050	1300	2631	4233	2680	1053	4241	1650	2562.56	1386.68		267	188	655	596	524	2189	2514	1070	3294	1255.22	1123.19
DENOVO5	Fungi;Ascomycota;Pezizomycetes;Pezizales;Pyronemataceae;Pyronemataceae_unidentified;Pyronemataceae_sp|SH226417.06FU	3541	2523	2282	2568	2761	8675	2730	584	3366	3225.56	2209.95		2428	4483	3157	2720	5252	3239	6132	2879	7676	4218.44	1805.75		2229	1522	1014	696	233	3382	505	2641	1374	1510.67	1052.88		612	2018	1078	122	3	170	1784	2908	607	1033.56	1002.88
DENOVO6	Fungi;Ascomycota;Dothideomycetes;Pleosporales;Sporormiaceae;Sporormiella;Sporormiella_sp|SH227240.06FU	992	187	0	635	1267	472	299	102	707	517.889	423.69		1714	1167	1737	1054	2651	1708	3557	1390	6209	2354.11	1644.4		1848	433	490	1748	2187	1221	1557	1459	1097	1337.78	593.875		2243	265	171	444	2352	495	1393	330	1153	982.889	850.64
DENOVO14	Fungi;Chytridiomycota;Neocallimastigomycetes;Neocallimastigales;Neocallimastigaceae;Orpinomyces	201	1300	1976	574	59	1676	580	850	532	860.889	656.569		4842	374	1283	579	130	223	116	963	218	969.778	1506.52		1098	1036	1047	773	302	599	1732	3312	0	1099.89	968.505		4865	1287	579	608	3116	1346	2693	3	733	1692.22	1563.96
DENOVO7	Fungi;Basidiomycota;Agaricomycetes;Agaricales;Agaricales_unidentified;Agaricales_unidentified_1;Agaricales_sp|SH205083.06FU	1206	905	519	3125	1686	1420	2717	118	940	1404	981.46		2652	339	561	206	1983	79	785	914	1703	1024.67	890.65		1499	21	214	114	535	945	766	649	331	563.778	466.69		0	0	1	226	31	73	652	1225	46	250.444	421.413
DENOVO9	Fungi;Ascomycota;Ascomycota_unidentified;Ascomycota_unidentified_1;Ascomycota_unidentified_1;Ascomycota_unidentified_1_1;Ascomycota_sp|SH195163.06FU	1625	3773	614	1203	1163	2636	706	558	1640	1546.44	1059.33		539	428	983	851	1228	755	1149	600	1117	850	288.876		346	261	630	723	468	405	299	226	462	424.444	166.98		181	537	376	138	426	244	407	226	300	315	130.51
DENOVO25	Fungi;Basidiomycota;Ustilaginomycetes;Ustilaginales;Ustilaginaceae;Ustilago;Ustilago_striiformis|SH237191.06FU	153	170	488	114	77	244	114	208	345	212.556	131.139		348	208	724	106	191	60	697	772	641	416.333	289.943		1128	1666	1260	523	215	580	306	901	204	753.667	515.585		870	1480	3633	284	2195	694	2586	2078	617	1604.11	1104.19
DENOVO8	Fungi;Basidiomycota;Exobasidiomycetes;Entylomatales;Entylomataceae;Entyloma;Entyloma_microsporum|SH228434.06FU	680	103	17	680	1206	1429	533	109	728	609.444	489.301		110	465	172	323	500	700	2084	95	2381	758.889	861.704		1724	1055	364	2452	765	1509	651	1667	1502	1298.78	648.998		0	1	0	163	98	979	102	980	185	278.667	403.229
DENOVO13	Fungi	533	276	178	766	936	470	319	267	41	420.667	286.746		1322	0	486	277	1307	799	1884	1641	3487	1244.78	1052.59		241	222	0	99	826	439	649	387	370	359.222	259.487		796	544	0	0	0	0	287	2	0	181	299.39
DENOVO10	Fungi;Chytridiomycota;Neocallimastigomycetes;Neocallimastigales;Neocallimastigaceae	387	1772	799	519	314	192	409	1940	98	714.444	678.194		1580	814	516	184	136	890	468	557	107	583.556	467.118		322	215	1411	227	413	96	671	1301	0	517.333	513.113		718	221	255	10	422	148	409	0	465	294.222	232.885
DENOVO16	Fungi;Basidiomycota;Tremellomycetes;Cystofilobasidiales;Cystofilobasidiales_unidentified;Cystofilobasidiales_unidentified_1	486	682	482	124	135	284	132	625	195	349.444	222.197		247	684	234	250	86	589	316	431	97	326	205.846		598	70	778	117	328	897	488	402	37	412.778	308.488		800	556	975	321	654	714	794	290	1385	721	334.385
DENOVO1152	Fungi;Chytridiomycota;Neocallimastigomycetes;Neocallimastigales;Neocallimastigaceae;Anaeromyces;Anaeromyces_sp_FFEX4|SH198983.06FU	36	1540	1	3	97	71	0	108	86	215.778	498.419		209	818	149	13	139	962	189	1402	195	452.889	483.905		198	249	1912	0	464	295	524	2269	0	656.778	836.66		299	1076	73	127	0	49	1067	1	891	398.111	471.298
DENOVO15	Fungi;Basidiomycota;Agaricomycetes;Agaricales;Psathyrellaceae;Coprinopsis;Coprinopsis_pachyderma|SH229015.06FU	592	272	1040	606	517	695	458	343	1474	666.333	375.447		182	555	244	488	304	703	1170	507	540	521.444	294.929		106	339	786	662	413	189	409	602	600	456.222	224.979		0	0	0	47	0	0	210	0	0	28.5556	69.7945
DENOVO11	Fungi;Basidiomycota;Microbotryomycetes;Microbotryales;Microbotryaceae;Microbotryum;Microbotryum_silybum|SH199836.06FU	0	0	0	4811	1	0	4546	1	9	1040.89	2063.4		35	0	2	473	274	0	363	30	900	230.778	308.905		23	9	0	0	1037	1	289	0	572	214.556	366.125		0	0	0	1199	61	0	0	0	143	155.889	394.186
DENOVO24	Fungi;Chytridiomycota;Neocallimastigomycetes;Neocallimastigales;Neocallimastigaceae;Anaeromyces;Anaeromyces_sp_FFEX4|SH198983.06FU	72	2007	0	0	36	32	1	179	54	264.556	655.801		490	510	73	4	75	512	84	501	244	277	223.703		656	159	1601	2	295	277	576	673	0	471	496.325		1215	1604	603	176	0	111	275	0	742	525.111	570.138
DENOVO12	Fungi;Ascomycota;Pezizomycetes;Pezizales;Pyronemataceae;Pyronemataceae_unidentified;Pyronemataceae_sp|SH226418.06FU	42	892	223	693	297	1356	348	1	322	463.778	439.223		434	52	43	199	122	431	347	232	147	223	150.597		244	178	198	260	0	995	0	659	191	302.778	322.828		2	1262	742	0	583	1632	75	3	1	477.778	622.266
DENOVO435	Fungi;Ascomycota;Pezizomycetes;Pezizales;Pyronemataceae;Pyronemataceae_unidentified	273	3130	208	299	347	1089	213	157	483	688.778	958.123		256	333	535	356	173	365	713	662	204	399.667	194.669		133	239	165	128	89	214	60	98	242	152	67.0522		554	683	1	0	227	168	104	83	1	202.333	250.603
DENOVO58	Fungi;Chytridiomycota;Neocallimastigomycetes;Neocallimastigales;Neocallimastigaceae;Cyllamyces	482	811	230	370	196	113	227	825	314	396.444	261.55		464	458	44	57	311	442	40	542	71	269.889	214.236		74	2	637	7	413	200	31	4122	0	609.556	1335.56		108	444	2	29	105	32	510	0	129	151	191.45
DENOVO22	Fungi;Chytridiomycota;Neocallimastigomycetes;Neocallimastigales;Neocallimastigaceae;Orpinomyces;Orpinomyces_sp_NIANP59|SH192572.06FU	0	1076	329	148	1	64	497	486	136	304.111	346.657		1878	139	124	92	0	137	122	300	5	310.778	594.188		112	0	335	98	17	5	206	927	15	190.556	297.883		103	506	0	1323	832	775	41	1467	7	561.556	572.881
DENOVO23	Fungi;Ascomycota	143	136	87	322	483	257	152	233	417	247.778	136.14		350	76	279	172	754	277	538	244	696	376.222	234.642		144	12	0	210	974	473	345	391	172	302.333	299.213		74	0	129	344	1039	150	361	525	431	339.222	315.938
DENOVO91	Fungi;Chytridiomycota;Neocallimastigomycetes;Neocallimastigales;Neocallimastigaceae;Anaeromyces;Anaeromyces_mucronatus|SH198981.06FU	244	543	1186	226	17	74	216	395	72	330.333	361.18		233	106	182	244	3	157	586	440	20	219	189.931		53	70	220	379	2	62	147	229	0	129.111	126.304		862	507	240	14	1553	104	770	177	68	477.222	507.407
DENOVO21	Fungi;Chytridiomycota;Neocallimastigomycetes;Neocallimastigales;Neocallimastigaceae	263	176	1532	25	0	0	12	621	0	292.111	508.136		888	127	0	32	0	21	358	85	0	167.889	293.225		336	21	141	26	0	3	274	279	0	120	140.187		648	2109	255	0	404	123	6	1	1051	510.778	695.319
DENOVO18	Fungi;Ascomycota;Dothideomycetes;Pleosporales;Leptosphaeriaceae;Plenodomus;Plenodomus_agnitus|SH225750.06FU	33	146	122	48	1285	200	65	1204	100	355.889	506.797		129	11	30	58	117	57	79	185	29	77.2222	56.5703		67	31	422	38	893	206	148	187	28	224.444	280.433		181	115	351	186	67	949	426	292	845	379.111	315.458
DENOVO30	Fungi;Basidiomycota;Agaricomycetes;Agaricales;Agaricales_unidentified;Agaricales_unidentified_1;Agaricales_sp|SH205086.06FU	156	34	33	180	424	316	194	0	363	188.889	152.851		182	0	37	67	295	324	573	430	1151	339.889	358.694		302	143	60	353	828	549	240	376	102	328.111	241.691		98	49	0	185	506	71	368	323	0	177.778	181.182
DENOVO20	Fungi;Ascomycota;Dothideomycetes;Pleosporales;Incertae_sedis_13;Phoma	51	0	136	6	7	19	11	50	5	31.6667	43.5373		31	118	162	157	64	223	58	356	134	144.778	99.3816		154	233	194	202	2101	313	395	157	99	427.556	633.823		492	222	135	867	148	454	436	302	428	387.111	225.02
DENOVO55	Fungi;Chytridiomycota;Neocallimastigomycetes;Neocallimastigales;Neocallimastigaceae	0	36	0	10	0	240	23	317	39	73.8889	118.532		1474	360	262	33	39	140	409	283	33	337	449.926		66	38	174	53	692	149	201	1689	0	340.222	546.73		519	150	36	340	347	111	75	0	15	177	182.132
DENOVO17	Fungi;Basidiomycota;Agaricomycetes;Trechisporales;Hydnodontaceae;Trechispora;Trechispora_sp|SH228892.06FU	0	1	0	0	32	0	0	314	530	97.4444	192.049		72	0	144	92	687	52	16	43	1	123	216.507		461	0	243	354	1842	358	147	251	15	407.889	559.63		1	0	0	364	295	211	1	1029	540	271.222	345.042
DENOVO1408	Fungi;Ascomycota;Dothideomycetes;Botryosphaeriales;Incertae_sedis_33;Camarosporium;Camarosporium_sp|SH224142.06FU	0	0	0	4	0	0	9	15	1	3.22222	5.35672		207	0	3	36	209	473	205	235	0	152	158.461		156	27	272	26	85	520	395	762	8	250.111	262.46		478	509	574	574	118	617	269	163	362	407.111	186.899
DENOVO44	Fungi;Chytridiomycota;Neocallimastigomycetes;Neocallimastigales;Neocallimastigaceae;Orpinomyces	142	165	693	247	12	903	444	117	425	349.778	294.65		988	85	558	6	22	250	77	128	0	234.889	332.323		5	75	16	0	0	165	124	583	3	107.889	188.297		0	0	464	0	0	138	449	0	0	116.778	197.866
DENOVO33	Fungi;Chytridiomycota;Neocallimastigomycetes;Neocallimastigales;Neocallimastigaceae;Anaeromyces;Anaeromyces_mucronatus|SH198981.06FU	446	224	1129	99	112	52	104	249	55	274.444	344.011		118	9	20	130	77	129	782	217	19	166.778	240.446		33	18	39	284	21	80	193	81	0	83.2222	94.8074		467	144	2	30	1051	40	423	208	89	272.667	336.697
DENOVO951	Fungi;Chytridiomycota;Neocallimastigomycetes;Neocallimastigales;Neocallimastigaceae;Orpinomyces;Orpinomyces_sp_NIANP59|SH192572.06FU	0	383	175	128	50	676	236	147	272	229.667	203.022		98	296	0	36	0	1648	42	0	27	238.556	536.742		4	0	95	80	148	50	111	8	0	55.1111	55.7841		48	773	0	7	471	403	0	647	40	265.444	310.281
DENOVO19	Fungi;Ascomycota;Dothideomycetes;Pleosporales	92	0	0	53	6	142	61	0	73	47.4444	50.3292		24	10	310	58	216	91	291	0	109	123.222	119.888		18	0	0	1423	1503	376	298	44	194	428.444	602.28		39	0	83	197	197	160	19	859	77	181.222	264.628
DENOVO159	Fungi;Chytridiomycota;Neocallimastigomycetes;Neocallimastigales;Neocallimastigaceae;Anaeromyces	27	422	77	129	51	118	146	338	66	152.667	136.042		154	145	271	193	20	771	163	313	13	227	226.721		35	55	130	137	16	286	52	245	0	106.222	101.951		666	424	175	3	381	76	471	13	171	264.444	230.97
DENOVO51	Fungi;Chytridiomycota;Neocallimastigomycetes;Neocallimastigales;Neocallimastigaceae	39	0	57	28	203	23	31	17	105	55.8889	62.7046		999	250	38	97	23	167	363	321	218	275.111	296.001		271	9	396	459	516	4	299	282	254	276.667	177.423		421	1	63	0	303	0	64	44	0	99.5556	154.05
DENOVO26	Fungi	75	141	67	15	39	180	21	49	108	77.2222	55.8766		13	58	65	44	129	76	19	43	136	64.7778	43.3756		75	215	297	303	249	37	189	244	848	273	234.211		1	189	1110	30	60	50	339	701	19	277.667	385.295
DENOVO933	Fungi;Chytridiomycota;Neocallimastigomycetes;Neocallimastigales;Neocallimastigaceae;Orpinomyces;Orpinomyces_sp_NIANP59|SH192572.06FU	0	15	343	95	16	382	297	5	417	174.444	180.736		26	0	453	40	5	1013	0	169	25	192.333	340.943		23	0	0	41	181	63	5	525	7	93.8889	171.502		12	0	0	660	259	24	13	643	22	181.444	278.658
DENOVO941	Fungi;Chytridiomycota;Neocallimastigomycetes;Neocallimastigales;Neocallimastigaceae;Orpinomyces	17	913	119	3	5	31	11	223	90	156.889	292.711		1678	435	74	1	13	1	361	28	0	287.889	547.236		45	18	21	0	0	16	212	184	0	55.1111	82.5461		522	51	93	0	0	336	191	0	0	132.556	185.396
DENOVO57	Fungi;Chytridiomycota;Neocallimastigomycetes;Neocallimastigales;Neocallimastigaceae	0	384	202	115	33	51	78	85	18	107.333	119.96		81	280	196	130	26	125	29	297	16	131.111	106.755		69	262	768	290	16	17	85	408	0	212.778	253.499		109	509	295	0	326	2	296	0	0	170.778	190.196
DENOVO28	Fungi;Ascomycota;Dothideomycetes;Capnodiales;Davidiellaceae;Davidiella;Davidiella_tassiana|SH196750.06FU	21	109	25	30	28	62	9	131	31	49.5556	42.6852		29	2	0	26	9	49	68	49	71	33.6667	27.0832		152	49	0	331	150	860	321	176	161	244.444	254.786		602	135	357	224	202	61	219	230	466	277.333	169.031
DENOVO41	Fungi;Chytridiomycota;Neocallimastigomycetes;Neocallimastigales;Neocallimastigaceae;Orpinomyces	5	120	0	96	7	45	80	22	5	42.2222	45.5241		392	131	359	101	31	0	60	158	14	138.444	144.536		51	427	20	129	65	39	360	468	0	173.222	189.172		255	39	222	158	752	75	428	0	1	214.444	245.263
DENOVO27	Fungi;Ascomycota;Leotiomycetes;Helotiales;Incertae_sedis_2;Pilidium;Pilidium_sp|SH197203.06FU	0	0	0	52	0	70	0	63	0	20.5556	31.1653		110	0	0	33	12	0	44	29	64	32.4444	36.6269		287	0	68	1	568	99	218	135	0	152.889	185.335		108	0	342	64	405	1166	181	0	960	358.444	426.369
DENOVO50	Fungi;Chytridiomycota;Neocallimastigomycetes;Neocallimastigales;Neocallimastigaceae;Cyllamyces;Cyllamyces_sp_CB3B1|SH226597.06FU	258	435	354	104	76	61	83	139	126	181.778	135.146		75	261	138	16	100	60	6	112	28	88.4444	78.7466		4	26	410	0	244	34	30	1100	0	205.333	364.165		13	211	0	34	11	7	208	0	50	59.3333	86.6718
DENOVO29	Fungi;Ascomycota;Sordariomycetes;Xylariales;Amphisphaeriaceae;Amphisphaeriaceae_unidentified;Amphisphaeriaceae_sp|SH211285.06FU	72	0	13	9	25	21	19	3940	0	455.444	1306.89		9	0	68	28	0	6	0	22	56	21	25.4362		49	0	0	0	10	3	28	0	0	10	17.2988		0	2	0	26	206	0	44	0	66	38.2222	67.3234
DENOVO32	Fungi;Ascomycota;Dothideomycetes;Capnodiales;Davidiellaceae;Davidiella;Davidiella_tassiana|SH196750.06FU	72	77	32	4	16	82	13	159	40	55	48.6801		21	37	58	26	22	45	89	1	23	35.7778	25.7137		92	36	187	254	78	157	318	64	158	149.333	93.1786		442	374	185	254	312	60	118	254	465	273.778	139.195
DENOVO35	Fungi;Ascomycota;Sordariomycetes;Sordariales;Sordariales_unidentified;Sordariales_unidentified_1;Sordariales_sp|SH222048.06FU	81	19	22	128	674	77	122	91	198	156.889	201.506		408	155	44	76	477	57	409	210	532	263.111	193.758		229	0	0	67	151	7	45	231	35	85	94.4497		0	0	0	0	1	0	25	0	0	2.88889	8.29826
DENOVO34	Fungi;Ascomycota;Dothideomycetes;Pleosporales;Incertae_sedis_13;Phoma	39	44	21	31	16	18	25	41	49	31.5556	12.1667		6	107	49	64	28	110	21	121	34	60	42.8719		80	154	140	337	144	85	161	93	153	149.667	77.1557		315	0	629	243	320	160	258	140	170	248.333	173.909
DENOVO1227	Fungi;Ascomycota;Dothideomycetes;Pleosporales;Sporormiaceae	72	1	42	69	0	20	70	0	34	34.2222	30.8738		221	83	100	60	89	58	170	61	90	103.556	55.7026		0	46	482	39	35	56	33	0	0	76.7778	153.443		520	272	0	105	169	662	0	232	449	267.667	232.602
DENOVO37	Fungi;Basidiomycota;Agaricomycetes;Agaricales;Psathyrellaceae;Coprinopsis;Coprinopsis_sp|SH229020.06FU	800	55	1	213	351	709	117	25	301	285.778	292.44		197	0	69	35	317	127	118	46	163	119.111	97.6825		26	160	46	127	147	25	51	42	60	76	53.3104		6	0	3	0	0	0	0	0	0	1	2.12132
DENOVO688	Fungi;Ascomycota;Dothideomycetes;Pleosporales;Sporormiaceae	41	0	42	57	326	189	110	237	107	123.222	107.095		268	0	146	128	365	54	159	93	426	182.111	142.562		92	0	548	57	144	95	162	42	187	147.444	161.67		0	0	2	37	93	2	34	43	15	25.1111	30.7833
DENOVO31	Fungi	0	41	0	7	120	118	33	127	131	64.1111	58.5672		87	0	22	54	196	0	34	113	261	85.2222	90.8746		202	24	0	256	642	125	217	208	112	198.444	188.142		150	0	0	107	214	166	24	289	128	119.778	99.1599
DENOVO115	Fungi;Basidiomycota;Agaricomycetes;Boletales;Suillaceae;Suillus;Suillus_viscidus|SH190975.06FU	0	0	0	0	0	0	0	0	0	0	0		195	131	1192	355	22	0	472	15	0	264.667	386.512		29	240	0	650	66	54	291	86	27	160.333	209.063		0	8	76	0	57	63	66	109	0	42.1111	40.8272
DENOVO46	Fungi;Chytridiomycota;Neocallimastigomycetes;Neocallimastigales;Neocallimastigaceae;Orpinomyces	22	23	101	75	18	15	73	5	3	37.2222	35.8496		16	11	337	135	172	0	0	2	5	75.3333	117.637		1	98	82	258	214	0	0	0	0	72.5556	100.816		0	264	166	876	698	13	160	0	91	252	319.051
DENOVO101	Fungi;Chytridiomycota;Neocallimastigomycetes;Neocallimastigales;Neocallimastigaceae	78	45	161	111	0	0	71	0	0	51.7778	58.3776		0	166	59	154	0	0	0	79	0	50.8889	68.6357		409	86	260	265	0	0	0	90	8	124.222	150.742		288	581	82	0	139	0	61	0	706	206.333	265.882
DENOVO192	Fungi;Chytridiomycota;Neocallimastigomycetes;Neocallimastigales;Neocallimastigaceae	0	145	387	59	6	242	53	128	19	115.444	128.687		118	204	204	95	1	361	35	113	6	126.333	115.592		61	125	304	179	0	64	41	100	0	97.1111	96.6339		177	134	252	0	120	1	82	0	1	85.2222	92.5672
DENOVO80	Fungi;Basidiomycota;Agaricomycetes;Agaricales;Agaricales_unidentified;Agaricales_unidentified_1;Agaricales_sp|SH229021.06FU	0	0	0	0	34	33	3	21	0	10.1111	14.895		28	108	236	243	171	82	351	0	23	138	120.152		367	51	186	380	108	82	226	100	144	182.667	120.51		24	22	302	35	185	0	0	234	12	90.4444	116.722
DENOVO1105	Fungi;Chytridiomycota;Neocallimastigomycetes;Neocallimastigales;Neocallimastigaceae;Orpinomyces;Orpinomyces_sp_NIANP59|SH192572.06FU	0	0	142	61	25	14	105	259	63	74.3333	84.4482		651	340	177	36	3	160	41	73	13	166	211.19		55	0	279	16	133	0	21	534	5	115.889	181.508		177	1	0	2	134	60	0	145	6	58.3333	73.5918
DENOVO36	Fungi	0	2	0	40	492	0	338	1	271	127.111	189.057		40	93	710	174	152	53	0	106	983	256.778	345.443		48	0	0	0	23	1	1	65	115	28.1111	40.5785		0	0	0	0	0	0	0	19	0	2.11111	6.33333
DENOVO39	Fungi;Ascomycota;Dothideomycetes;Pleosporales;Leptosphaeriaceae;Leptosphaeria;Leptosphaeria_sp_X9|SH225742.06FU	47	78	0	0	11	22	4	77	0	26.5556	32.5888		76	0	43	13	0	63	52	118	0	40.5556	41.2132		89	147	173	44	95	245	219	185	0	133	81.7236		445	77	277	250	88	247	130	19	382	212.778	144.763
DENOVO1254	Fungi;Chytridiomycota;Neocallimastigomycetes;Neocallimastigales;Neocallimastigaceae;Anaeromyces;Anaeromyces_mucronatus|SH198981.06FU	130	291	668	21	24	31	5	135	37	149.111	214.853		191	27	146	20	52	80	113	176	4	89.8889	69.8846		15	8	176	29	5	32	58	47	0	41.1111	54.2182		86	449	93	17	134	84	137	5	111	124	130.23
DENOVO73	Fungi;Chytridiomycota;Neocallimastigomycetes;Neocallimastigales;Neocallimastigaceae	354	0	0	0	59	0	0	0	127	60	118.599		0	0	8	2	20	1	27	0	50	12	17.3277		10	75	0	1	117	76	54	375	199	100.778	120.896		526	64	170	105	73	262	242	383	226	227.889	151.492
DENOVO49	Fungi;Ascomycota;Dothideomycetes;Pleosporales;Sporormiaceae;Preussia;Preussia_flanaganii|SH190474.06FU	0	0	0	70	124	379	32	54	578	137.444	203.692		330	0	30	20	370	227	29	308	98	156.889	151.001		23	0	65	107	115	164	104	0	30	67.5556	58.0584		64	0	0	60	0	0	0	141	0	29.4444	49.717
DENOVO1174	Fungi;Chytridiomycota;Neocallimastigomycetes;Neocallimastigales;Neocallimastigaceae;Orpinomyces	0	122	2	77	0	1	69	1	1	30.3333	46.5027		3	17	341	176	0	0	93	8	68	78.4444	114.842		0	335	18	175	1	18	234	26	0	89.6667	125.783		1	11	425	0	788	336	11	0	0	174.667	282.872
DENOVO40	Fungi;Ascomycota	71	0	53	19	0	16	23	8	118	34.2222	39.4391		0	0	171	23	5	0	130	0	82	45.6667	65.8122		0	36	0	634	847	286	111	0	279	243.667	307.867		0	1	0	55	0	0	0	321	0	41.8889	106.228
DENOVO38	Fungi;Ascomycota;Sordariomycetes	0	0	48	11	0	0	54	95	9	24.1111	33.9391		0	0	382	408	39	0	0	135	1	107.222	169.066		0	199	0	18	0	434	0	740	98	165.444	259.6		0	480	0	0	0	0	136	0	0	68.4444	160.754
DENOVO65	Fungi;Chytridiomycota;Neocallimastigomycetes;Neocallimastigales;Neocallimastigaceae;Anaeromyces;Anaeromyces_sp_FFEX4|SH198983.06FU	0	176	0	9	2	0	17	144	0	38.6667	69.4892		110	167	18	2	15	15	41	455	14	93	146.555		108	38	133	0	38	6	282	697	0	144.667	226.179		0	169	162	9	53	104	236	0	42	86.1111	86.0486
DENOVO68	Fungi;Chytridiomycota;Neocallimastigomycetes;Neocallimastigales;Neocallimastigaceae;Orpinomyces	0	132	0	3	0	0	17	298	0	50	102.485		772	0	29	4	1	0	33	82	0	102.333	252.588		41	0	65	0	9	0	10	332	0	50.7778	107.88		138	297	0	855	0	116	5	0	0	156.778	280.746
DENOVO43	Fungi;Ascomycota;Sordariomycetes;Hypocreales;Cordycipitaceae;Cordyceps;Cordyceps_bassiana|SH196288.06FU	0	0	0	0	1	0	10	0	13	2.66667	5.07445		75	0	0	34	16	0	36	54	64	31	28.931		78	0	108	114	106	106	114	140	0	85.1111	50.7653		71	6	589	241	111	311	43	164	620	239.556	227.976
DENOVO54	Fungi;Ascomycota;Dothideomycetes;Pleosporales;Incertae_sedis_13;Phoma	22	15	27	11	0	37	0	5	1	13.1111	13.2613		37	89	21	0	12	39	20	57	12	31.8889	27.4702		0	41	100	23	3	37	88	0	6	33.1111	37.9158		428	110	256	301	223	702	152	32	294	277.556	197.226
DENOVO60	Fungi;Chytridiomycota;Neocallimastigomycetes;Neocallimastigales;Neocallimastigaceae	0	156	0	42	0	0	61	244	0	55.8889	87.4963		13	83	265	120	0	169	0	0	0	72.2222	95.7207		26	217	410	177	0	52	0	8	0	98.8889	142.281		67	384	325	0	145	0	33	0	89	115.889	144.366
DENOVO47	Fungi;Ascomycota	1	86	24	10	0	24	37	128	11	35.6667	43.4079		26	556	0	153	47	119	39	30	0	107.778	175.879		26	0	0	25	41	34	88	0	0	23.7778	29.1409		161	396	154	30	243	187	213	79	82	171.667	108.674
DENOVO818	Fungi;Basidiomycota;Agaricomycetes;Agaricales;Agaricales_unidentified;Agaricales_unidentified_1;Agaricales_sp|SH205087.06FU	0	0	0	11	0	83	26	0	144	29.3333	50.8404		0	0	775	0	0	349	96	125	118	162.556	255.776		117	116	0	0	30	0	0	143	0	45.1111	61.4195		0	184	0	20	77	266	66	0	235	94.2222	106.432
DENOVO281	Fungi;Chytridiomycota;Neocallimastigomycetes;Neocallimastigales;Neocallimastigaceae;Anaeromyces;Anaeromyces_mucronatus|SH198981.06FU	375	21	665	18	2	23	12	21	60	133	231.606		39	15	6	9	5	43	664	95	10	98.4444	214.049		6	2	49	29	0	18	139	44	0	31.8889	44.3155		29	25	2	21	92	35	89	6	276	63.8889	85.8756
DENOVO45	Fungi;Basidiomycota;Agaricostilbomycetes;Agaricostilbales	0	0	0	0	17	3	5	25	0	5.55556	9.15302		27	97	0	13	7	46	1	25	33	27.6667	30.2035		51	471	65	0	11	225	0	206	30	117.667	157.377		90	0	522	61	248	177	301	0	182	175.667	167.008
DENOVO64	Fungi;Chytridiomycota;Neocallimastigomycetes;Neocallimastigales;Neocallimastigaceae	0	32	0	14	0	7	6	15	0	8.22222	10.7329		30	76	8	36	0	41	285	145	0	69	92.9503		20	28	204	53	0	1	146	578	0	114.444	188.126		408	132	0	0	0	89	274	0	275	130.889	153.429
DENOVO82	Fungi;Chytridiomycota;Neocallimastigomycetes;Neocallimastigales;Neocallimastigaceae;Cyllamyces;Cyllamyces_sp_CB3B1|SH226597.06FU	0	4	349	129	0	0	87	605	0	130.444	211.811		152	374	235	40	0	0	242	0	0	115.889	140.311		45	24	147	21	0	0	124	0	0	40.1111	56.5098		28	0	113	0	157	18	0	0	0	35.1111	58.5565
DENOVO56	Fungi;Basidiomycota;Agaricomycetes;Agaricales;Agaricales_unidentified;Agaricales_unidentified_1;Agaricales_sp|SH229037.06FU	128	1	97	38	205	0	40	120	151	86.6667	71.1196		13	0	26	17	131	0	114	102	99	55.7778	54.1936		101	0	0	98	465	38	295	118	15	125.556	156.832		0	0	79	60	0	0	47	157	72	46.1111	53.3232
DENOVO42	Fungi	0	0	46	223	1	0	85	94	64	57	73.1112		11	455	0	24	22	0	110	0	307	103.222	165.326		224	0	255	0	277	0	113	332	181	153.556	130.13		0	0	0	0	0	0	0	0	0	0	0
DENOVO1002	Fungi;Chytridiomycota;Neocallimastigomycetes;Neocallimastigales;Neocallimastigaceae	0	198	0	47	0	23	37	12	0	35.2222	63.5311		0	35	23	124	0	87	3	289	0	62.3333	95.6948		0	30	173	56	3	61	4	565	0	99.1111	183.211		13	296	38	0	41	9	561	0	70	114.222	191.439
DENOVO48	Fungi;Ascomycota;Dothideomycetes;Pleosporales;Sporormiaceae;Preussia;Preussia_flanaganii|SH190474.06FU	0	0	1	43	122	12	28	17	508	81.2222	164.561		66	0	0	51	269	102	0	29	62	64.3333	84.5266		43	0	160	134	215	46	22	178	38	92.8889	78.8217		0	0	0	119	95	45	219	119	54	72.3333	73.4507
DENOVO119	Fungi;Chytridiomycota;Neocallimastigomycetes;Neocallimastigales;Neocallimastigaceae	0	0	1	0	0	0	0	0	3	0.444444	1.01379		0	0	0	0	0	0	0	0	0	0	0		0	0	0	0	0	0	0	0	2649	294.333	883		0	0	0	0	0	0	0	92	0	10.2222	30.6667
DENOVO1559	Fungi;Chytridiomycota;Neocallimastigomycetes;Neocallimastigales;Neocallimastigaceae;Orpinomyces	30	528	479	11	3	30	16	61	24	131.333	211.976		493	192	5	9	1	2	75	15	1	88.1111	164.318		5	1	42	5	1	10	117	80	0	29	42.4794		48	85	7	8	30	170	120	0	10	53.1111	59.7441
DENOVO123	Fungi;Chytridiomycota;Neocallimastigomycetes;Neocallimastigales;Neocallimastigaceae	0	0	95	26	0	124	12	331	125	79.2222	108.352		40	59	0	4	0	306	98	44	51	66.8889	95.2673		138	0	238	66	0	156	64	383	0	116.111	129.339		0	19	0	33	47	88	133	0	27	38.5556	45.3352
DENOVO83	Fungi;Chytridiomycota;Neocallimastigomycetes;Neocallimastigales;Neocallimastigaceae	0	0	0	75	16	91	53	0	43	30.8889	35.7647		311	0	0	5	0	458	310	0	8	121.333	183.772		109	0	0	70	34	84	33	0	0	36.6667	41.8061		141	225	44	0	19	172	0	0	348	105.444	124.21
DENOVO108	Fungi;Chytridiomycota;Neocallimastigomycetes;Neocallimastigales;Neocallimastigaceae;Cyllamyces;Cyllamyces_sp_CB3B1|SH226597.06FU	0	48	156	143	51	0	112	823	0	148.111	260.32		213	174	12	59	58	0	65	28	0	67.6667	76.1856		50	1	53	14	76	0	22	41	0	28.5556	27.632		113	0	0	0	211	39	0	0	0	40.3333	74.3051
DENOVO53	Fungi;Basidiomycota;Agaricomycetes;Russulales;Stereaceae	0	0	0	0	0	0	0	0	0	0	0		0	0	0	0	0	0	0	0	0	0	0		0	0	0	0	0	0	0	0	0	0	0		0	0	2496	0	0	0	0	0	0	277.333	832
DENOVO86	Fungi;Basidiomycota;Microbotryomycetes;Sporidiobolales;Incertae_sedis_25	0	60	0	10	0	0	0	0	27	10.7778	20.5656		45	72	50	19	33	15	14	0	12	28.8889	22.948		101	0	157	139	80	341	93	40	367	146.444	126.874		298	1	0	97	73	0	145	120	74	89.7778	94.8048
DENOVO84	Fungi;Ascomycota;Dothideomycetes;Pleosporales;Pleosporales_unidentified;Pleosporales_unidentified_1;Pleosporales_sp|SH231238.06FU	138	30	21	19	398	146	42	620	100	168.222	206.743		0	0	0	14	24	0	22	24	0	9.33333	11.4455		3	46	41	12	80	47	97	25	20	41.2222	31.0233		65	12	168	69	111	20	14	0	0	51	57.9461
DENOVO61	Fungi;Basidiomycota;Agaricomycetes;Agaricales	0	0	0	1	0	0	0	0	0	0.111111	0.333333		0	0	0	0	0	0	0	0	0	0	0		0	0	2422	0	0	0	0	0	0	269.111	807.333		0	0	0	0	0	0	0	0	0	0	0
DENOVO75	Fungi;Ascomycota;Ascomycota_unidentified;Ascomycota_unidentified_1;Ascomycota_unidentified_1;Ascomycota_unidentified_1_1;Ascomycota_sp|SH206984.06FU	60	64	58	36	222	106	73	299	67	109.444	89.6467		22	44	55	17	52	33	18	29	35	33.8889	14.0574		4	22	0	158	151	94	104	142	23	77.5556	65.647		97	0	0	43	0	50	63	95	85	48.1111	40.5353
DENOVO132	Fungi;Chytridiomycota;Neocallimastigomycetes;Neocallimastigales;Neocallimastigaceae;Cyllamyces;Cyllamyces_sp_CB3B1|SH226597.06FU	0	14	19	441	18	0	315	217	5	114.333	167.351		89	111	246	105	3	0	127	0	0	75.6667	83.9583		29	11	47	53	55	4	77	26	0	33.5556	26.2017		0	0	0	0	364	33	0	0	0	44.1111	120.454
DENOVO1391	Fungi;Chytridiomycota;Neocallimastigomycetes;Neocallimastigales;Neocallimastigaceae	0	707	0	0	0	9	0	115	0	92.3333	233.566		4	61	0	5	0	39	0	5	0	12.6667	21.9773		15	0	630	0	0	13	1	20	0	75.4444	208.107		33	267	0	0	0	0	36	0	377	79.2222	141.119
DENOVO78	Fungi;Ascomycota;Sordariomycetes;Sordariales;Lasiosphaeriaceae;Schizothecium;Schizothecium_carpinicola|SH222039.06FU	48	235	73	51	72	127	38	0	164	89.7778	72.9482		0	70	39	116	171	0	86	38	204	80.4444	71.8786		40	35	61	107	88	7	23	24	48	48.1111	32.3359		40	114	0	0	67	28	0	56	15	35.5556	38.4906
DENOVO66	Fungi;Ascomycota;Dothideomycetes;Pleosporales;Incertae_sedis_13;Stagonosporopsis;Stagonosporopsis_tanaceti|SH202147.06FU	0	0	4	29	14	0	9	48	51	17.2222	20.523		20	0	140	28	63	84	89	112	111	71.8889	47.5433		24	0	52	146	100	177	85	169	52	89.4444	63.6516		65	11	95	51	238	43	103	29	0	70.5556	71.687
DENOVO52	Fungi;Ascomycota	67	0	22	87	92	29	26	56	56	48.3333	31.1649		62	90	141	7	144	156	194	120	131	116.111	55.6854		92	7	29	32	74	125	78	134	65	70.6667	43.0116		0	0	0	0	0	90	28	0	5	13.6667	30.0583
DENOVO62	Fungi;Basidiomycota	66	134	83	12	0	0	8	0	0	33.6667	49		22	67	0	44	46	72	67	111	0	47.6667	36.349		26	56	0	18	0	62	27	255	0	49.3333	80.4907		1	28	321	53	152	154	57	116	145	114.111	96.1723
DENOVO163	Fungi;Chytridiomycota;Neocallimastigomycetes;Neocallimastigales;Neocallimastigaceae;Cyllamyces;Cyllamyces_sp_CB3B1|SH226597.06FU	0	1	112	143	0	0	125	537	0	102	174.41		105	164	234	50	0	0	16	15	0	64.8889	84.9727		26	8	56	47	0	0	43	46	0	25.1111	23.3851		34	0	44	0	379	16	0	1	0	52.6667	123.504
DENOVO104	Fungi;Chytridiomycota;Neocallimastigomycetes;Neocallimastigales;Neocallimastigaceae	1	1	24	8	0	0	5	0	9	5.33333	7.84219		0	25	112	10	0	0	0	125	0	30.2222	50.835		65	276	180	13	0	0	0	218	42	88.2222	107.36		85	160	652	1	7	0	148	0	5	117.556	210.812
DENOVO88	Fungi;Chytridiomycota;Neocallimastigomycetes;Neocallimastigales;Neocallimastigaceae	0	4	0	0	104	118	0	0	6	25.7778	48.4917		0	65	6	0	7	485	0	18	48	69.8889	157.402		0	19	257	0	78	197	19	41	0	67.8889	94.7793		0	213	0	134	0	252	29	0	20	72	100.88
DENOVO1563	Fungi;Chytridiomycota;Neocallimastigomycetes;Neocallimastigales;Neocallimastigaceae;Orpinomyces	35	83	445	1	41	9	8	160	7	87.6667	143.373		932	0	43	0	10	0	52	9	0	116.222	306.551		74	0	0	0	0	0	21	3	0	10.8889	24.6447		145	0	10	0	0	0	4	0	0	17.6667	47.8696
DENOVO69	Fungi;Chytridiomycota;Neocallimastigomycetes;Neocallimastigales;Neocallimastigaceae	287	0	0	0	0	0	0	0	79	40.6667	95.9987		0	0	0	1	0	0	0	0	44	5	14.6287		0	0	1	0	2	74	8	154	3	26.8889	53.3419		386	24	0	120	8	5	190	8	688	158.778	236.293
DENOVO1614	Fungi;Chytridiomycota;Neocallimastigomycetes;Neocallimastigales;Neocallimastigaceae	96	0	0	0	3	1	0	0	96	21.7778	42.0915		0	0	0	1	52	0	0	0	27	8.88889	18.4489		0	1	0	0	123	0	2	96	214	48.4444	78.2817		45	3	103	256	52	94	205	340	257	150.556	116.935
DENOVO59	Fungi;Basidiomycota	0	8	0	0	16	0	6	0	0	3.33333	5.65685		1	75	0	0	0	0	0	15	1	10.2222	24.7779		79	0	0	0	0	29	35	66	0	23.2222	31.2441		186	288	96	171	417	6	316	0	229	189.889	140.401
DENOVO74	Fungi;Basidiomycota;Tremellomycetes;Tremellales;Incertae_sedis_12;Cryptococcus_1;Cryptococcus_victoriae|SH198055.06FU	0	33	0	1	151	138	45	0	56	47.1111	59.2884		29	36	65	18	25	0	0	1	105	31	34.7994		64	0	0	86	116	33	90	93	21	55.8889	43.4668		0	0	0	205	187	223	0	103	92	90	95.4568
DENOVO85	Fungi;Ascomycota;Ascomycota_unidentified;Ascomycota_unidentified_1;Ascomycota_unidentified_1;Ascomycota_unidentified_1_1;Ascomycota_sp|SH241024.06FU	45	0	0	72	110	225	120	16	5	65.8889	75.4511		56	63	12	0	316	1	159	169	265	115.667	117.667		8	25	0	0	18	3	52	92	0	22	31.293		0	121	0	0	0	0	0	37	0	17.5556	40.6759
DENOVO114	Fungi;Chytridiomycota;Neocallimastigomycetes;Neocallimastigales;Neocallimastigaceae	16	81	0	22	10	0	8	44	16	21.8889	25.8478		4	22	0	39	11	27	11	75	19	23.1111	22.8333		119	0	156	89	34	34	38	92	0	62.4444	54.2497		105	145	0	3	302	19	234	0	194	111.333	114.269
DENOVO1337	Fungi;Chytridiomycota;Neocallimastigomycetes;Neocallimastigales;Neocallimastigaceae;Orpinomyces	37	22	180	5	72	40	29	102	241	80.8889	80.2347		482	111	64	0	55	7	6	20	0	82.7778	154.346		3	0	0	0	0	1	26	53	0	9.22222	18.4714		283	1	0	0	0	3	113	0	0	44.4444	96.8828
DENOVO63	Fungi;Basidiomycota;Tremellomycetes;Filobasidiales;Filobasidiaceae;Cryptococcus;Cryptococcus_albidus|SH231202.06FU	0	24	0	1	1	0	0	0	0	2.88889	7.9285		0	0	33	26	27	99	33	54	34	34	29.6901		83	278	108	3	28	121	148	269	18	117.333	101.215		36	62	0	83	39	203	52	68	0	60.3333	60.5454
DENOVO77	Fungi;Ascomycota;Sordariomycetes;Sordariomycetes_unidentified;Sordariomycetes_unidentified_1;Sordariomycetes_unidentified_1;Sordariomycetes_sp|SH219629.06FU	0	0	12	23	148	0	29	66	44	35.7778	47.6833		17	0	75	0	16	65	148	0	102	47	53.4111		6	0	86	59	221	6	180	37	81	75.1111	78.5373		0	0	93	118	100	83	115	0	0	56.5556	54.6583
DENOVO70	Fungi;Ascomycota;Sordariomycetes	7	0	30	19	287	157	31	0	128	73.2222	98.374		81	166	185	21	184	17	66	51	246	113	83.2766		0	35	36	24	33	0	1	0	33	18	17.1756		0	0	0	0	0	33	0	0	0	3.66667	11
DENOVO90	Fungi;Chytridiomycota;Neocallimastigomycetes;Neocallimastigales;Neocallimastigaceae	66	145	216	17	3	0	9	32	40	58.6667	74.2159		21	30	10	12	7	77	50	40	21	29.7778	22.7034		29	39	93	12	9	60	110	89	0	49	40.694		56	154	0	11	87	29	122	0	167	69.5556	65.7782
DENOVO106	Fungi;Basidiomycota;Agaricomycetes;Agaricales;Strophariaceae;Agrocybe;Agrocybe_pediades|SH201468.06FU	0	0	0	0	715	0	9	15	0	82.1111	237.395		35	129	45	17	50	0	0	35	0	34.5556	40.5559		123	283	126	19	0	102	32	0	0	76.1111	94.0391		0	0	0	5	0	0	0	0	72	8.55556	23.8491
DENOVO71	Fungi;Ascomycota;Dothideomycetes;Pleosporales;Incertae_sedis_13;Phoma	0	0	26	0	0	0	0	0	0	2.88889	8.66667		0	0	0	0	0	0	0	41	0	4.55556	13.6667		0	0	12	0	24	87	104	0	0	25.2222	40.8955		0	0	57	176	882	1	246	137	0	166.556	283.233
DENOVO67	Fungi;Ascomycota;Dothideomycetes;Pleosporales;Cucurbitariaceae;Pyrenochaetopsis;Pyrenochaetopsis_leptospora|SH196230.06FU	0	0	5	10	36	0	0	78	43	19.1111	27.5384		1	0	0	0	1	0	0	57	0	6.55556	18.9216		0	0	99	23	48	52	343	101	38	78.2222	105.809		91	65	124	164	0	115	67	43	181	94.4444	57.9053
DENOVO124	Fungi;Chytridiomycota;Neocallimastigomycetes;Neocallimastigales;Neocallimastigaceae;Cyllamyces;Cyllamyces_sp_CB3B1|SH226597.06FU	0	13	1	4	0	0	5	413	2	48.6667	136.688		78	301	22	4	0	0	398	23	0	91.7778	150.129		41	0	118	0	0	0	173	33	0	40.5556	63.0676		20	0	1	0	3	45	41	0	0	12.2222	18.613
DENOVO127	Fungi;Ascomycota;Sordariomycetes;Hypocreales;Clavicipitaceae;Claviceps;Claviceps_purpurea|SH232453.06FU	15	0	75	6	45	91	20	110	1	40.3333	41.9106		15	472	0	12	30	90	181	29	0	92.1111	153.865		0	23	0	93	65	7	58	180	74	55.5556	58.0024		0	0	0	36	0	0	0	0	0	4	12
DENOVO72	Fungi;Ascomycota	0	0	0	1	7	0	0	26	187	24.5556	61.5104		0	0	0	18	13	36	0	52	0	13.2222	19.1035		0	76	195	0	51	0	83	15	0	46.6667	65.1114		47	30	163	36	60	178	244	37	154	105.444	79.6965
DENOVO173	Fungi;Basidiomycota;Agaricomycetes;Agaricales;Agaricales_unidentified;Agaricales_unidentified_1;Agaricales_sp|SH207965.06FU	20	0	235	28	25	143	8	20	96	63.8889	79.3937		19	0	164	50	0	172	22	16	20	51.4444	67.6962		23	150	40	44	47	19	62	18	41	49.3333	40.4351		30	79	0	0	0	0	0	0	31	15.5556	27.2126
DENOVO93	Fungi;Ascomycota;Dothideomycetes;Pleosporales;Sporormiaceae;Preussia	0	0	0	28	89	85	21	38	36	33	34.1138		103	0	30	21	32	68	87	0	31	41.3333	36.6606		87	0	46	52	0	100	192	119	46	71.3333	60.9652		85	0	0	0	0	0	146	0	60	32.3333	53.3057
DENOVO100	Fungi	9	120	78	0	14	18	2	0	8	27.6667	42.2256		10	13	35	81	102	0	84	54	281	73.3333	85.872		26	30	0	32	31	64	57	85	136	51.2222	40.3323		0	68	39	0	32	53	0	29	0	24.5556	25.962
DENOVO76	Fungi;Ascomycota;Sordariomycetes;Sordariales;Lasiosphaeriaceae;Podospora;Podospora_communis|SH220624.06FU	0	0	1	1	53	0	12	0	0	7.44444	17.5222		57	0	0	100	169	0	246	0	0	63.5556	90.8104		124	0	0	138	212	52	114	73	0	79.2222	74.084		0	0	0	4	0	0	42	44	89	19.8889	31.7744
DENOVO99	Fungi;Ascomycota;Dothideomycetes;Pleosporales;Incertae_sedis_13;Phoma	0	0	1	0	5	0	0	65	0	7.88889	21.4793		0	0	30	10	8	0	0	28	0	8.44444	12.2792		0	81	0	116	91	12	66	56	5	47.4444	44.3004		34	50	162	140	49	194	78	77	169	105.889	60.4141
DENOVO1483	Fungi;Chytridiomycota;Neocallimastigomycetes;Neocallimastigales;Neocallimastigaceae;Orpinomyces;Orpinomyces_sp_NIANP59|SH192572.06FU	0	1	3	3	12	242	12	8	99	42.2222	81.1569		21	0	4	18	2	488	0	69	49	72.3333	157.719		21	0	0	0	213	14	0	212	0	51.1111	91.8143		0	0	1	0	0	0	0	9	0	1.11111	2.97676
DENOVO171	Fungi;Ascomycota	0	106	0	21	85	42	0	164	0	46.4444	59.3172		22	67	9	29	16	71	13	0	0	25.2222	26.5414		81	0	0	24	17	11	17	0	0	16.6667	25.8263		26	43	352	1	0	239	31	0	0	76.8889	128.114
DENOVO217	Fungi;Chytridiomycota;Neocallimastigomycetes;Neocallimastigales;Neocallimastigaceae;Cyllamyces	7	0	110	315	29	146	257	51	224	126.556	116.303		0	46	0	33	0	101	0	0	1	20.1111	34.9408		0	0	0	24	0	48	0	0	0	8	16.9706		0	0	0	0	74	0	0	0	0	8.22222	24.6667
DENOVO467	Fungi;Chytridiomycota;Neocallimastigomycetes;Neocallimastigales;Neocallimastigaceae;Orpinomyces	0	320	70	18	0	0	7	11	0	47.3333	104.66		12	25	42	5	0	0	0	0	1	9.44444	14.8165		0	197	128	26	0	1	45	0	0	44.1111	71.0483		0	177	5	0	85	227	0	0	0	54.8889	88.7362
DENOVO81	Fungi;Basidiomycota;Microbotryomycetes;Sporidiobolales;Incertae_sedis_25;Rhodotorula	52	64	0	15	28	30	3	39	11	26.8889	21.9456		6	0	10	6	0	5	24	22	0	8.11111	9.11653		0	0	0	0	0	105	33	184	22	38.2222	64.5228		68	28	0	105	249	102	36	38	113	82.1111	73.8807
DENOVO105	Fungi;Basidiomycota	17	89	0	10	3	48	14	36	15	25.7778	28.1948		14	0	0	0	3	0	10	28	17	8	10.0125		18	0	0	33	15	0	4	33	61	18.2222	20.8433		469	0	0	71	181	40	53	97	0	101.222	149.736
DENOVO107	Fungi;Basidiomycota;Agaricomycetes;Boletales;Suillaceae;Suillus;Suillus_viscidus|SH190968.06FU	2	0	0	0	0	0	0	0	0	0.222222	0.666667		138	79	194	273	13	0	18	49	0	84.8889	97.1396		0	0	186	0	0	0	11	0	46	27	61.5142		0	0	346	4	0	6	0	0	0	39.5556	114.938
DENOVO79	Fungi;Ascomycota;Dothideomycetes;Pleosporales;Incertae_sedis_13;Incertae_sedis_13_unidentified;Pleosporales_sp|SH233951.06FU	19	0	0	0	27	0	0	0	23	7.66667	11.6726		0	0	59	14	0	32	0	22	0	14.1111	20.594		141	62	0	99	137	80	261	41	66	98.5556	75.361		1	0	0	8	0	46	115	102	0	30.2222	46.8902
DENOVO1394	Fungi;Chytridiomycota;Neocallimastigomycetes;Neocallimastigales;Neocallimastigaceae;Orpinomyces	0	289	11	14	0	6	8	32	1	40.1111	93.8635		391	390	3	1	0	0	63	0	0	94.2222	169.211		1	0	0	1	2	0	13	5	0	2.44444	4.27525		62	5	0	0	2	31	4	0	2	11.7778	21.2296
DENOVO103	Fungi;Basidiomycota;Agaricomycetes;Boletales;Suillaceae;Suillus;Suillus_tridentinus|SH207619.06FU	0	0	0	0	0	0	0	0	0	0	0		0	0	0	0	0	0	13	0	0	1.44444	4.33333		37	0	0	398	0	0	121	0	118	74.8889	131.274		73	75	46	40	10	76	65	255	0	71.1111	74.4017
DENOVO87	Fungi;Ascomycota;Sordariomycetes;Hypocreales;Hypocreaceae;Trichoderma;Trichoderma_viride|SH222750.06FU	0	82	0	0	0	0	0	0	0	9.11111	27.3333		0	0	0	0	0	0	12	0	0	1.33333	4		69	107	168	0	0	0	0	0	0	38.2222	62.5355		0	77	106	40	13	234	275	30	101	97.3333	96.9226
DENOVO110	Fungi;Chytridiomycota;Neocallimastigomycetes;Neocallimastigales;Neocallimastigaceae;Cyllamyces;Cyllamyces_sp_CB3B1|SH226597.06FU	53	33	17	31	1	140	27	14	0	35.1111	42.6891		1	61	0	0	0	529	24	26	0	71.2222	172.902		0	0	36	0	0	167	0	85	0	32	58.3031		0	5	1	10	0	14	12	0	21	7	7.63217
DENOVO922	Fungi;Chytridiomycota;Neocallimastigomycetes;Neocallimastigales;Neocallimastigaceae;Cyllamyces;Cyllamyces_sp_CB3B1|SH226597.06FU	0	24	13	177	38	0	163	153	2	63.3333	76.974		115	29	40	43	22	0	114	0	0	40.3333	45.2134		10	21	45	5	11	0	89	5	0	20.6667	29.1848		1	0	36	0	102	26	0	0	0	18.3333	34.1906
DENOVO94	Fungi	47	0	0	25	84	71	13	4	95	37.6667	37.7028		10	0	0	53	286	0	54	76	118	66.3333	92.0054		18	14	0	23	67	78	0	0	32	25.7778	28.8651		0	0	0	0	0	0	0	56	0	6.22222	18.6667
DENOVO1365	Fungi;Chytridiomycota;Neocallimastigomycetes;Neocallimastigales;Neocallimastigaceae;Cyllamyces;Cyllamyces_sp_CB3B1|SH226597.06FU	28	97	5	1	0	24	0	18	19	21.3333	30.3809		24	23	0	3	0	46	14	60	0	18.8889	21.8371		0	0	33	0	0	24	4	520	0	64.5556	171.236		0	92	0	0	0	17	146	0	1	28.4444	53.3716
DENOVO113	Fungi;Fungi_unidentified;Fungi_unidentified_1;Fungi_unidentified_1;Fungi_unidentified_1_1;Fungi_unidentified_1_1;Fungi_sp|SH210308.06FU	104	0	0	9	0	14	0	15	27	18.7778	33.3046		0	0	102	80	25	14	62	157	221	73.4444	76.1678		15	0	0	110	46	93	49	0	0	34.7778	42.7281		0	0	0	0	0	0	0	54	0	6	18
DENOVO102	Fungi;Basidiomycota;Incertae_sedis_4;Malasseziales;Incertae_sedis_5;Malassezia;Malassezia_restricta|SH206219.06FU	87	14	0	0	0	0	0	0	0	11.2222	28.7914		20	0	0	0	20	0	0	31	6	8.55556	11.928		27	246	559	0	0	0	0	85	0	101.889	189.578		1	0	90	0	0	0	0	0	0	10.1111	29.9602
DENOVO734	Fungi;Chytridiomycota;Neocallimastigomycetes;Neocallimastigales;Neocallimastigaceae	2	0	1	0	0	0	0	0	6	1	2		1	0	5	0	0	0	133	0	0	15.4444	44.1138		3	29	34	0	0	4	429	6	8	57	140.054		46	0	145	13	0	276	8	14	11	57	93.9588
DENOVO136	Fungi;Ascomycota;Dothideomycetes;Pleosporales;Pleosporales_unidentified;Pleosporales_unidentified_1;Pleosporales_sp|SH203351.06FU	0	74	35	20	18	0	0	26	19	21.3333	23.3613		0	53	0	0	23	0	0	0	0	8.44444	18.3583		0	41	0	30	28	26	123	0	49	33	38.3569		42	0	31	112	56	1	84	41	227	66	70.2389
DENOVO89	Fungi;Ascomycota	0	65	0	0	0	0	0	0	7	8	21.5		41	0	0	0	117	0	0	0	40	22	39.7083		0	34	0	0	409	184	0	0	49	75.1111	138.708		0	1	0	137	0	0	0	71	0	23.2222	48.6795
DENOVO1425	Fungi;Chytridiomycota;Neocallimastigomycetes;Neocallimastigales;Neocallimastigaceae;Orpinomyces	0	143	8	78	0	7	87	73	9	45	51.7204		324	39	8	0	1	0	211	0	0	64.7778	119.016		8	1	2	0	0	1	16	19	1	5.33333	7.34847		38	4	4	0	0	32	27	0	0	11.6667	15.8272
DENOVO121	Fungi;Ascomycota	0	0	0	10	0	0	0	0	10	2.22222	4.40959		0	33	0	42	102	0	0	0	51	25.3333	35.5		0	0	0	232	83	0	36	0	87	48.6667	77.6708		0	0	0	0	48	0	0	393	0	49	129.973
DENOVO139	Fungi;Chytridiomycota;Neocallimastigomycetes;Neocallimastigales;Neocallimastigaceae	0	14	0	17	12	0	8	26	2	8.77778	9.21653		87	118	16	0	15	0	108	29	0	41.4444	48.7599		14	17	60	0	0	0	5	12	0	12	19.2289		352	90	58	0	17	22	26	1	0	62.8889	112.485
DENOVO183	Fungi;Chytridiomycota;Neocallimastigomycetes;Neocallimastigales;Neocallimastigaceae;Piromyces	0	0	2	0	0	0	0	0	0	0.222222	0.666667		1	0	0	0	0	0	0	0	0	0.111111	0.333333		0	0	0	0	0	0	0	0	1107	123	369		0	0	0	0	0	0	0	0	0	0	0
DENOVO111	Fungi;Ascomycota;Dothideomycetes;Capnodiales;Mycosphaerellaceae;Sphaerulina;Sphaerulina_pseudovirgaureae|SH212655.06FU	0	50	0	0	33	0	3	0	0	9.55556	18.6287		0	22	0	0	17	0	15	0	0	6	9.17878		42	0	0	0	72	105	126	50	26	46.7778	46.5451		0	0	91	44	77	116	125	60	34	60.7778	45.7405
DENOVO92	Fungi;Ascomycota;Sordariomycetes;Xylariales	0	0	1095	0	0	0	0	0	0	121.667	365		0	0	0	0	0	0	0	0	0	0	0		0	0	0	0	0	0	0	0	0	0	0		0	0	0	0	0	0	0	0	0	0	0
DENOVO153	Fungi;Ascomycota;Sordariomycetes;Sordariales;Lasiosphaeriaceae;Lasiosphaeriaceae_unidentified;Lasiosphaeriaceae_sp|SH195275.06FU	13	1	0	38	0	155	31	0	47	31.6667	49.7293		62	0	120	0	19	0	38	112	44	43.8889	46.3585		51	42	0	65	40	0	0	27	0	25	25.7245		0	80	0	18	0	0	0	69	0	18.5556	32.3771
DENOVO233	Fungi;Chytridiomycota;Neocallimastigomycetes;Neocallimastigales;Neocallimastigaceae;Cyllamyces;Cyllamyces_aberensis|SH226598.06FU	5	11	231	198	4	11	175	85	68	87.5556	91.0551		0	99	0	62	0	20	0	0	0	20.1111	36.064		0	0	0	24	0	4	0	0	0	3.11111	7.94425		0	0	0	9	61	0	0	0	0	7.77778	20.1791
DENOVO97	Fungi;Ascomycota;Dothideomycetes	54	0	31	0	0	92	56	0	71	33.7778	35.7938		0	0	0	36	0	1	45	0	10	10.2222	17.6123		0	89	56	33	96	0	31	0	23	36.4444	36.909		0	0	0	30	120	0	104	25	55	37.1111	46.5979
DENOVO131	Fungi;Ascomycota;Dothideomycetes;Pleosporales	0	51	0	0	25	0	0	12	0	9.77778	17.7114		41	0	0	0	0	0	0	0	44	9.44444	18.7557		0	0	0	17	26	2	66	0	0	12.3333	22.2374		94	54	0	20	206	174	90	88	47	85.8889	67.5693
DENOVO196	Fungi;Chytridiomycota;Neocallimastigomycetes;Neocallimastigales;Neocallimastigaceae	6	0	184	0	0	0	0	58	0	27.5556	61.6667		43	121	0	2	2	0	64	29	0	29	41.6323		53	3	92	14	52	17	4	218	0	50.3333	70.0089		26	34	0	0	19	0	4	0	0	9.22222	13.433
DENOVO134	Fungi;Ascomycota;Taphrinomycetes;Taphrinales;Taphrinaceae;Taphrinaceae_unidentified;Taphrinaceae_sp|SH211012.06FU	20	0	0	0	0	0	0	34	0	6	12.4097		1	89	25	0	0	31	78	17	0	26.7778	34.3285		0	0	0	0	23	28	21	0	0	8	12.1347		120	73	139	37	115	0	0	182	0	74	68.4507
DENOVO1521	Fungi;Chytridiomycota;Neocallimastigomycetes;Neocallimastigales;Neocallimastigaceae	26	0	38	0	182	0	0	1	10	28.5556	59.1674		14	7	0	0	5	1	11	181	0	24.3333	58.9746		3	189	2	1	114	0	9	75	0	43.6667	68.2605		0	0	157	0	0	0	0	0	0	17.4444	52.3333
DENOVO145	Fungi;Chytridiomycota;Neocallimastigomycetes;Neocallimastigales;Neocallimastigaceae	19	0	0	20	0	0	20	3	0	6.88889	9.63645		0	10	4	6	0	0	21	0	1	4.66667	7.05337		0	20	78	1	3	0	74	44	135	39.4444	47.6028		0	0	133	0	22	0	177	228	4	62.6667	90.9382
DENOVO96	Fungi;Ascomycota;Dothideomycetes	0	0	0	0	63	0	0	0	0	7	21		0	89	0	1	0	52	0	0	13	17.2222	31.87		67	0	0	83	0	71	0	303	0	58.2222	98.5644		0	72	0	0	0	67	50	0	83	30.2222	36.813
DENOVO95	Fungi;Ascomycota;Dothideomycetes;Pleosporales;Sporormiaceae;Sporormiella;Sporormiella_sp|SH190508.06FU	5	0	0	31	0	104	36	0	0	19.5556	34.7423		65	195	83	13	33	138	0	185	0	79.1111	76.9244		0	0	0	0	23	38	0	0	0	6.77778	13.9623		0	60	0	0	0	0	0	0	0	6.66667	20
DENOVO126	Fungi;Basidiomycota;Agaricomycetes;Russulales;Russulaceae;Lactarius;Lactarius_deliciosus_var_deterrimus|SH190303.06FU	0	0	0	0	0	0	0	0	0	0	0		0	190	0	512	0	0	0	0	0	78	174.459		0	0	0	0	40	0	55	0	119	23.7778	41.3787		0	0	0	0	33	59	0	0	0	10.2222	21.3001
DENOVO1343	Fungi;Chytridiomycota;Neocallimastigomycetes;Neocallimastigales;Neocallimastigaceae	0	0	64	41	0	0	31	85	0	24.5556	32.6654		54	47	0	42	0	0	65	11	1	24.4444	27.0606		25	0	75	13	0	0	27	33	0	19.2222	24.7779		85	9	0	0	267	18	2	0	6	43	88.2596
DENOVO198	Fungi;Ascomycota	0	0	0	15	26	0	0	26	3	7.77778	11.4103		0	53	0	15	0	0	0	0	0	7.55556	17.749		0	0	0	0	71	24	5	106	0	22.8889	38.9918		174	14	70	106	76	29	45	47	89	72.2222	48.0046
DENOVO98	Fungi;Ascomycota;Sordariomycetes;Microascales;Microascales_unidentified;Microascales_unidentified_1;Microascales_sp|SH233631.06FU	45	0	0	1	0	0	0	0	46	10.2222	20.0049		10	0	0	0	49	0	0	0	82	15.6667	29.6142		76	0	138	0	0	0	0	0	37	27.8889	48.9756		0	0	0	27	0	159	106	108	107	56.3333	63.0456
DENOVO522	Fungi;Chytridiomycota;Neocallimastigomycetes;Neocallimastigales;Neocallimastigaceae	1	5	34	19	0	2	9	26	0	10.6667	12.6491		47	19	0	18	0	70	31	107	0	32.4444	36.6235		18	1	24	6	0	4	14	300	0	40.7778	97.5856		52	21	3	0	130	18	9	0	2	26.1111	42.3186
DENOVO120	Fungi;Basidiomycota	0	0	0	0	0	0	4	14	0	2	4.69042		0	0	0	1	13	24	0	44	0	9.11111	15.5519		68	0	0	0	22	0	0	69	0	17.6667	29.7069		141	0	265	26	137	97	0	0	58	80.4444	89.5002
DENOVO135	Fungi;Basidiomycota;Microbotryomycetes;Sporidiobolales;Incertae_sedis_25;Rhodotorula;Rhodotorula_sp_3_23T|SH227562.06FU	0	0	0	0	14	0	0	0	8	2.44444	5.07718		0	0	61	0	17	0	12	0	41	14.5556	22.1591		35	0	0	7	19	4	13	0	0	8.66667	11.9583		237	0	68	43	171	45	38	13	120	81.6667	78.9747
DENOVO506	Fungi;Chytridiomycota;Neocallimastigomycetes;Neocallimastigales;Neocallimastigaceae	5	3	67	13	0	0	19	43	0	16.6667	23.4574		35	38	0	20	0	51	28	26	0	22	18.6212		19	0	72	5	0	15	15	203	0	36.5556	66.3346		40	4	27	0	155	13	36	0	6	31.2222	48.8589
DENOVO1203	Fungi;Ascomycota;Ascomycota_unidentified;Ascomycota_unidentified_1;Ascomycota_unidentified_1;Ascomycota_unidentified_1_1;Ascomycota_sp|SH206984.06FU	14	12	0	5	98	71	0	124	0	36	48.3761		35	11	62	0	6	0	0	43	0	17.4444	23.2815		100	0	30	0	43	24	49	13	0	28.7778	32.4838		76	0	0	8	83	0	45	0	0	23.5556	34.9289
DENOVO109	Fungi;Ascomycota;Sordariomycetes;Sordariomycetes_unidentified;Sordariomycetes_unidentified_1;Sordariomycetes_unidentified_1;Sordariomycetes_sp|SH222850.06FU	75	183	29	0	16	57	0	59	14	48.1111	57.3421		0	0	0	0	0	0	0	32	0	3.55556	10.6667		34	0	30	0	0	32	65	120	0	31.2222	40.205		0	0	0	0	32	103	0	1	54	21.1111	36.2955
DENOVO150	Fungi;Chytridiomycota;Neocallimastigomycetes;Neocallimastigales;Neocallimastigaceae	104	0	2	7	0	0	2	108	0	24.7778	46.1134		209	7	0	17	0	3	3	10	0	27.6667	68.2349		64	1	15	0	0	0	11	73	0	18.2222	29.1195		116	0	33	0	69	0	27	0	50	32.7778	40.1023
DENOVO128	Fungi;Ascomycota;Eurotiomycetes;Chaetothyriales;Herpotrichiellaceae;Exophiala;Exophiala_opportunistica|SH230197.06FU	25	32	47	0	0	0	5	32	5	16.2222	17.901		0	0	0	16	30	21	31	19	20	15.2222	12.4175		0	0	12	68	11	33	24	0	17	18.3333	21.8461		20	153	27	24	112	41	14	85	1	53	51.817
DENOVO112	Fungi;Ascomycota;Dothideomycetes;Pleosporales	0	1	36	3	0	62	0	13	10	13.8889	21.456		0	0	0	25	37	79	0	126	24	32.3333	43.7007		23	10	24	61	0	126	19	106	3	41.3333	46.1411		0	0	0	0	0	68	30	0	0	10.8889	23.6032
DENOVO175	Fungi;Ascomycota;Dothideomycetes;Pleosporales;Pleosporales_unidentified;Pleosporales_unidentified_1;Pleosporales_sp|SH232016.06FU	0	0	40	2	14	41	0	4	8	12.1111	16.7365		1	0	0	3	0	6	0	27	11	5.33333	8.94427		0	133	125	40	10	16	27	17	0	40.8889	51.5278		0	51	105	25	0	0	105	59	0	38.3333	44.0625
DENOVO165	Fungi;Ascomycota;Sordariomycetes;Sordariales;Sordariaceae;Sordariaceae_unidentified;Sordariaceae_sp|SH213057.06FU	139	0	0	13	0	0	0	0	5	17.4444	45.7933		0	0	0	0	0	0	0	217	12	25.4444	71.9429		12	0	0	0	12	111	19	0	0	17.1111	35.9425		0	0	18	0	0	0	72	10	229	36.5556	75.8471
DENOVO1199	Fungi;Chytridiomycota;Neocallimastigomycetes;Neocallimastigales;Neocallimastigaceae;Anaeromyces;Anaeromyces_mucronatus|SH198981.06FU	0	9	13	54	0	0	41	3	2	13.5556	20.0194		9	1	6	56	0	1	21	0	0	10.4444	18.4195		2	0	6	105	0	1	4	0	0	13.1111	34.5233		6	6	3	0	456	6	5	45	3	58.8889	149.541
DENOVO149	Fungi	0	0	73	0	0	0	0	11	1	9.44444	24.1045		0	0	0	43	36	0	0	54	0	14.7778	22.6262		38	0	0	28	0	44	16	74	121	35.6667	40.4475		0	0	0	47	84	55	71	59	0	35.1111	34.8513
DENOVO146	Fungi;Ascomycota;Dothideomycetes;Dothideales;Dothioraceae;Aureobasidium;Aureobasidium_sp|SH206630.06FU	0	0	0	1	17	2	1	1	0	2.44444	5.50252		0	0	2	6	1	5	0	0	9	2.55556	3.32081		23	2	27	0	0	125	78	26	10	32.3333	42.335		3	29	21	45	121	109	35	72	69	56	39.975
DENOVO160	Fungi;Ascomycota;Dothideomycetes;Pleosporales;Incertae_sedis_13;Phoma;Phoma_brasiliensis|SH202145.06FU	29	0	0	0	0	0	0	5	1	3.88889	9.5583		92	87	0	13	2	36	41	0	0	30.1111	37.1196		17	34	0	49	50	62	8	1	0	24.5556	24.5668		0	12	0	0	53	50	45	7	143	34.4444	46.5003
DENOVO130	Fungi;Ascomycota;Pezizomycetes	58	30	0	36	67	105	4	17	38	39.4444	33.2043		11	0	23	0	8	0	90	45	134	34.5556	47.4977		0	0	0	30	23	24	0	0	0	8.55556	12.9722		0	0	0	0	0	0	9	0	81	10	26.7909
DENOVO143	Fungi;Chytridiomycota;Neocallimastigomycetes;Neocallimastigales;Neocallimastigaceae	72	0	128	1	0	0	2	0	0	22.5556	46.0899		0	0	0	3	0	0	0	11	0	1.55556	3.67801		13	0	0	6	0	0	2	25	0	5.11111	8.65223		0	0	0	4	0	0	4	0	560	63.1111	186.341
DENOVO156	Fungi;Basidiomycota	0	0	0	0	5	0	0	0	0	0.555556	1.66667		0	73	0	0	0	0	0	34	0	11.8889	25.5267		0	0	92	0	78	48	79	2	9	34.2222	39.7454		88	81	0	27	123	44	0	45	0	45.3333	44.1984
DENOVO142	Fungi;Chytridiomycota;Neocallimastigomycetes;Neocallimastigales;Neocallimastigaceae	1	0	7	1	11	0	0	7	0	3	4.1833		246	136	0	0	0	0	98	1	0	53.4444	88.6779		7	0	186	15	12	0	94	0	0	34.8889	64.1238		0	0	0	0	2	0	2	0	0	0.444444	0.881917
DENOVO117	Fungi;Ascomycota;Dothideomycetes;Pleosporales;Incertae_sedis_13;Phoma;Phoma_brasiliensis|SH202145.06FU	0	0	0	0	0	42	14	41	0	10.7778	18.0123		0	0	0	0	0	45	59	37	0	15.6667	24.1506		0	0	0	0	0	116	30	109	0	28.3333	48.7494		0	37	0	16	0	105	38	22	103	35.6667	41.4397
DENOVO116	Fungi;Ascomycota;Sordariomycetes;Sordariales;Lasiosphaeriaceae;Lasiosphaeriaceae_unidentified;Lasiosphaeriaceae_sp|SH234949.06FU	0	0	0	0	0	0	0	0	0	0	0		0	0	0	2	0	0	0	0	0	0.222222	0.666667		0	0	0	0	0	0	0	500	114	68.2222	166.248		0	0	0	0	0	0	0	190	0	21.1111	63.3333
DENOVO327	Fungi;Chytridiomycota;Neocallimastigomycetes;Neocallimastigales;Neocallimastigaceae;Neocallimastix;Neocallimastix_sp|SH193562.06FU	12	0	0	0	0	2	0	0	0	1.55556	3.97213		3	2	17	1	2	0	0	6	2	3.66667	5.31507		9	12	0	0	2	0	0	62	530	68.3333	174.266		66	0	14	0	0	0	25	4	12	13.4444	21.5355
DENOVO118	Fungi;Ascomycota;Leotiomycetes;Thelebolales;Thelebolaceae	0	72	0	13	45	0	0	0	0	14.4444	26.2208		0	0	149	22	0	14	52	0	25	29.1111	48.1961		0	62	0	0	0	0	0	48	0	12.2222	24.504		0	95	0	0	0	34	81	69	0	31	40.0843
DENOVO209	Fungi;Chytridiomycota;Neocallimastigomycetes;Neocallimastigales;Neocallimastigaceae;Cyllamyces;Cyllamyces_sp_CB3B1|SH226597.06FU	18	246	58	0	0	6	0	52	0	42.2222	79.7649		27	67	35	0	4	0	10	0	0	15.8889	23.1487		6	0	122	0	0	0	15	2	0	16.1111	40.0201		0	56	0	5	0	0	0	0	31	10.2222	19.9423
DENOVO1433	Fungi;Ascomycota;Ascomycota_unidentified;Ascomycota_unidentified_1;Ascomycota_unidentified_1;Ascomycota_unidentified_1_1;Ascomycota_sp|SH195163.06FU	39	47	2	7	69	56	30	26	23	33.2222	21.9418		0	0	56	28	78	0	95	47	69	41.4444	36.2978		2	0	0	0	50	34	0	0	0	9.55556	18.8355		0	0	0	0	1	0	0	0	0	0.111111	0.333333
DENOVO185	Fungi;Ascomycota;Sordariomycetes;Hypocreales;Incertae_sedis_3;Myrothecium;Myrothecium_sp_HZ_6|SH199487.06FU	0	75	11	0	3	46	2	29	0	18.4444	26.5853		27	0	1	0	0	0	0	2	1	3.44444	8.86159		0	0	0	37	10	81	26	89	0	27	35.4718		0	1	0	89	159	44	0	25	0	35.3333	55.3715
DENOVO122	Fungi;Basidiomycota;Microbotryomycetes;Sporidiobolales;Incertae_sedis_25;Sporobolomyces;Sporobolomyces_oryzicola|SH215231.06FU	118	0	0	0	0	0	0	0	0	13.1111	39.3333		0	0	24	0	0	0	31	0	20	8.33333	12.8062		0	0	0	0	0	0	39	0	0	4.33333	13		209	122	0	0	0	118	0	69	0	57.5556	77.0034
DENOVO129	Fungi	41	0	0	6	0	0	0	34	18	11	16.2327		18	0	0	0	0	0	0	0	0	2	6		0	0	0	0	32	66	37	0	0	15	24.3002		284	172	0	0	0	36	0	0	0	54.6667	102.859
DENOVO125	Fungi;Ascomycota;Eurotiomycetes;Chaetothyriales;Herpotrichiellaceae;Exophiala;Exophiala_oligosperma|SH210378.06FU	0	82	0	0	56	0	1	0	0	15.4444	31.0528		0	0	0	0	9	0	14	0	0	2.55556	5.22281		0	0	0	0	0	0	0	0	0	0	0		0	244	0	0	0	56	86	193	0	64.3333	93.5869
DENOVO152	Fungi;Ascomycota;Dothideomycetes;Dothideomycetes_unidentified;Dothideomycetes_unidentified_1;Dothideomycetes_unidentified_1;Dothideomycetes_sp|SH223803.06FU	0	7	43	17	0	0	20	48	5	15.5556	18.5008		0	0	23	23	0	50	0	0	0	10.6667	17.7975		0	0	100	0	21	0	75	44	0	26.6667	38.0821		0	0	133	14	65	45	0	0	0	28.5556	45.8206
DENOVO141	Fungi;Ascomycota;Sordariomycetes;Hypocreales;Clavicipitaceae;Metarhizium;Metarhizium_pinghaense|SH201724.06FU	0	1	0	0	0	0	0	0	0	0.111111	0.333333		0	0	0	0	0	51	0	0	0	5.66667	17		0	0	0	0	27	35	89	18	0	18.7778	29.6343		1	66	0	34	54	84	0	65	202	56.2222	63.3103
DENOVO133	Fungi;Basidiomycota;Agaricomycetes;Geastrales;Geastraceae;Sphaerobolus;Sphaerobolus_stellatus|SH209046.06FU	0	0	0	0	0	0	0	0	0	0	0		16	0	0	0	0	0	21	0	0	4.11111	8.25295		26	69	64	20	21	47	26	39	9	35.6667	20.6519		102	97	44	3	0	31	20	0	71	40.8889	40.4859
DENOVO186	Fungi;Basidiomycota	43	0	0	0	25	20	0	13	26	14.1111	15.5197		0	0	0	27	44	0	0	0	130	22.3333	43.4108		0	0	0	0	42	0	27	0	0	7.66667	15.6684		0	62	0	37	76	0	0	0	136	34.5556	48.3971
DENOVO851	Fungi;Chytridiomycota;Neocallimastigomycetes;Neocallimastigales;Neocallimastigaceae;Cyllamyces;Cyllamyces_sp_CB3B1|SH226597.06FU	0	12	133	81	0	6	56	22	0	34.4444	46.5997		0	52	0	18	0	0	116	0	0	20.6667	39.7492		0	0	56	0	0	0	69	0	0	13.8889	27.7509		0	0	0	0	75	12	0	0	0	9.66667	24.8193
DENOVO187	Fungi;Ascomycota;Sordariomycetes	0	0	0	0	23	0	4	0	31	6.44444	11.8965		0	0	22	51	70	0	0	74	0	24.1111	32.072		46	0	120	78	44	0	12	0	0	33.3333	42.8369		0	0	0	0	41	0	0	79	0	13.3333	28.1114
DENOVO179	Fungi;Basidiomycota	0	0	0	0	0	0	2	0	0	0.222222	0.666667		0	0	0	10	0	0	0	0	24	3.77778	8.27312		98	0	0	0	22	12	0	0	10	15.7778	31.8032		0	0	0	4	0	19	55	27	409	57.1111	133.256
DENOVO137	Fungi;Basidiomycota;Agaricomycetes;Hymenochaetales;Hymenochaetaceae;Phellinus;Phellinus_sp|SH222026.06FU	0	0	684	0	0	0	0	0	0	76	228		0	0	0	0	0	1	0	0	0	0.111111	0.333333		0	0	0	0	0	0	1	0	0	0.111111	0.333333		0	0	0	0	0	0	0	0	0	0	0
DENOVO221	Fungi;Ascomycota;Leotiomycetes;Helotiales;Sclerotiniaceae;Botrytis;Botrytis_caroliniana|SH237443.06FU	0	28	0	11	0	27	2	21	25	12.6667	12.5499		0	0	43	10	24	19	24	0	41	17.8889	16.8185		0	0	0	63	0	82	37	0	44	25.1111	32.2546		84	1	0	45	0	0	0	0	50	20	31.5872
DENOVO306	Fungi;Ascomycota;Sordariomycetes;Hypocreales;Incertae_sedis_3;Myrothecium;Myrothecium_gramineum|SH227386.06FU	0	76	0	0	19	1	0	0	10	11.7778	24.9739		0	62	83	9	19	26	22	0	0	24.5556	29.3858		0	10	0	0	0	24	24	0	28	9.55556	12.3198		0	0	0	14	53	0	113	13	75	29.7778	41.2122
DENOVO176	Fungi;Basidiomycota;Agaricomycetes;Agaricales;Psathyrellaceae;Coprinellus;Coprinellus_radicellus|SH199686.06FU	0	0	0	12	0	21	0	0	0	3.66667	7.61577		0	0	182	0	6	0	0	59	3	27.7778	60.936		30	81	0	44	73	63	16	0	58	40.5556	30.6436		0	1	0	31	0	0	0	0	0	3.55556	10.297
DENOVO286	Fungi;Chytridiomycota;Neocallimastigomycetes;Neocallimastigales;Neocallimastigaceae;Piromyces;Piromyces_sp_I_GRL_10|SH232548.06FU	0	0	0	0	101	0	0	0	0	11.2222	33.6667		0	0	21	0	74	0	0	0	0	10.5556	24.7846		0	69	0	0	360	0	0	0	0	47.6667	119.327		0	0	54	0	0	0	0	0	0	6	18
DENOVO172	Fungi;Ascomycota;Dothideomycetes;Pleosporales;Incertae_sedis_13;Phoma	0	27	0	8	16	0	0	5	0	6.22222	9.52336		0	0	0	3	0	9	0	0	0	1.33333	3.04138		0	0	0	7	0	0	1	0	0	0.888889	2.31541		72	4	134	25	0	0	312	45	0	65.7778	102.597
DENOVO147	Fungi;Ascomycota;Dothideomycetes;Pleosporales	0	84	0	4	0	0	0	0	0	9.77778	27.8648		0	0	0	2	0	0	0	0	26	3.11111	8.60878		0	0	0	0	0	64	0	16	0	8.88889	21.3333		0	117	0	18	109	227	0	0	0	52.3333	81.2204
DENOVO140	Fungi;Ascomycota;Incertae_sedis_14;Incertae_sedis_15;Incertae_sedis_16;Knufia;Knufia_sp|SH217846.06FU	3	0	0	1	0	0	0	6	3	1.44444	2.12786		9	0	6	4	0	26	11	14	0	7.77778	8.5261		5	49	13	2	7	31	13	15	5	15.5556	15.2078		48	11	104	25	80	40	56	29	45	48.6667	28.6182
DENOVO206	Fungi;Ascomycota	0	0	0	0	15	51	0	0	15	9	17.0367		0	0	0	12	0	81	0	0	99	21.3333	39.3859		42	0	0	79	50	0	52	98	0	35.6667	37.6895		0	0	0	66	0	0	0	0	0	7.33333	22
DENOVO193	Fungi;Ascomycota;Sordariomycetes;Sordariales;Lasiosphaeriaceae;Lasiosphaeriaceae_unidentified;Lasiosphaeriaceae_sp|SH198466.06FU	0	0	0	13	0	115	2	0	57	20.7778	39.9399		0	0	0	74	0	0	0	0	0	8.22222	24.6667		0	57	0	153	0	0	0	147	41	44.2222	63.5881		0	0	0	0	0	0	0	0	0	0	0
DENOVO1100	Fungi;Ascomycota;Dothideomycetes;Pleosporales;Pleosporales_unidentified;Pleosporales_unidentified_1;Pleosporales_sp|SH203351.06FU	32	0	0	0	0	50	0	0	48	14.4444	22.2211		0	0	0	0	0	39	0	0	42	9	17.8746		0	39	0	12	46	10	49	0	59	23.8889	24.0491		0	0	16	35	0	0	0	99	63	23.6667	35.7246
DENOVO229	Fungi	1	0	0	34	0	40	29	37	94	26.1111	30.9574		0	0	20	0	1	0	36	0	93	16.6667	31.3169		0	0	0	6	33	0	54	0	46	15.4444	22.3892		0	0	0	7	59	0	0	48	0	12.6667	23.4254
DENOVO194	Fungi;Basidiomycota;Agaricostilbomycetes;Agaricostilbales;Chionosphaeraceae;Kurtzmanomyces	0	0	46	0	37	0	5	26	0	12.6667	18.5135		0	34	58	0	36	44	0	0	0	19.1111	23.6244		0	52	0	5	0	87	24	0	21	21	30.3026		0	58	0	0	0	0	0	55	44	17.4444	26.4249
DENOVO1102	Fungi;Chytridiomycota;Neocallimastigomycetes;Neocallimastigales;Neocallimastigaceae	0	7	0	0	0	0	0	0	2	1	2.34521		0	27	0	0	0	0	0	0	0	3	9		0	0	169	0	0	0	0	0	75	27.1111	58.7057		0	349	0	0	0	0	0	0	0	38.7778	116.333
DENOVO151	Fungi;Ascomycota;Ascomycota_unidentified;Ascomycota_unidentified_1;Ascomycota_unidentified_1;Ascomycota_unidentified_1_1;Ascomycota_sp|SH226964.06FU	12	0	70	0	0	0	0	1	68	16.7778	29.8654		1	0	26	2	0	0	11	0	12	5.77778	8.98301		2	115	75	3	13	0	92	0	121	46.7778	52.9664		0	0	0	0	0	0	0	0	0	0	0
DENOVO180	Fungi;Ascomycota;Sordariomycetes;Sordariales;Lasiosphaeriaceae;Podospora	0	0	0	0	0	0	0	0	6	0.666667	2		0	0	0	0	0	0	0	0	0	0	0		0	0	371	0	0	212	0	0	32	68.3333	133.034		0	0	0	0	0	0	0	0	0	0	0
DENOVO138	Fungi;Ascomycota;Sordariomycetes	0	0	0	0	0	0	0	0	0	0	0		0	0	0	25	22	0	1	0	0	5.33333	10.332		47	0	0	4	1	0	0	0	0	5.77778	15.5143		119	123	277	0	0	0	0	0	0	57.6667	97.5256
DENOVO168	Fungi;Basidiomycota;Agaricomycetes;Agaricales;Psathyrellaceae;Psathyrella;Psathyrella_potteri|SH199706.06FU	0	0	0	0	17	46	5	0	0	7.55556	15.4767		0	0	0	0	35	0	8	61	0	11.5556	21.8181		0	0	86	42	21	0	0	0	12	17.8889	29.2935		0	0	187	0	30	0	68	0	0	31.6667	62.7176
DENOVO1276	Fungi;Chytridiomycota;Neocallimastigomycetes;Neocallimastigales;Neocallimastigaceae;Anaeromyces;Anaeromyces_mucronatus|SH198981.06FU	23	0	167	83	0	0	61	1	0	37.2222	57.619		5	15	0	92	0	0	3	2	0	13	30.0125		0	0	0	20	0	0	1	0	0	2.33333	6.63325		1	0	0	0	126	0	17	0	0	16	41.6263
DENOVO1444	Fungi;Chytridiomycota;Neocallimastigomycetes;Neocallimastigales;Neocallimastigaceae	0	36	7	0	14	0	0	91	0	16.4444	30.3896		83	45	7	0	8	0	2	1	0	16.2222	28.8608		38	0	52	0	6	0	0	5	0	11.2222	19.6073		165	45	0	0	1	0	0	0	0	23.4444	55.1183
DENOVO202	Fungi;Basidiomycota;Tremellomycetes;Cystofilobasidiales	26	86	0	0	32	7	8	0	8	18.5556	27.7809		34	0	0	32	0	34	42	10	45	21.8889	19.0817		0	0	0	47	0	34	0	0	3	9.33333	17.9931		35	0	0	0	0	86	0	0	0	13.4444	29.5682
DENOVO144	Fungi;Basidiomycota;Microbotryomycetes;Sporidiobolales;Incertae_sedis_25	0	0	0	8	0	0	0	8	0	1.77778	3.52767		40	0	0	1	0	0	0	0	0	4.55556	13.2958		0	0	0	0	24	0	0	58	0	9.11111	19.9778		83	0	122	7	50	111	0	0	51	47.1111	49.0776
DENOVO261	Fungi;Ascomycota;Dothideomycetes;Pleosporales;Pleosporales_unidentified;Pleosporales_unidentified_1;Pleosporales_sp|SH203349.06FU	45	0	41	0	0	0	0	60	0	16.2222	24.8434		15	0	78	0	15	37	0	39	53	26.3333	27.3679		0	0	0	0	62	0	15	28	29	14.8889	21.5026		0	0	0	31	0	0	0	0	12	4.77778	10.604
DENOVO260	Fungi;Chytridiomycota;Neocallimastigomycetes;Neocallimastigales;Neocallimastigaceae	3	0	21	3	0	0	3	0	0	3.33333	6.78233		0	202	0	2	0	0	5	21	0	25.5556	66.5171		0	0	106	9	0	0	0	37	0	16.8889	35.5649		0	0	0	0	84	0	52	0	0	15.1111	31.034
DENOVO244	Fungi;Chytridiomycota;Neocallimastigomycetes;Neocallimastigales;Neocallimastigaceae;Piromyces	0	0	0	0	0	0	0	0	0	0	0		1	0	0	0	0	0	0	0	0	0.111111	0.333333		0	0	1	0	0	0	0	0	543	60.4444	180.959		0	0	0	0	0	0	0	0	0	0	0
DENOVO148	Fungi;Ascomycota;Dothideomycetes;Pleosporales;Pleosporales_unidentified;Pleosporales_unidentified_1;Pleosporales_sp|SH225741.06FU	41	0	0	0	0	9	0	91	0	15.6667	31.293		0	0	67	0	0	57	36	0	0	17.7778	27.8154		0	0	0	31	0	61	8	0	0	11.1111	21.3157		0	0	0	46	0	87	0	0	0	14.7778	31.0636
DENOVO158	Fungi;Ascomycota;Sordariomycetes;Coniochaetales;Coniochaetaceae;Coniochaeta;Coniochaeta_polymorpha|SH234931.06FU	22	0	0	0	0	40	9	47	4	13.5556	18.494		0	0	0	0	42	0	63	108	40	28.1111	38.5436		10	0	0	77	0	0	0	0	24	12.3333	25.5832		0	0	0	0	45	0	0	0	0	5	15
DENOVO154	Fungi;Ascomycota;Dothideomycetes;Pleosporales;Cucurbitariaceae;Pyrenochaetopsis;Pyrenochaetopsis_pratorum|SH195316.06FU	0	0	0	0	0	46	0	53	5	11.5556	21.6455		0	0	0	1	20	0	4	0	19	4.88889	8.38815		5	15	46	0	88	0	62	59	0	30.5556	33.601		0	0	0	0	56	37	0	0	10	11.4444	20.6949
DENOVO220	Fungi;Chytridiomycota;Neocallimastigomycetes;Neocallimastigales;Neocallimastigaceae	0	0	0	4	0	18	1	0	3	2.88889	5.86184		0	0	85	1	0	42	0	36	0	18.2222	30.2026		0	136	0	5	0	3	0	26	0	18.8889	44.7142		0	0	161	0	0	0	0	0	1	18	53.626
DENOVO247	Fungi;Chytridiomycota;Neocallimastigomycetes;Neocallimastigales;Neocallimastigaceae;Anaeromyces	0	0	0	0	0	0	0	0	0	0	0		0	0	0	0	0	0	0	0	0	0	0		0	0	0	0	0	0	0	0	176	19.5556	58.6667		0	0	0	0	0	0	0	335	0	37.2222	111.667
DENOVO250	Fungi;Basidiomycota;Agaricomycetes;Russulales;Russulaceae;Russula	0	0	0	25	0	0	53	0	0	8.66667	18.5674		0	0	0	95	22	0	21	35	0	19.2222	31.324		0	105	0	65	0	0	0	88	0	28.6667	44.156		0	0	0	0	0	0	0	0	0	0	0
DENOVO155	Fungi;Ascomycota;Sordariomycetes	0	0	0	0	0	0	0	0	0	0	0		0	0	0	0	0	0	0	0	0	0	0		0	0	0	0	0	0	0	0	0	0	0		0	506	0	0	0	0	0	0	0	56.2222	168.667
DENOVO167	Fungi;Ascomycota;Sordariomycetes;Sordariales;Lasiosphaeriaceae;Lasiosphaeriaceae_unidentified;Lasiosphaeriaceae_sp|SH238403.06FU	0	0	0	0	0	0	0	0	400	44.4444	133.333		0	0	0	0	0	0	0	0	0	0	0		59	0	0	0	42	0	0	0	0	11.2222	22.6703		0	0	0	0	1	0	0	0	0	0.111111	0.333333
DENOVO164	Fungi;Ascomycota;Sordariomycetes;Hypocreales;Nectriaceae;Nectriaceae_unidentified;Nectriaceae_sp|SH217359.06FU	25	0	0	0	0	0	0	0	388	45.8889	128.558		0	0	0	0	0	0	11	0	0	1.22222	3.66667		0	0	0	11	33	0	0	0	33	8.55556	14.3188		0	0	0	0	0	0	0	0	0	0	0
DENOVO169	Fungi;Ascomycota;Sordariomycetes;Hypocreales	0	33	0	7	0	0	0	8	0	5.33333	10.8743		63	0	81	1	0	0	0	0	27	19.1111	31.5691		0	0	0	0	0	88	19	44	0	16.7778	30.634		0	0	0	97	0	0	0	32	0	14.3333	32.7567
DENOVO157	Fungi;Ascomycota;Dothideomycetes;Pleosporales;Sporormiaceae;Sporormiella;Sporormiella_sp|SH227240.06FU	76	0	0	105	0	209	0	0	0	43.3333	73.8089		54	0	0	0	0	0	0	0	0	6	18		0	0	0	50	0	0	0	0	0	5.55556	16.6667		0	0	0	0	4	0	0	0	0	0.444444	1.33333
DENOVO305	Fungi;Basidiomycota;Agaricomycetes;Russulales;Russulaceae;Lactarius;Lactarius_deliciosus_var_deterrimus|SH190303.06FU	0	128	0	0	0	0	0	0	0	14.2222	42.6667		19	0	0	188	14	0	45	0	0	29.5556	61.3028		0	0	0	102	0	0	0	0	0	11.3333	34		0	0	0	0	0	0	0	0	0	0	0
DENOVO289	Fungi;Ascomycota	0	0	0	0	11	0	0	0	0	1.22222	3.66667		41	145	0	0	0	0	31	0	0	24.1111	48.0038		26	0	0	39	0	0	0	0	0	7.22222	14.695		0	0	0	199	0	0	0	0	0	22.1111	66.3333
DENOVO308	Fungi;Zygomycota;Incertae_sedis_10;Mortierellales;Mortierellaceae;Mortierella	0	0	0	0	0	0	0	0	0	0	0		0	116	0	22	0	0	0	0	0	15.3333	38.4448		70	77	0	0	0	23	0	0	1	19	31.8394		0	0	0	0	0	0	178	0	0	19.7778	59.3333
DENOVO255	Fungi;Basidiomycota;Agaricostilbomycetes;Agaricostilbales;Agaricostilbaceae;Bensingtonia	0	0	0	8	0	84	30	0	43	18.3333	29.2489		0	0	0	20	24	0	0	87	86	24.1111	36.587		0	0	0	0	0	0	82	0	22	11.5556	27.4003		0	0	0	0	0	0	0	0	0	0	0
DENOVO191	Fungi;Basidiomycota;Microbotryomycetes;Sporidiobolales;Incertae_sedis_25;Rhodotorula	0	0	0	7	0	0	0	28	0	3.88889	9.33333		0	76	41	0	0	17	0	0	0	14.8889	26.8116		0	0	0	20	0	0	0	0	0	2.22222	6.66667		98	0	105	21	0	0	48	0	14	31.7778	42.5464
DENOVO203	Fungi;Ascomycota;Leotiomycetes;Helotiales;Dermateaceae;Dermateaceae_unidentified;uncultured_Dermateaceae|SH215664.06FU	0	0	0	0	0	0	0	0	0	0	0		0	76	42	0	0	165	0	0	0	31.4444	56.8619		0	0	0	0	47	0	0	0	0	5.22222	15.6667		0	0	0	0	0	92	53	0	0	16.1111	33.4232
DENOVO189	Fungi;Basidiomycota;Agaricomycetes;Agaricales;Psathyrellaceae;Coprinopsis	0	11	0	8	79	62	4	0	165	36.5556	56.4405		9	0	0	0	0	0	7	0	119	15	39.1567		1	0	0	0	0	0	0	0	0	0.111111	0.333333		0	0	0	0	0	0	0	0	0	0	0
DENOVO256	Fungi;Chytridiomycota;Neocallimastigomycetes;Neocallimastigales;Neocallimastigaceae	0	0	0	19	0	0	21	125	0	18.3333	40.9298		289	0	0	7	0	0	0	0	0	32.8889	96.0696		0	0	0	0	0	0	0	0	0	0	0		0	0	0	0	0	0	0	0	0	0	0
DENOVO228	Fungi;Basidiomycota;Tremellomycetes;Filobasidiales;Filobasidiaceae;Cryptococcus;Cryptococcus_heimaeyensis|SH198057.06FU	0	0	0	0	0	0	0	0	15	1.66667	5		0	0	0	0	21	0	1	0	0	2.44444	6.96619		0	0	0	0	0	0	52	0	0	5.77778	17.3333		0	145	0	0	0	101	0	0	125	41.2222	62.8068
DENOVO161	Fungi	0	0	0	0	0	0	0	0	0	0	0		0	0	0	3	0	0	0	39	0	4.66667	12.9132		0	65	0	0	22	16	0	79	0	20.2222	30.6707		0	142	0	0	54	0	31	0	0	25.2222	47.8481
DENOVO245	Fungi;Ascomycota;Eurotiomycetes;Incertae_sedis_18;Incertae_sedis_40;Sarcinomyces;Sarcinomyces_crustaceus|SH210411.06FU	0	59	27	0	0	0	0	0	0	9.55556	20.5798		0	116	0	0	0	0	0	0	0	12.8889	38.6667		0	0	27	0	0	0	0	0	0	3	9		0	0	91	0	0	17	50	0	55	23.6667	33.6415
DENOVO263	Fungi;Chytridiomycota;Neocallimastigomycetes;Neocallimastigales;Neocallimastigaceae	0	0	0	21	0	50	12	0	0	9.22222	17.0278		0	0	30	0	0	19	0	64	0	12.5556	22.1873		0	79	0	71	0	0	0	41	0	21.2222	33.3721		0	0	54	0	0	0	0	0	0	6	18
DENOVO1280	Fungi;Ascomycota	0	0	0	30	11	28	24	0	12	11.6667	12.7475		0	0	55	23	0	0	0	0	0	8.66667	18.9671		0	0	0	49	66	1	12	0	21	16.5556	24.6886		0	0	0	3	0	0	0	104	0	11.8889	34.5559
DENOVO1312	Fungi;Ascomycota;Sordariomycetes;Sordariales	0	0	0	0	36	25	4	0	23	9.77778	14.1667		6	75	24	4	115	3	18	0	29	30.4444	39.2273		0	0	0	11	12	39	2	5	0	7.66667	12.6787		0	0	0	0	7	0	0	0	0	0.777778	2.33333
DENOVO828	Fungi;Chytridiomycota;Neocallimastigomycetes;Neocallimastigales;Neocallimastigaceae;Orpinomyces	0	0	0	0	0	6	0	0	1	0.777778	1.98606		1	0	0	0	0	0	0	89	0	10	29.6268		0	0	0	0	2	0	0	117	0	13.2222	38.9223		0	0	0	0	0	0	218	0	0	24.2222	72.6667
DENOVO166	Fungi;Ascomycota;Sordariomycetes;Sordariales;Lasiosphaeriaceae;Lasiosphaeriaceae_unidentified;Lasiosphaeriaceae_sp|SH234954.06FU	0	0	0	0	0	0	0	0	0	0	0		0	0	93	0	45	0	0	0	0	15.3333	32.707		0	0	45	59	29	0	0	0	64	21.8889	27.6832		0	0	0	0	0	0	0	0	97	10.7778	32.3333
DENOVO201	Fungi;Basidiomycota;Microbotryomycetes;Leucosporidiales;Leucosporidiaceae;Mastigobasidium;Mastigobasidium_intermedium|SH212310.06FU	0	0	0	14	0	0	4	0	0	2	4.69042		0	0	0	1	0	0	22	0	0	2.55556	7.29916		0	0	153	0	0	0	0	81	39	30.3333	53.8633		0	0	0	0	0	40	0	0	76	12.8889	27.1129
DENOVO170	Fungi;Ascomycota;Sordariomycetes;Xylariales;Xylariaceae	0	0	0	0	0	0	0	0	0	0	0		0	0	0	0	0	28	0	0	0	3.11111	9.33333		31	0	0	96	0	0	154	0	49	36.6667	54.9932		0	0	0	0	0	0	0	65	0	7.22222	21.6667
DENOVO174	Fungi;Ascomycota;Dothideomycetes;Pleosporales;Leptosphaeriaceae;Leptosphaeria;Leptosphaeria_doliolum|SH228249.06FU	14	0	0	21	0	0	26	0	40	11.2222	14.9146		0	0	0	0	0	0	0	0	35	3.88889	11.6667		6	0	0	17	0	27	19	0	52	13.4444	17.6501		0	0	0	20	141	0	0	0	0	17.8889	46.6381
DENOVO162	Fungi	0	0	0	10	0	0	0	0	0	1.11111	3.33333		0	0	0	0	76	0	128	0	26	25.5556	46.041		0	0	0	0	0	0	36	0	55	10.1111	20.6182		0	0	0	0	0	0	0	0	82	9.11111	27.3333
DENOVO242	Fungi;Chytridiomycota;Neocallimastigomycetes;Neocallimastigales;Neocallimastigaceae;Orpinomyces	0	0	1	1	0	7	6	1	11	3	4		49	1	1	1	0	3	0	20	0	8.33333	16.5378		26	0	0	0	0	0	0	205	0	25.6667	67.7975		51	0	0	0	0	2	17	0	0	7.77778	17.1375
DENOVO178	Fungi;Ascomycota;Sordariomycetes;Incertae_sedis_7;Plectosphaerellaceae;Lectera;Lectera_longa|SH219644.06FU	0	0	40	0	0	0	0	0	0	4.44444	13.3333		0	0	0	0	0	0	0	35	0	3.88889	11.6667		4	0	0	2	1	0	91	0	18	12.8889	29.8557		0	0	0	40	115	56	0	0	0	23.4444	40.3333
DENOVO177	Fungi;Basidiomycota	0	0	0	0	0	0	0	0	0	0	0		20	0	0	0	0	0	31	0	0	5.66667	11.5758		0	0	0	0	0	142	0	0	0	15.7778	47.3333		0	76	130	0	0	0	0	0	0	22.8889	47.3826
DENOVO297	Fungi;Ascomycota;Sordariomycetes;Sordariales;Lasiosphaeriaceae;Podospora;Podospora_glutinans|SH222042.06FU	0	0	0	0	0	0	0	0	0	0	0		1	159	0	83	0	0	0	0	0	27	56.5796		92	0	28	0	0	36	0	0	0	17.3333	31.305		0	0	0	0	0	0	0	0	0	0	0
DENOVO1221	Fungi;Chytridiomycota;Neocallimastigomycetes;Neocallimastigales;Neocallimastigaceae;Orpinomyces	0	0	0	33	0	0	37	0	0	7.77778	15.4659		0	0	0	15	0	0	0	0	0	1.66667	5		0	0	0	45	0	0	0	0	0	5	15		0	0	0	0	266	0	0	0	1	29.6667	88.6256
DENOVO283	Fungi;Basidiomycota;Microbotryomycetes;Sporidiobolales;Incertae_sedis_25;Rhodotorula	0	0	0	12	0	0	0	0	19	3.44444	7.05534		0	0	0	0	35	0	0	39	26	11.1111	16.9959		0	0	0	0	21	0	0	136	0	17.4444	44.9975		0	0	0	50	0	0	0	55	0	11.6667	23.184
DENOVO181	Fungi;Basidiomycota;Ustilaginomycetes;Urocystidales;Urocystidaceae;Urocystis;Urocystis_agropyri|SH203439.06FU	11	9	10	6	33	20	7	0	5	11.2222	9.79512		5	6	3	1	10	3	20	10	21	8.77778	7.31057		2	11	17	18	16	6	5	6	11	10.2222	5.82619		26	0	19	0	15	0	21	17	17	12.7778	10.072
DENOVO240	Fungi;Basidiomycota;Tremellomycetes;Tremellales;Incertae_sedis_12;Tremella;Tremella_sp|SH223576.06FU	0	0	0	0	0	0	0	0	0	0	0		0	0	0	47	0	0	27	0	0	8.22222	17.0644		49	0	0	8	0	0	47	0	6	12.2222	20.5108		21	0	71	0	0	13	50	46	0	22.3333	26.8747
DENOVO211	Fungi;Ascomycota;Sordariomycetes	0	152	0	11	0	0	0	0	0	18.1111	50.34		0	0	28	0	6	0	0	0	0	3.77778	9.29755		0	0	0	0	0	0	0	0	0	0	0		0	0	129	56	0	0	0	0	0	20.5556	44.6853
DENOVO227	Fungi;Ascomycota;Dothideomycetes;Pleosporales	0	0	23	0	0	0	0	22	0	5	9.92472		0	0	0	0	0	0	0	17	0	1.88889	5.66667		0	0	0	0	6	0	14	0	6	2.88889	4.91031		0	0	109	0	0	118	0	66	0	32.5556	50.7718
DENOVO391	Fungi;Ascomycota;Eurotiomycetes;Eurotiales;Trichocomaceae;Penicillium;Penicillium_spinulosum|SH231533.06FU	0	0	0	0	0	0	0	0	0	0	0		0	0	0	0	30	0	0	53	0	9.22222	19.1819		0	92	0	0	0	0	13	0	0	11.6667	30.4302		0	87	106	0	0	0	0	0	0	21.4444	42.8168
DENOVO190	Fungi;Ascomycota;Dothideomycetes;Pleosporales;Leptosphaeriaceae;Subplenodomus;Subplenodomus_valerianae|SH224739.06FU	0	0	0	0	0	0	0	0	0	0	0		0	0	0	0	0	0	0	0	0	0	0		1	0	0	0	0	0	0	0	0	0.111111	0.333333		84	0	0	15	177	0	0	102	0	42	64.3603
DENOVO184	Fungi	0	0	0	0	0	0	0	0	0	0	0		0	0	34	0	0	0	0	0	0	3.77778	11.3333		0	0	0	0	0	25	0	22	0	5.22222	10.3896		0	0	99	0	115	0	0	0	80	32.6667	49.777
DENOVO182	Fungi;Basidiomycota;Tremellomycetes;Tremellales	0	0	0	0	0	0	0	0	0	0	0		0	0	0	17	0	0	0	0	0	1.88889	5.66667		0	0	0	0	0	28	0	0	0	3.11111	9.33333		0	0	180	60	0	0	0	0	89	36.5556	63.1409
DENOVO318	Fungi;Basidiomycota;Exobasidiomycetes;Entylomatales;Entylomataceae;Entyloma;Entyloma_hieracii|SH228429.06FU	0	0	0	0	0	0	0	0	0	0	0		0	0	0	0	0	0	0	0	0	0	0		0	0	0	0	54	0	0	0	0	6	18		0	0	165	0	0	155	0	0	0	35.5556	70.5976
DENOVO1151	Fungi;Basidiomycota;Agaricomycetes;Agaricales;Agaricales_unidentified;Agaricales_unidentified_1;Agaricales_sp|SH205085.06FU	21	94	0	3	1	0	11	0	1	14.5556	30.6232		0	0	2	0	13	75	26	20	1	15.2222	24.4682		0	0	0	0	0	0	1	0	0	0.111111	0.333333		0	0	0	0	0	0	0	105	0	11.6667	35
DENOVO205	Fungi;Ascomycota;Sordariomycetes;Hypocreales;Cordycipitaceae;Cordyceps;Cordyceps_bassiana|SH196288.06FU	0	0	0	1	12	17	0	0	0	3.33333	6.46142		0	0	0	2	0	0	0	0	0	0.222222	0.666667		0	0	0	0	15	0	0	325	0	37.7778	107.823		0	0	0	0	0	0	0	0	0	0	0
DENOVO274	Fungi;Basidiomycota;Tremellomycetes;Tremellales;Incertae_sedis_12;Cryptococcus_1	0	0	0	0	0	75	0	0	0	8.33333	25		0	0	0	0	0	61	30	0	0	10.1111	21.5084		0	0	0	0	0	25	0	0	10	3.88889	8.57969		0	57	0	0	48	1	0	0	64	18.8889	28.3701
DENOVO197	Fungi;Ascomycota;Leotiomycetes;Helotiales;Rutstroemiaceae;Scleromitrula	0	0	0	0	0	0	0	0	0	0	0		0	0	0	0	0	0	0	0	0	0	0		0	53	0	0	0	0	0	0	16	7.66667	17.8045		0	115	0	22	0	0	81	0	82	33.3333	46.0896
DENOVO302	Fungi;Basidiomycota;Agaricomycetes;Agaricales;Entolomataceae;Clitopilus;Clitopilus_scyphoides|SH205037.06FU	0	0	0	0	0	0	9	0	48	6.33333	15.906		0	0	0	0	12	0	70	0	0	9.11111	23.1757		42	0	0	0	25	51	36	0	0	17.1111	21.3626		0	0	0	25	0	51	0	0	0	8.44444	17.973
DENOVO215	Fungi;Ascomycota;Ascomycota_unidentified;Ascomycota_unidentified_1;Ascomycota_unidentified_1;Ascomycota_unidentified_1_1;Ascomycota_sp|SH231237.06FU	9	0	0	8	0	0	0	11	0	3.11111	4.72875		0	0	0	0	0	0	0	0	0	0	0		0	0	0	13	26	0	6	0	0	5	9.05539		49	0	0	15	51	98	14	0	66	32.5556	35.0789
DENOVO272	Fungi;Ascomycota;Dothideomycetes;Incertae_sedis_8;Pseudeurotiaceae;Pseudogymnoascus;Pseudogymnoascus_roseus|SH236509.06FU	0	0	0	3	0	0	6	2	58	7.66667	18.9868		0	0	0	9	16	7	5	0	22	6.55556	7.97043		4	55	3	8	0	22	43	5	34	19.3333	20.199		0	0	0	31	1	12	0	5	15	7.11111	10.6118
DENOVO262	Fungi;Ascomycota;Dothideomycetes;Pleosporales;Phaeosphaeriaceae;Stagonospora;Stagonospora_pseudovitensis|SH199974.06FU	0	0	0	0	27	10	0	0	6	4.77778	9.07989		0	0	0	27	14	38	0	0	0	8.77778	14.4722		0	0	0	20	0	0	0	0	0	2.22222	6.66667		75	0	120	6	0	22	0	0	0	24.7778	43.3295
DENOVO204	Fungi;Basidiomycota;Tremellomycetes;Tremellomycetes_unidentified;Tremellomycetes_unidentified_1;Tremellomycetes_unidentified_1;Tremellomycetes_sp|SH230598.06FU	0	0	0	17	0	0	0	21	0	4.22222	8.43768		51	0	0	0	9	33	0	0	84	19.6667	30.3026		38	9	0	0	12	0	0	0	35	10.4444	15.4605		0	0	0	0	0	0	26	27	0	5.88889	11.6881
DENOVO273	Fungi;Basidiomycota;Agaricomycetes;Agaricales;Bolbitiaceae;Conocybe;Conocybe_pseudocrispa|SH193119.06FU	0	0	0	5	0	0	0	0	31	4	10.2591		0	0	0	0	18	0	7	0	26	5.66667	9.74679		12	92	0	0	131	0	0	0	40	30.5556	48.6906		0	0	0	0	0	0	0	0	0	0	0
DENOVO188	Fungi;Ascomycota;Dothideomycetes;Pleosporales;Sporormiaceae;Sporormiaceae_unidentified;Sporormiaceae_sp|SH190484.06FU	0	0	81	0	0	25	0	0	0	11.7778	27.2432		43	0	0	0	12	27	0	0	0	9.11111	15.7118		0	0	65	0	0	0	0	0	5	7.77778	21.522		100	0	0	0	0	0	0	0	0	11.1111	33.3333
DENOVO212	Fungi;Basidiomycota;Agaricomycetes;Agaricales;Psathyrellaceae;Coprinellus;Coprinellus_congregatus|SH220730.06FU	134	0	0	31	15	0	9	0	16	22.7778	43.0255		0	0	0	18	25	0	0	0	0	4.77778	9.64077		0	0	0	0	56	0	0	0	36	10.2222	20.8913		0	0	0	13	0	0	0	0	0	1.44444	4.33333
DENOVO251	Fungi;Ascomycota;Dothideomycetes;Pleosporales;Sporormiaceae;Preussia;Preussia_sp|SH190475.06FU	1	0	0	0	0	0	0	0	0	0.111111	0.333333		0	0	0	0	17	0	0	313	0	36.6667	103.777		0	0	0	0	0	0	16	0	0	1.77778	5.33333		0	0	0	0	0	0	0	0	0	0	0
DENOVO329	Fungi;Chytridiomycota;Neocallimastigomycetes;Neocallimastigales;Neocallimastigaceae;Cyllamyces;Cyllamyces_aberensis|SH226598.06FU	1	1	5	55	0	35	26	46	79	27.5556	28.4522		0	0	0	11	0	17	0	0	0	3.11111	6.35304		0	0	12	0	0	0	0	0	0	1.33333	4		0	0	1	0	57	0	0	0	0	6.44444	18.9612
DENOVO349	Fungi;Basidiomycota;Agaricomycetes;Agaricales;Mycenaceae;Mycena;Mycena_sp_7061016|SH218692.06FU	0	0	75	18	17	40	0	0	0	16.6667	25.8312		0	0	0	1	0	0	0	0	0	0.111111	0.333333		37	0	0	43	0	0	0	46	0	14	21.1246		0	0	0	0	0	0	0	66	0	7.33333	22
DENOVO288	Fungi;Ascomycota	0	0	0	0	0	0	6	0	0	0.666667	2		0	0	36	8	0	0	0	62	0	11.7778	22.2361		0	28	0	0	0	0	13	0	0	4.55556	9.78661		1	62	114	11	0	1	0	0	0	21	40.302
DENOVO199	Fungi;Basidiomycota;Tremellomycetes;Tremellales;Incertae_sedis_12;Cryptococcus_1;Cryptococcus_sp|SH198056.06FU	0	0	0	0	0	0	0	21	0	2.33333	7		0	0	0	0	14	64	0	37	0	12.7778	22.8898		0	0	0	73	0	0	0	22	0	10.5556	24.521		75	0	0	31	0	0	0	0	0	11.7778	25.8301
DENOVO208	Fungi;Basidiomycota;Microbotryomycetes;Sporidiobolales;Incertae_sedis_25;Rhodotorula;Rhodotorula_sp_CBS_11769|SH227569.06FU	0	0	0	0	0	0	0	0	0	0	0		0	83	0	0	0	0	0	35	0	13.1111	28.6507		0	0	0	0	0	59	17	0	0	8.44444	19.7744		0	140	0	0	0	0	0	0	0	15.5556	46.6667
DENOVO214	Fungi;Ascomycota	0	48	0	0	0	0	4	15	0	7.44444	15.9931		0	0	0	0	0	0	5	14	0	2.11111	4.75511		0	0	0	0	10	4	8	52	20	10.4444	16.964		0	38	52	3	2	2	0	18	36	16.7778	20.1605
DENOVO195	Fungi;Ascomycota;Sordariomycetes;Hypocreales	0	0	0	0	0	0	0	0	11	1.22222	3.66667		0	0	0	0	0	0	0	0	0	0	0		0	0	0	0	11	0	19	0	0	3.33333	6.91014		19	0	0	15	61	95	0	0	96	31.7778	41.0176
DENOVO280	Fungi;Basidiomycota;Agaricostilbomycetes;Agaricostilbales	0	0	0	0	0	0	0	0	15	1.66667	5		0	0	0	0	0	0	0	0	0	0	0		0	0	0	0	0	0	0	0	0	0	0		167	0	0	0	0	0	0	42	103	34.6667	60.6692
DENOVO222	Fungi;Ascomycota;Sordariomycetes;Hypocreales	0	0	0	0	0	0	0	0	0	0	0		0	0	1	0	0	0	0	0	0	0.111111	0.333333		0	0	0	0	84	25	0	0	0	12.1111	28.1977		202	0	0	14	0	0	0	0	0	24	66.9104
DENOVO353	Fungi;Basidiomycota;Agaricomycetes;Agaricales;Psathyrellaceae	0	0	0	0	0	8	0	0	8	1.77778	3.52767		17	0	0	0	0	0	0	0	0	1.88889	5.66667		63	0	0	20	0	12	6	49	0	16.6667	23.585		0	101	0	11	0	0	31	0	0	15.8889	33.5613
DENOVO219	Fungi;Ascomycota;Dothideomycetes;Pleosporales;Cucurbitariaceae;Pyrenochaetopsis;Pyrenochaetopsis_pratorum|SH195316.06FU	0	0	0	0	0	0	0	0	0	0	0		0	0	0	0	0	0	0	0	0	0	0		33	0	0	0	43	0	0	43	0	13.2222	20.0423		0	0	0	32	97	75	0	0	0	22.6667	37.8054
DENOVO200	Fungi;Ascomycota;Eurotiomycetes;Eurotiales;Trichocomaceae;Paecilomyces;Paecilomyces_marquandii|SH235961.06FU	0	0	0	0	0	0	0	6	0	0.666667	2		0	0	0	0	0	0	0	0	0	0	0		0	0	0	0	0	0	0	0	27	3	9		0	0	0	0	0	51	0	14	224	32.1111	73.9027
DENOVO241	Fungi;Ascomycota;Sordariomycetes	0	0	0	0	0	24	16	0	52	10.2222	18.0123		0	0	0	0	0	0	0	57	79	15.1111	30.4854		0	0	0	41	0	0	0	0	37	8.66667	17.2264		0	0	0	0	0	0	0	16	0	1.77778	5.33333
DENOVO500	Fungi;Basidiomycota;Microbotryomycetes;Sporidiobolales;Incertae_sedis_25;Rhodotorula;Rhodotorula_sp_3_23T|SH227562.06FU	0	0	0	1	10	0	6	31	2	5.55556	10.1503		0	0	0	0	0	15	0	0	0	1.66667	5		0	0	0	50	7	0	27	0	13	10.7778	17.3261		0	0	110	32	0	0	0	16	0	17.5556	36.4112
DENOVO207	Fungi;Ascomycota;Dothideomycetes;Pleosporales;Pleosporales_unidentified;Pleosporales_unidentified_1;Pleosporales_sp|SH196178.06FU	0	1	0	16	0	1	0	15	9	4.66667	6.78233		0	0	36	12	0	0	0	0	45	10.3333	17.6918		0	0	0	54	18	48	48	1	8	19.6667	23.5372		0	0	1	0	0	2	0	0	1	0.444444	0.726483
DENOVO348	Fungi;Ascomycota;Dothideomycetes;Pleosporales;Incertae_sedis_13;Letendraea;Letendraea_sp|SH203350.06FU	0	0	0	0	0	19	8	0	32	6.55556	11.5229		0	0	0	1	0	0	16	0	0	1.88889	5.30199		0	0	0	27	26	0	0	62	19	14.8889	21.257		0	95	0	0	0	0	0	0	11	11.7778	31.4197
DENOVO226	Fungi;Ascomycota;Sordariomycetes;Sordariales;Lasiosphaeriaceae;Lasiosphaeriaceae_unidentified;Lasiosphaeriaceae_sp|SH223698.06FU	0	0	79	6	11	0	0	0	0	10.6667	25.9181		0	0	34	0	0	0	0	54	0	9.77778	20.0361		0	0	0	0	0	0	125	0	0	13.8889	41.6667		0	0	0	0	0	0	0	0	0	0	0
DENOVO210	Fungi;Ascomycota;Dothideomycetes;Pleosporales;Pleosporaceae;Alternaria;Alternaria_eichhorniae|SH224789.06FU	0	0	0	1	0	4	0	1	0	0.666667	1.32288		1	3	3	6	1	0	1	0	0	1.66667	2		1	0	6	4	24	0	0	2	0	4.11111	7.75314		1	0	59	26	1	1	0	37	123	27.5556	41.5696
DENOVO224	Fungi;Ascomycota	0	0	27	0	0	0	21	0	0	5.33333	10.6888		0	0	42	0	0	0	55	38	15	16.6667	22.243		0	0	0	97	10	0	0	0	0	11.8889	32.0876		0	0	0	0	0	0	0	0	0	0	0
DENOVO464	Fungi;Ascomycota;Sordariomycetes;Hypocreales;Hypocreaceae;Trichoderma	0	0	0	0	0	0	0	0	7	0.777778	2.33333		0	0	0	0	0	0	0	0	0	0	0		0	0	54	0	0	0	0	24	0	8.66667	18.7617		0	0	0	21	100	23	0	0	73	24.1111	37.1936
DENOVO1141	Fungi;Chytridiomycota;Neocallimastigomycetes;Neocallimastigales;Neocallimastigaceae;Orpinomyces;Orpinomyces_sp_NIANP59|SH192572.06FU	0	15	12	3	0	25	17	10	21	11.4444	9.04311		68	2	10	1	0	8	1	7	0	10.7778	21.7875		1	0	6	4	6	1	7	24	0	5.44444	7.48517		1	3	0	13	18	16	2	0	0	5.88889	7.5074
DENOVO231	Fungi;Ascomycota;Sordariomycetes;Hypocreales;Incertae_sedis_3;Acremonium;Acremonium_rutilum|SH240964.06FU	20	0	0	12	0	0	0	0	0	3.55556	7.33333		0	0	0	1	0	0	0	0	5	0.666667	1.65831		0	0	0	0	0	0	21	28	0	5.44444	10.9443		0	52	0	28	0	76	56	0	0	23.5556	30.4266
DENOVO264	Fungi;Basidiomycota;Agaricomycetes	0	0	0	0	0	0	0	0	0	0	0		0	0	0	0	0	0	0	0	0	0	0		0	0	0	0	0	0	34	0	0	3.77778	11.3333		0	0	0	0	63	47	51	58	46	29.4444	28.4082
DENOVO213	Fungi;Ascomycota;Sordariomycetes;Xylariales;Xylariaceae	0	0	0	0	0	0	0	0	0	0	0		0	0	0	0	0	0	0	0	0	0	0		0	0	0	35	0	0	0	48	0	9.22222	18.5861		0	0	167	0	47	0	0	0	0	23.7778	55.9124
DENOVO216	Fungi;Basidiomycota;Cystobasidiomycetes;Erythrobasidiales;Incertae_sedis_41;Erythrobasidium;Erythrobasidium_hasegawianum|SH239324.06FU	42	0	0	25	0	0	2	0	0	7.66667	15.2643		0	0	25	0	0	0	0	0	0	2.77778	8.33333		0	0	0	0	0	0	0	0	0	0	0		0	96	0	0	107	0	0	0	0	22.5556	44.8417
DENOVO235	Fungi;Basidiomycota;Agaricostilbomycetes;Agaricostilbales	0	0	0	0	0	0	0	0	0	0	0		0	0	0	0	0	1	0	0	0	0.111111	0.333333		0	0	0	0	0	0	0	0	0	0	0		40	0	255	0	0	0	0	0	0	32.7778	84.3768
DENOVO223	Fungi;Basidiomycota;Tremellomycetes;Cystofilobasidiales;Cystofilobasidiaceae;Cystofilobasidium;Cystofilobasidium_infirmominiatum|SH212071.06FU	0	0	0	0	0	0	0	0	0	0	0		0	0	0	0	0	0	0	0	0	0	0		0	0	0	0	0	0	0	0	0	0	0		137	0	0	0	0	0	156	0	0	32.5556	64.7748
DENOVO361	Fungi;Ascomycota;Dothideomycetes;Pleosporales;Sporormiaceae;Preussia;Preussia_sp|SH190503.06FU	0	57	0	21	11	24	0	0	0	12.5556	19.2621		16	0	16	0	0	0	0	0	0	3.55556	7.05534		0	134	0	12	0	0	0	0	0	16.2222	44.3446		0	0	0	0	0	0	0	0	0	0	0
DENOVO1136	Fungi;Ascomycota;Leotiomycetes;Thelebolales;Thelebolaceae;Antarctomyces;Antarctomyces_sp_Di101_3|SH222305.06FU	0	0	0	15	19	0	97	0	0	14.5556	31.7967		0	0	48	27	0	0	46	0	0	13.4444	20.9828		0	37	0	0	0	0	0	0	0	4.11111	12.3333		0	0	0	0	0	0	0	0	0	0	0
DENOVO254	Fungi;Ascomycota;Saccharomycetes;Saccharomycetales;Incertae_sedis_11;Wickerhamomyces;Wickerhamomyces_anomalus|SH236922.06FU	0	0	0	0	0	0	0	0	0	0	0		0	0	0	0	0	0	0	0	0	0	0		0	0	35	0	219	33	0	0	0	31.8889	71.6963		0	0	0	0	0	0	0	0	0	0	0
DENOVO246	Fungi;Ascomycota	0	45	0	5	0	0	5	0	30	9.44444	16.4781		45	0	0	0	15	0	0	25	0	9.44444	16.0943		0	0	0	0	0	0	0	0	0	0	0		0	116	0	0	0	0	0	0	0	12.8889	38.6667
DENOVO1456	Fungi;Chytridiomycota;Neocallimastigomycetes;Neocallimastigales;Neocallimastigaceae;Cyllamyces;Cyllamyces_sp_CB3B1|SH226597.06FU	0	3	0	1	0	5	1	55	47	12.4444	22.012		30	66	1	0	0	13	0	0	0	12.2222	22.5875		1	0	9	0	0	4	0	11	0	2.77778	4.32371		35	3	0	0	0	0	1	0	0	4.33333	11.5434
DENOVO218	Fungi;Ascomycota;Sordariomycetes;Hypocreales	0	0	0	18	0	0	5	0	0	2.55556	6.0231		0	0	0	1	0	0	0	0	0	0.111111	0.333333		0	0	0	0	0	0	0	29	0	3.22222	9.66667		0	0	110	0	0	0	83	0	39	25.7778	42.6168
DENOVO225	Fungi;Ascomycota;Eurotiomycetes;Chaetothyriales;Herpotrichiellaceae	0	55	0	0	0	0	0	0	0	6.11111	18.3333		0	0	0	0	0	0	0	0	0	0	0		0	0	0	0	0	0	0	0	0	0	0		0	0	212	0	18	0	0	0	0	25.5556	70.1696
DENOVO234	Fungi;Ascomycota;Dothideomycetes;Dothideomycetes_unidentified;Dothideomycetes_unidentified_1;Dothideomycetes_unidentified_1;Dothideomycetes_sp|SH223803.06FU	0	0	0	0	0	0	0	20	0	2.22222	6.66667		20	0	0	0	0	0	0	0	0	2.22222	6.66667		0	0	0	0	0	0	0	67	0	7.44444	22.3333		0	19	118	0	0	0	0	0	40	19.6667	39.3764
DENOVO284	Fungi;Basidiomycota;Tremellomycetes;Filobasidiales;Filobasidiaceae;Cryptococcus;Cryptococcus_fuscescens|SH215218.06FU	0	0	22	0	0	48	0	0	0	7.77778	16.7465		0	0	0	0	0	0	63	0	0	7	21		0	0	0	0	0	0	1	0	0	0.111111	0.333333		0	2	0	29	0	43	0	1	74	16.5556	26.7026
DENOVO313	Fungi;Ascomycota;Leotiomycetes;Helotiales;Helotiaceae;Crocicreas;Crocicreas_sp|SH209277.06FU	0	0	0	0	9	0	0	0	0	1	3		0	0	0	1	0	0	14	0	0	1.66667	4.63681		0	0	25	0	45	11	7	58	0	16.2222	21.8391		0	16	71	0	0	0	26	0	0	12.5556	23.8595
DENOVO388	Fungi;Ascomycota;Dothideomycetes;Pleosporales;Incertae_sedis_13;Letendraea;Letendraea_sp|SH203350.06FU	0	0	0	0	0	0	0	0	0	0	0		0	0	0	0	0	0	0	0	0	0	0		0	0	0	41	0	0	12	0	0	5.88889	13.7518		0	0	0	0	0	68	129	0	33	25.5556	45.382
DENOVO328	Fungi;Ascomycota;Dothideomycetes;Pleosporales	0	0	0	0	0	35	0	12	0	5.22222	11.8509		0	0	0	0	0	0	0	0	0	0	0		71	0	0	0	0	0	0	162	0	25.8889	56.1837		0	0	0	0	0	0	0	0	0	0	0
DENOVO239	Fungi;Basidiomycota;Microbotryomycetes;Microbotryales;Microbotryaceae;Microbotryum;Microbotryum_betonicae|SH199828.06FU	0	81	160	6	0	0	14	18	0	31	54.8498		0	0	0	0	0	0	0	0	0	0	0		0	0	0	0	0	0	0	0	0	0	0		0	0	0	0	0	0	0	0	0	0	0
DENOVO230	Fungi;Ascomycota	0	0	0	0	0	0	0	0	0	0	0		0	0	0	0	0	0	0	0	0	0	0		0	0	0	0	0	19	0	0	0	2.11111	6.33333		77	0	51	0	0	131	0	0	0	28.7778	47.7461
DENOVO232	Fungi;Basidiomycota	0	0	0	0	0	0	0	0	0	0	0		0	0	0	0	0	0	0	0	15	1.66667	5		0	35	0	0	0	0	0	0	0	3.88889	11.6667		0	0	183	0	0	0	44	0	0	25.2222	60.9298
DENOVO238	Fungi;Basidiomycota;Agaricomycetes;Agaricales;Agaricales_unidentified;Agaricales_unidentified_1;Agaricales_sp|SH231434.06FU	0	0	0	0	0	0	0	0	0	0	0		0	0	0	0	0	0	0	0	0	0	0		0	0	0	0	25	0	0	0	0	2.77778	8.33333		0	0	229	22	0	0	0	0	0	27.8889	75.7668
DENOVO237	Fungi;Ascomycota;Sordariomycetes;Diaporthales;Valsaceae;Leucostoma;Leucostoma_curreyi|SH211796.06FU	0	0	0	4	0	0	0	0	0	0.444444	1.33333		0	1	0	0	0	0	0	0	0	0.111111	0.333333		0	0	0	0	3	0	43	7	0	5.88889	14.1195		9	6	10	97	13	3	0	3	76	24.1111	35.9807
DENOVO276	Fungi;Ascomycota;Ascomycota_unidentified;Ascomycota_unidentified_1;Ascomycota_unidentified_1;Ascomycota_unidentified_1_1;Ascomycota_sp|SH211129.06FU	0	0	0	0	0	28	0	0	0	3.11111	9.33333		0	0	0	0	0	19	0	0	26	5	10.0747		14	0	0	0	7	15	27	0	0	7	9.73396		0	0	0	18	23	9	0	0	85	15	27.6903
DENOVO291	Fungi;Ascomycota;Taphrinomycetes;Taphrinales;Taphrinaceae;Lalaria;Lalaria_carpini|SH219277.06FU	0	0	0	0	0	0	0	0	0	0	0		0	0	0	0	0	0	0	0	0	0	0		0	0	0	0	0	0	0	0	0	0	0		0	147	0	25	0	0	0	0	99	30.1111	54.6293
DENOVO243	Fungi	0	0	0	17	0	0	0	0	0	1.88889	5.66667		0	0	0	0	0	0	0	0	0	0	0		89	0	0	22	0	5	0	0	0	12.8889	29.4425		0	0	0	0	0	0	116	0	20	15.1111	38.4072
DENOVO355	Fungi;Basidiomycota;Agaricomycetes;Russulales;Bondarzewiaceae;Heterobasidion;Heterobasidion_sp|SH223401.06FU	0	0	0	10	0	0	0	0	0	1.11111	3.33333		0	0	0	0	0	0	0	0	0	0	0		0	0	0	0	33	0	0	0	0	3.66667	11		0	0	79	17	0	31	0	0	99	25.1111	38.1066
DENOVO248	Fungi;Basidiomycota;Agaricomycetes;Agaricales;Psathyrellaceae;Coprinopsis;Coprinopsis_nivea|SH200058.06FU	0	0	0	0	13	0	0	0	0	1.44444	4.33333		0	0	0	18	13	0	0	10	33	8.22222	11.5842		0	0	0	35	0	0	0	0	0	3.88889	11.6667		0	70	0	0	0	0	0	0	74	16	31.7648
DENOVO249	Fungi;Basidiomycota;Exobasidiomycetes	0	0	0	0	0	0	0	0	0	0	0		0	0	0	0	10	0	0	0	35	5	11.726		0	0	0	0	2	0	9	11	0	2.44444	4.36208		0	0	103	1	47	13	0	0	33	21.8889	34.9372
DENOVO268	Fungi;Basidiomycota	0	52	0	7	0	0	0	5	0	7.11111	17.04		0	0	0	0	20	62	0	0	0	9.11111	20.9072		0	0	0	0	0	0	0	0	21	2.33333	7		0	0	0	5	92	0	0	0	0	10.7778	30.5032
DENOVO269	Fungi;Ascomycota;Pezizomycetes;Pezizales;Pezizaceae;Peziza	53	20	0	0	0	0	0	0	0	8.11111	18.0862		0	0	0	0	0	0	0	41	0	4.55556	13.6667		0	0	0	0	0	149	0	0	0	16.5556	49.6667		0	0	0	0	0	0	0	0	0	0	0
DENOVO354	Fungi;Ascomycota	0	0	17	0	0	0	0	0	0	1.88889	5.66667		0	0	0	0	19	0	0	0	0	2.11111	6.33333		0	0	0	0	0	0	0	0	36	4	12		0	0	0	0	94	0	0	35	60	21	34.8066
DENOVO265	Fungi	0	0	0	0	23	19	2	13	2	6.55556	9.22105		0	0	0	0	33	0	9	16	14	8	11.4346		11	0	0	10	9	63	0	0	0	10.3333	20.3408		0	0	0	0	0	0	29	7	0	4	9.6566
DENOVO320	Fungi;Ascomycota	0	0	0	0	39	0	0	18	0	6.33333	13.6198		34	0	0	0	0	35	0	0	0	7.66667	15.2151		0	0	77	0	41	0	16	0	0	14.8889	27.0899		0	0	0	0	0	0	0	0	0	0	0
DENOVO236	Fungi;Ascomycota;Dothideomycetes;Botryosphaeriales;Botryosphaeriaceae;Dothiorella;Dothiorella_sp|SH195688.06FU	0	0	0	0	0	0	0	0	0	0	0		0	0	0	0	0	0	0	0	0	0	0		0	0	0	0	0	0	0	0	0	0	0		259	0	0	0	0	0	0	0	0	28.7778	86.3333
DENOVO397	Fungi;Basidiomycota	23	0	0	15	0	0	0	8	0	5.11111	8.53587		0	0	0	0	0	0	0	29	0	3.22222	9.66667		0	0	0	0	0	33	0	0	0	3.66667	11		134	0	17	0	0	0	0	0	0	16.7778	44.3164
DENOVO252	Fungi;Zygomycota;Incertae_sedis_10;Mortierellales;Mortierellaceae;Mortierella;Mortierella_sp|SH218046.06FU	0	0	1	8	2	0	0	24	185	24.4444	60.7168		0	0	0	3	0	1	0	0	1	0.555556	1.01379		0	0	0	0	0	0	0	0	0	0	0		0	0	0	0	0	0	33	0	0	3.66667	11
DENOVO310	Fungi;Basidiomycota;Agaricomycetes;Trechisporales;Hydnodontaceae;Trechispora;Trechispora_sp|SH228892.06FU	0	0	0	0	0	0	0	0	0	0	0		0	0	0	0	0	0	0	0	0	0	0		0	43	0	0	18	0	0	0	0	6.77778	14.8305		0	0	0	6	0	0	0	90	101	21.8889	41.8702
DENOVO259	Fungi;Basidiomycota;Agaricomycetes;Boletales;Suillaceae;Suillus;Suillus_grevillei|SH190955.06FU	0	0	0	0	0	0	0	0	0	0	0		0	0	0	0	0	0	15	0	0	1.66667	5		0	0	0	0	3	0	0	10	5	2	3.5		0	0	0	22	0	0	0	201	0	24.7778	66.4827
DENOVO366	Fungi;Basidiomycota;Agaricomycetes;Agaricales;Psathyrellaceae;Coprinopsis;Coprinopsis_nivea|SH200058.06FU	0	0	0	0	7	0	0	0	0	0.777778	2.33333		0	0	0	0	16	71	0	0	19	11.7778	23.4775		0	0	0	44	0	0	0	0	0	4.88889	14.6667		61	0	0	38	0	0	0	0	0	11	22.5721
DENOVO1381	Fungi;Chytridiomycota;Neocallimastigomycetes;Neocallimastigales;Neocallimastigaceae;Cyllamyces;Cyllamyces_sp_CB3B1|SH226597.06FU	34	16	43	4	3	14	8	7	1	14.4444	14.6553		11	7	0	0	0	42	1	0	0	6.77778	13.7911		0	0	6	0	3	11	0	11	0	3.44444	4.74634		1	4	0	9	1	0	0	0	18	3.66667	6.1441
DENOVO275	Fungi;Basidiomycota;Wallemiomycetes;Wallemiales;Wallemiaceae;Wallemia	0	0	0	0	0	0	0	0	0	0	0		0	0	0	0	0	1	0	12	0	1.44444	3.97213		0	0	0	0	0	0	0	0	0	0	0		0	0	47	0	0	99	0	83	10	26.5556	39.7684
DENOVO298	Fungi;Ascomycota;Sordariomycetes;Incertae_sedis_7;Apiosporaceae;Arthrinium;Arthrinium_sp|SH223290.06FU	0	0	0	0	0	0	0	0	0	0	0		0	0	0	0	0	0	0	0	0	0	0		0	0	93	0	0	0	0	0	0	10.3333	31		0	96	0	0	0	0	0	0	63	17.6667	36.0139
DENOVO292	Fungi;Chytridiomycota;Neocallimastigomycetes;Neocallimastigales;Neocallimastigaceae;Orpinomyces	0	115	0	1	0	0	0	0	0	12.8889	38.2931		1	0	0	0	0	0	0	0	0	0.111111	0.333333		0	0	39	0	1	0	0	0	0	4.44444	12.9626		0	88	0	3	1	2	0	0	0	10.4444	29.1037
DENOVO350	Fungi;Ascomycota;Dothideomycetes;Capnodiales	0	0	0	0	0	0	0	7	0	0.777778	2.33333		0	0	63	0	0	0	0	34	0	10.7778	22.5819		0	0	0	29	0	59	0	0	0	9.77778	20.8013		0	0	0	0	0	0	0	0	57	6.33333	19
DENOVO1251	Fungi;Ascomycota;Sordariomycetes	0	0	0	0	0	0	0	0	180	20	60		0	0	0	0	0	69	0	0	0	7.66667	23		0	0	0	0	0	0	0	0	0	0	0		0	0	0	0	0	0	0	0	0	0	0
DENOVO266	Fungi	29	0	0	0	0	0	0	0	0	3.22222	9.66667		26	0	0	0	0	0	0	0	150	19.5556	49.6667		19	0	0	0	8	0	0	0	12	4.33333	7.07107		0	0	0	0	0	0	0	0	0	0	0
DENOVO253	Fungi;Ascomycota;Ascomycota_unidentified;Ascomycota_unidentified_1;Ascomycota_unidentified_1;Ascomycota_unidentified_1_1;Ascomycota_sp|SH208865.06FU	73	0	0	0	0	0	0	0	0	8.11111	24.3333		0	0	0	0	0	0	0	0	0	0	0		0	0	0	0	0	0	0	0	0	0	0		0	0	0	0	0	169	0	0	0	18.7778	56.3333
DENOVO258	Fungi;Ascomycota;Dothideomycetes;Pleosporales;Pleosporales_unidentified;Pleosporales_unidentified_1;Pleosporales_sp|SH190470.06FU	0	0	0	0	0	0	0	0	0	0	0		0	106	0	0	0	0	0	0	0	11.7778	35.3333		10	0	0	64	0	0	0	0	0	8.22222	21.1765		0	0	0	0	36	0	25	0	0	6.77778	13.7275
DENOVO278	Fungi;Basidiomycota;Agaricomycetes;Agaricales;Agaricales_unidentified;Agaricales_unidentified_1;Agaricales_sp|SH239397.06FU	0	0	0	0	0	0	0	0	0	0	0		0	0	0	0	0	0	0	0	0	0	0		0	0	0	0	0	0	0	0	14	1.55556	4.66667		175	0	0	0	0	0	0	50	0	25	58.6302
DENOVO356	Fungi;Basidiomycota;Agaricomycetes;Agaricomycetes_unidentified;Agaricomycetes_unidentified_1;Agaricomycetes_unidentified_1;Agaricomycetes_sp|SH190954.06FU	0	0	0	0	0	0	0	0	0	0	0		0	0	0	212	5	0	0	0	0	24.1111	70.4777		0	0	0	22	0	0	0	0	0	2.44444	7.33333		0	0	0	0	0	0	0	0	0	0	0
DENOVO378	Fungi	14	0	0	0	0	0	6	0	0	2.22222	4.84195		0	0	0	0	0	0	0	0	0	0	0		0	50	0	8	4	0	0	0	0	6.88889	16.4046		0	37	0	6	114	0	0	0	0	17.4444	38.1809
DENOVO257	Fungi;Ascomycota;Dothideomycetes;Pleosporales;Incertae_sedis_13;Phoma	0	0	0	0	0	0	0	0	1	0.111111	0.333333		0	0	0	0	0	0	0	0	0	0	0		51	60	66	0	0	0	0	0	0	19.6667	29.7405		0	0	0	18	0	0	0	41	0	6.55556	14.2224
DENOVO343	Fungi;Basidiomycota;Agaricomycetes;Agaricales;Entolomataceae;Entoloma;Entoloma_infula|SH197236.06FU	0	0	0	0	0	0	0	0	0	0	0		0	0	0	0	0	0	0	0	0	0	0		0	0	0	0	0	0	0	0	0	0	0		0	0	175	0	0	0	61	0	0	26.2222	59.327
DENOVO296	Fungi;Ascomycota;Dothideomycetes;Pleosporales;Venturiaceae_1;Venturia;Venturia_aceris|SH238430.06FU	48	0	0	0	0	0	0	0	0	5.33333	16		0	0	0	0	0	0	0	0	0	0	0		0	0	0	0	0	0	8	0	0	0.888889	2.66667		0	0	0	36	47	46	12	37	0	19.7778	21.2531
DENOVO405	Fungi;Basidiomycota;Agaricomycetes;Agaricales;Strophariaceae;Psilocybe;Psilocybe_cf_subviscida/crobula_X_45|SH218689.06FU	17	0	0	0	0	11	0	0	23	5.66667	9.01388		0	0	0	0	0	0	0	17	0	1.88889	5.66667		0	0	86	0	0	0	64	0	14	18.2222	32.9764		0	0	0	0	0	0	0	0	0	0	0
DENOVO384	Fungi;Ascomycota	0	0	0	0	0	0	0	0	0	0	0		0	0	0	0	0	0	0	0	0	0	0		0	0	106	0	0	0	0	0	0	11.7778	35.3333		122	0	0	0	0	0	0	0	0	13.5556	40.6667
DENOVO942	Fungi;Chytridiomycota;Neocallimastigomycetes;Neocallimastigales;Neocallimastigaceae;Cyllamyces	6	0	58	0	0	6	0	15	77	18	28.8834		0	29	0	0	0	17	0	0	10	6.22222	10.4974		1	0	0	0	0	9	0	0	0	1.11111	2.97676		0	0	0	0	0	0	0	0	0	0	0
DENOVO1116	Fungi;Chytridiomycota;Neocallimastigomycetes;Neocallimastigales;Neocallimastigaceae	0	0	0	23	0	30	3	0	5	6.77778	11.454		27	0	0	0	0	60	0	0	0	9.66667	20.8806		0	0	0	2	0	3	0	0	0	0.555556	1.13039		49	0	23	0	0	0	0	0	0	8	17.1537
DENOVO429	Fungi;Basidiomycota;Agaricomycetes;Agaricales	0	0	0	0	0	0	0	0	0	0	0		0	0	0	0	0	0	22	0	38	6.66667	13.8203		15	79	0	0	0	0	0	0	6	11.1111	25.9588		0	0	0	7	0	0	56	0	0	7	18.5203
DENOVO367	Fungi;Chytridiomycota;Neocallimastigomycetes;Neocallimastigales;Neocallimastigaceae	0	0	0	0	0	0	0	49	0	5.44444	16.3333		100	26	0	0	0	0	14	0	0	15.5556	32.9663		1	0	21	0	0	0	11	0	0	3.66667	7.43303		0	0	0	0	0	0	0	0	0	0	0
DENOVO267	Fungi	0	0	0	0	0	43	0	53	0	10.6667	21.3131		0	0	0	0	0	0	0	0	0	0	0		0	105	0	0	0	0	0	0	0	11.6667	35		0	0	0	14	0	0	0	0	0	1.55556	4.66667
DENOVO304	Fungi;Basidiomycota;Agaricomycetes;Agaricales;Psathyrellaceae;Psathyrellaceae_unidentified;Psathyrellaceae_sp|SH193273.06FU	0	0	0	0	0	0	0	0	0	0	0		0	0	0	0	0	0	0	0	0	0	0		0	155	24	0	36	0	0	0	0	23.8889	50.9422		0	0	0	0	0	0	0	0	0	0	0
DENOVO373	Fungi;Basidiomycota;Agaricomycetes;Agaricales;Psathyrellaceae	0	0	0	0	4	0	0	0	0	0.444444	1.33333		0	0	0	0	0	0	28	0	58	9.55556	20.3906		0	0	0	0	98	0	14	0	0	12.4444	32.4157		0	0	0	13	0	0	0	0	0	1.44444	4.33333
DENOVO359	Fungi;Ascomycota;Leotiomycetes;Helotiales;Helotiales_unidentified;Helotiales_unidentified_1	0	0	0	7	0	0	0	0	18	2.77778	6.15991		0	0	0	0	0	0	51	0	0	5.66667	17		0	0	0	0	0	0	25	0	0	2.77778	8.33333		0	0	0	11	0	0	0	54	48	12.5556	22.1422
DENOVO326	Fungi;Zygomycota;Incertae_sedis_10;Mortierellales;Mortierellaceae;Mortierella;Mortierella_sp|SH233131.06FU	0	0	0	0	0	0	0	0	0	0	0		0	0	0	0	0	0	0	36	0	4	12		0	0	0	0	0	0	0	75	0	8.33333	25		0	0	0	0	0	0	56	45	0	11.2222	22.4376
DENOVO325	Fungi;Basidiomycota;Agaricomycetes;Russulales;Russulaceae;Lactarius;Lactarius_deliciosus|SH190301.06FU	0	0	0	0	0	0	0	0	0	0	0		0	0	0	0	0	0	0	0	0	0	0		0	0	0	0	0	0	0	0	211	23.4444	70.3333		0	0	0	0	0	0	0	0	0	0	0
DENOVO1569	Fungi;Chytridiomycota;Neocallimastigomycetes;Neocallimastigales;Neocallimastigaceae	0	0	0	27	0	0	32	47	0	11.7778	18.4172		93	0	0	12	0	0	0	0	0	11.6667	30.7571		0	0	0	0	0	0	0	0	0	0	0		0	0	0	0	0	0	0	0	0	0	0
DENOVO285	Fungi;Ascomycota;Leotiomycetes;Erysiphales;Erysiphaceae;Podosphaera;Podosphaera_lini|SH194416.06FU	0	0	0	0	0	0	0	0	0	0	0		0	0	0	0	0	0	0	0	0	0	0		0	0	0	0	0	28	0	0	0	3.11111	9.33333		0	0	164	18	0	0	0	0	0	20.2222	54.2443
DENOVO332	Fungi;Basidiomycota;Incertae_sedis_4;Malasseziales;Incertae_sedis_5;Malassezia;Malassezia_restricta|SH206219.06FU	0	0	0	0	0	0	0	0	0	0	0		0	0	0	0	0	0	0	0	0	0	0		0	0	0	0	0	0	0	0	0	0	0		0	64	0	110	36	0	0	0	0	23.3333	39.6737
DENOVO294	Fungi;Ascomycota;Eurotiomycetes;Eurotiales;Trichocomaceae;Penicillium;Penicillium_bialowiezense|SH193630.06FU	0	0	0	0	0	0	0	0	0	0	0		0	12	0	0	0	0	0	0	0	1.33333	4		0	0	0	0	0	0	0	16	0	1.77778	5.33333		0	0	1	0	0	0	0	0	179	20	59.6259
DENOVO462	Fungi;Chytridiomycota;Neocallimastigomycetes;Neocallimastigales;Neocallimastigaceae;Piromyces	0	0	3	76	0	0	30	0	0	12.1111	25.8962		0	0	0	19	0	0	0	0	0	2.11111	6.33333		0	0	0	36	0	0	0	0	0	4	12		0	0	0	0	44	0	0	0	0	4.88889	14.6667
DENOVO339	Fungi;Chytridiomycota;Neocallimastigomycetes;Neocallimastigales;Neocallimastigaceae;Neocallimastix;Neocallimastix_sp|SH193562.06FU	0	0	0	0	0	0	0	0	0	0	0		0	0	0	0	0	0	0	0	0	0	0		0	0	0	0	0	0	0	0	164	18.2222	54.6667		0	0	0	0	0	0	0	43	0	4.77778	14.3333
DENOVO1134	Fungi;Chytridiomycota;Neocallimastigomycetes;Neocallimastigales;Neocallimastigaceae;Cyllamyces;Cyllamyces_sp_CB3B1|SH226597.06FU	0	0	0	0	0	0	0	15	0	1.66667	5		8	134	0	0	0	0	0	0	0	15.7778	44.4122		0	0	40	0	0	0	10	0	0	5.55556	13.3333		0	0	0	0	0	0	0	0	0	0	0
DENOVO1504	Fungi;Chytridiomycota;Neocallimastigomycetes;Neocallimastigales;Neocallimastigaceae;Anaeromyces;Anaeromyces_mucronatus|SH198981.06FU	0	51	6	0	0	0	0	12	0	7.66667	16.778		18	0	0	0	0	0	28	0	0	5.11111	10.4456		7	0	0	0	0	0	0	0	0	0.777778	2.33333		45	38	0	0	0	0	0	0	2	9.44444	18.2696
DENOVO300	Fungi;Ascomycota;Dothideomycetes	0	0	0	0	0	0	0	0	0	0	0		40	0	0	0	0	0	0	0	0	4.44444	13.3333		0	0	0	0	40	0	0	1	0	4.55556	13.2958		0	0	0	0	0	16	0	47	62	13.8889	23.9084
DENOVO270	Fungi	0	0	0	0	0	0	0	0	0	0	0		0	0	0	2	0	0	0	0	0	0.222222	0.666667		0	0	0	0	0	0	0	203	0	22.5556	67.6667		0	0	0	0	0	0	0	0	0	0	0
DENOVO293	Fungi;Basidiomycota;Agaricostilbomycetes;Agaricostilbales;Chionosphaeraceae;Kurtzmanomyces	0	0	0	0	0	0	0	0	16	1.77778	5.33333		0	0	0	0	0	0	0	0	80	8.88889	26.6667		0	0	0	48	0	0	0	0	0	5.33333	16		0	0	0	0	0	0	60	0	0	6.66667	20
DENOVO307	Fungi;Ascomycota;Sordariomycetes	0	0	0	1	0	0	0	0	0	0.111111	0.333333		0	0	0	0	6	0	0	0	0	0.666667	2		51	0	0	0	90	0	0	0	0	15.6667	32.5807		0	0	0	27	28	0	0	0	0	6.11111	12.1289
DENOVO277	Fungi;Ascomycota	0	0	0	0	4	0	0	57	0	6.77778	18.8797		0	0	0	0	0	10	15	26	0	5.66667	9.43398		0	0	0	0	0	0	0	0	0	0	0		0	0	0	0	0	0	0	27	63	10	21.7888
DENOVO282	Fungi;Basidiomycota;Microbotryomycetes;Sporidiobolales;Incertae_sedis_25;Sporobolomyces;Sporobolomyces_ruberrimus|SH196707.06FU	0	0	0	0	0	0	0	0	0	0	0		0	0	0	0	38	0	0	0	0	4.22222	12.6667		0	0	0	0	0	0	0	0	0	0	0		1	0	83	0	80	0	0	0	0	18.2222	35.8845
DENOVO271	Fungi;Ascomycota;Dothideomycetes;Dothideomycetes_unidentified;Dothideomycetes_unidentified_1;Dothideomycetes_unidentified_1;Dothideomycetes_sp|SH196053.06FU	0	0	0	0	12	0	0	0	0	1.33333	4		0	0	0	0	0	0	0	0	0	0	0		0	0	0	0	0	0	0	0	0	0	0		10	137	0	0	0	0	42	0	0	21	45.6399
DENOVO279	Fungi;Basidiomycota;Tremellomycetes;Cystofilobasidiales;Cystofilobasidiaceae;Cystofilobasidium;Cystofilobasidium_capitatum|SH212070.06FU	0	0	0	0	0	0	0	0	0	0	0		0	77	0	0	0	0	0	0	0	8.55556	25.6667		0	0	123	0	0	0	0	0	0	13.6667	41		0	0	0	0	0	0	0	0	0	0	0
DENOVO385	Fungi;Basidiomycota;Agaricomycetes;Agaricales;Bolbitiaceae;Conocybe;Conocybe_tenera|SH220750.06FU	0	0	0	0	0	0	0	0	0	0	0		11	0	45	0	0	12	20	41	18	16.3333	16.9337		8	0	0	18	0	0	0	0	10	4	6.55744		0	0	0	17	0	0	0	0	0	1.88889	5.66667
DENOVO426	Fungi;Basidiomycota;Agaricomycetes;Agaricales;Psathyrellaceae;Coprinopsis	0	0	0	0	0	0	0	0	13	1.44444	4.33333		0	0	0	0	0	0	0	0	22	2.44444	7.33333		0	0	0	0	29	0	16	0	0	5	10.4403		0	0	0	66	0	54	0	0	0	13.3333	26.6271
DENOVO290	Fungi	0	0	0	0	0	0	0	0	0	0	0		0	0	0	0	0	0	0	0	0	0	0		0	0	0	0	0	0	0	0	0	0	0		0	0	107	0	0	90	0	0	0	21.8889	43.6419
DENOVO1060	Fungi;Ascomycota;Dothideomycetes;Pleosporales;Sporormiaceae;Sporormiaceae_unidentified;Sporormiaceae_sp|SH190484.06FU	0	0	0	0	0	24	0	0	0	2.66667	8		0	0	0	0	0	4	0	0	2	0.666667	1.41421		0	41	45	0	0	0	2	0	0	9.77778	18.8731		3	34	11	2	0	0	1	28	0	8.77778	13.1413
DENOVO315	Fungi;Ascomycota;Dothideomycetes;Pleosporales;Leptosphaeriaceae;Leptosphaeria;Leptosphaeria_errabunda|SH228250.06FU	53	0	0	13	25	11	12	2	11	14.1111	16.5865		0	0	0	18	0	0	9	0	0	3	6.36396		5	0	0	6	7	0	0	0	0	2	3.04138		0	0	0	5	0	0	0	0	18	2.55556	6.0231
DENOVO295	Fungi;Basidiomycota;Tremellomycetes;Filobasidiales;Filobasidiaceae;Cryptococcus;Cryptococcus_chernovii|SH216501.06FU	0	0	0	2	0	0	0	0	0	0.222222	0.666667		0	0	0	8	0	0	0	0	0	0.888889	2.66667		2	0	0	0	0	0	27	55	13	10.7778	18.9788		0	0	0	12	32	0	20	0	23	9.66667	12.53
DENOVO303	Fungi;Ascomycota;Dothideomycetes;Pleosporales;Incertae_sedis_13;Ascochyta;Ascochyta_sp|SH233956.06FU	0	0	0	0	0	0	0	0	0	0	0		0	0	0	0	0	0	0	0	0	0	0		29	0	0	0	0	0	26	0	0	6.11111	12.1495		0	0	0	0	138	0	0	0	0	15.3333	46
DENOVO932	Fungi;Chytridiomycota;Neocallimastigomycetes;Neocallimastigales;Neocallimastigaceae;Orpinomyces	0	7	8	2	0	12	14	7	8	6.44444	4.95255		41	3	2	2	0	0	0	3	0	5.66667	13.3135		3	0	4	1	2	1	1	29	0	4.55556	9.26163		3	1	0	6	22	9	1	0	0	4.66667	7.2111
DENOVO301	Fungi;Ascomycota;Sordariomycetes;Hypocreales;Incertae_sedis_3;Sarocladium;Sarocladium_strictum|SH191575.06FU	0	0	0	0	0	0	0	0	0	0	0		0	0	42	0	0	0	0	0	0	4.66667	14		0	0	0	0	0	0	0	24	0	2.66667	8		0	42	83	0	0	0	0	0	0	13.8889	29.4043
DENOVO314	Fungi;Ascomycota;Sordariomycetes;Hypocreales;Incertae_sedis_3;Myrothecium;Myrothecium_atrum|SH199495.06FU	0	0	0	4	0	0	1	1	0	0.666667	1.32288		1	0	7	2	0	0	0	0	2	1.33333	2.29129		17	0	2	16	30	11	9	7	7	11	9.08295		0	0	0	30	10	0	0	1	33	8.22222	13.6086
DENOVO451	Fungi;Ascomycota;Dothideomycetes;Pleosporales;Leptosphaeriaceae;Leptosphaeria	0	0	0	0	0	0	0	0	0	0	0		0	0	0	32	24	0	0	0	0	6.22222	12.5078		0	0	0	47	48	0	40	0	0	15	22.6053		0	0	0	0	0	0	0	0	0	0	0
DENOVO321	Fungi;Ascomycota;Ascomycota_unidentified;Ascomycota_unidentified_1;Ascomycota_unidentified_1;Ascomycota_unidentified_1_1;Ascomycota_sp|SH224125.06FU	0	78	38	0	0	0	0	20	0	15.1111	27.0945		0	0	53	0	0	0	0	0	0	5.88889	17.6667		0	0	0	0	0	0	0	0	0	0	0		0	0	0	0	0	0	0	0	0	0	0
DENOVO1420	Fungi;Chytridiomycota;Neocallimastigomycetes;Neocallimastigales;Neocallimastigaceae;Cyllamyces;Cyllamyces_sp_CB3B1|SH226597.06FU	2	7	0	8	0	3	2	4	5	3.44444	2.83333		0	1	0	0	0	18	5	15	0	4.33333	7.1239		0	0	4	0	2	3	0	82	0	10.1111	27.0021		0	8	0	0	1	0	19	0	0	3.11111	6.50854
DENOVO299	Fungi;Ascomycota;Dothideomycetes;Pleosporales;Pleosporales_unidentified;Pleosporales_unidentified_1;Pleosporales_sp|SH203351.06FU	0	0	0	0	0	0	0	0	0	0	0		0	0	0	0	0	0	0	0	0	0	0		0	0	93	0	0	0	0	0	0	10.3333	31		0	0	95	0	0	0	0	0	0	10.5556	31.6667
DENOVO287	Fungi;Ascomycota;Ascomycota_unidentified;Ascomycota_unidentified_1;Ascomycota_unidentified_1;Ascomycota_unidentified_1_1;Ascomycota_sp|SH194646.06FU	0	0	0	0	0	0	0	0	0	0	0		0	0	0	0	32	0	0	16	0	5.33333	11.3137		0	47	0	0	0	0	0	0	0	5.22222	15.6667		0	0	0	0	51	0	0	20	19	10	17.5428
DENOVO364	Fungi;Ascomycota;Ascomycota_unidentified;Ascomycota_unidentified_1;Ascomycota_unidentified_1;Ascomycota_unidentified_1_1;Ascomycota_sp|SH208867.06FU	0	0	0	0	0	0	0	0	1	0.111111	0.333333		0	0	0	0	0	0	0	0	0	0	0		0	0	0	0	0	0	0	0	0	0	0		0	0	0	68	114	0	0	0	0	20.2222	41.7426
DENOVO317	Fungi;Basidiomycota;Agaricostilbomycetes;Agaricostilbales	0	0	0	0	0	0	0	0	0	0	0		0	0	0	0	0	0	0	0	0	0	0		0	0	0	0	0	0	0	0	0	0	0		0	0	76	0	0	0	106	0	0	20.2222	40.8221
DENOVO312	Fungi;Ascomycota;Dothideomycetes;Pleosporales;Sporormiaceae;Sporormiaceae_unidentified;Sporormiaceae_sp|SH190484.06FU	16	0	0	0	0	0	0	0	0	1.77778	5.33333		0	0	0	0	0	1	0	33	0	3.77778	10.9633		0	0	0	0	0	0	0	0	0	0	0		106	1	0	0	0	0	23	1	0	14.5556	35.1074
DENOVO316	Fungi;Zygomycota;Incertae_sedis_10;Mortierellales	0	0	0	0	0	0	0	0	0	0	0		0	0	0	0	0	0	0	0	0	0	0		0	96	0	0	0	55	0	0	0	16.7778	34.8345		0	0	1	27	0	0	0	0	0	3.11111	8.96444
DENOVO309	Fungi;Ascomycota;Sordariomycetes	0	0	0	0	0	0	0	48	0	5.33333	16		0	0	0	0	0	0	0	0	39	4.33333	13		0	0	0	9	0	0	82	0	0	10.1111	27.1222		0	0	0	0	0	0	0	0	0	0	0
DENOVO341	Fungi;Basidiomycota;Tremellomycetes;Cystofilobasidiales;Cystofilobasidiaceae;Itersonilia;Itersonilia_perplexans|SH217649.06FU	0	0	0	0	0	0	0	0	0	0	0		0	0	0	0	0	53	12	0	0	7.22222	17.6194		0	0	0	16	6	0	0	42	14	8.66667	14.0357		0	0	0	0	0	0	33	0	0	3.66667	11
DENOVO1306	Fungi;Ascomycota	0	0	0	0	3	0	0	0	0	0.333333	1		0	1	65	0	0	0	0	0	0	7.33333	21.6275		0	0	0	0	0	0	0	57	0	6.33333	19		1	0	0	48	0	0	0	0	0	5.44444	15.9618
DENOVO352	Fungi;Ascomycota;Sordariomycetes	0	0	0	0	0	0	0	0	0	0	0		0	136	0	38	0	0	0	0	0	19.3333	45.5192		0	0	0	0	0	0	0	0	0	0	0		0	0	0	0	0	0	0	0	0	0	0
DENOVO345	Fungi;Ascomycota;Sordariomycetes;Hypocreales;Bionectriaceae	0	0	0	0	0	0	0	10	0	1.11111	3.33333		0	0	0	0	0	0	0	0	0	0	0		29	0	0	0	0	0	0	0	15	4.88889	10.3132		0	0	0	18	99	0	0	0	0	13	32.7948
DENOVO416	Fungi;Chytridiomycota;Neocallimastigomycetes;Neocallimastigales;Neocallimastigaceae;Orpinomyces	0	0	0	0	0	0	0	0	0	0	0		0	0	0	0	0	0	0	0	0	0	0		0	0	0	0	0	0	0	0	170	18.8889	56.6667		0	0	0	0	0	0	0	0	0	0	0
DENOVO392	Fungi;Basidiomycota;Agaricomycetes;Agaricales;Psathyrellaceae;Parasola	0	0	0	0	9	16	0	9	11	5	6.26498		16	0	0	0	6	0	0	0	40	6.88889	13.5319		0	0	26	0	0	0	0	0	36	6.88889	13.8964		0	0	0	0	0	0	0	0	0	0	0
DENOVO322	Fungi;Ascomycota	0	0	0	0	0	0	0	0	0	0	0		0	46	0	0	0	0	0	0	0	5.11111	15.3333		0	0	0	0	0	0	0	0	0	0	0		0	0	77	8	37	0	0	0	0	13.5556	26.7119
DENOVO377	Fungi;Basidiomycota;Agaricomycetes;Geastrales;Geastraceae;Sphaerobolus;Sphaerobolus_iowensis|SH207995.06FU	0	0	0	0	0	0	0	0	0	0	0		0	0	1	0	0	0	0	0	0	0.111111	0.333333		5	0	9	0	0	5	0	0	0	2.11111	3.37062		51	0	17	5	43	8	4	20	0	16.4444	18.7424
DENOVO389	Fungi;Basidiomycota	0	0	0	0	0	0	0	0	0	0	0		0	0	0	0	0	2	9	0	0	1.22222	2.99073		25	0	0	4	0	0	92	0	20	15.6667	30.1993		0	0	0	0	16	0	0	0	0	1.77778	5.33333
DENOVO336	Fungi;Ascomycota;Saccharomycetes;Saccharomycetales;Saccharomycetales_unidentified;Saccharomycetales_unidentified_1;Saccharomycetales_sp|SH196646.06FU	0	0	0	0	0	0	0	11	0	1.22222	3.66667		0	0	0	0	0	0	0	0	0	0	0		0	0	0	0	22	0	0	0	27	5.44444	10.8756		0	66	0	0	0	0	0	41	0	11.8889	24.4051
DENOVO468	Fungi;Zygomycota;Incertae_sedis_10;Mortierellales;Mortierellaceae;Mortierella;Mortierella_sp|SH217982.06FU	21	2	1	0	1	1	0	0	76	11.3333	25.1694		0	1	1	4	0	1	0	0	0	0.777778	1.30171		0	1	0	0	2	5	1	1	1	1.22222	1.56347		0	0	1	0	0	44	0	1	1	5.22222	14.5497
DENOVO311	Fungi;Basidiomycota;Agaricomycetes;Russulales;Bondarzewiaceae;Heterobasidion;Heterobasidion_annosum|SH223402.06FU	0	0	0	0	0	0	0	0	0	0	0		0	0	0	0	0	0	0	0	0	0	0		0	0	0	0	0	0	0	0	0	0	0		66	0	0	0	0	0	0	100	0	18.4444	37.5736
DENOVO408	Fungi;Ascomycota;Eurotiomycetes;Chaetothyriales	0	0	0	0	0	0	0	0	0	0	0		0	0	0	0	0	0	0	0	0	0	0		0	1	0	0	6	0	10	70	0	9.66667	22.902		0	0	79	0	0	0	0	0	0	8.77778	26.3333
DENOVO335	Fungi;Ascomycota;Dothideomycetes;Dothideomycetes_unidentified;Dothideomycetes_unidentified_1;Dothideomycetes_unidentified_1;Dothideomycetes_sp|SH223803.06FU	0	0	0	0	0	0	0	0	0	0	0		17	0	30	20	0	0	0	0	0	7.44444	11.6738		0	91	0	0	0	0	0	0	0	10.1111	30.3333		0	0	0	7	0	0	0	0	0	0.777778	2.33333
DENOVO360	Fungi;Ascomycota;Sordariomycetes;Microascales;Microascaceae;Microascaceae_unidentified	0	0	0	0	0	0	0	0	0	0	0		0	0	0	0	0	0	0	0	0	0	0		0	0	0	0	0	0	17	72	0	9.88889	23.9606		0	0	0	0	0	0	0	75	0	8.33333	25
DENOVO331	Fungi;Ascomycota;Leotiomycetes;Helotiales;Incertae_sedis_2	0	0	0	0	0	0	0	0	0	0	0		0	0	0	0	0	0	0	0	0	0	0		0	0	0	0	0	0	0	0	0	0	0		0	0	163	0	0	0	0	0	0	18.1111	54.3333
DENOVO497	Fungi;Basidiomycota;Agaricostilbomycetes;Agaricostilbales;Agaricostilbaceae;Bensingtonia	0	0	0	0	0	0	0	0	0	0	0		16	0	0	0	0	68	0	0	0	9.33333	22.6274		0	0	0	0	0	0	0	0	0	0	0		0	0	0	22	0	55	0	0	0	8.55556	18.8753
DENOVO340	Fungi;Ascomycota;Sordariomycetes;Diaporthales;Gnomoniaceae;Gnomonia;Gnomonia_comari|SH226107.06FU	0	0	1	0	0	0	0	4	1	0.666667	1.32288		0	0	0	1	0	0	0	0	0	0.111111	0.333333		0	0	0	7	3	7	1	61	0	8.77778	19.7976		0	0	0	15	8	0	18	0	33	8.22222	11.6916
DENOVO1290	Fungi;Chytridiomycota;Neocallimastigomycetes;Neocallimastigales;Neocallimastigaceae	0	0	0	0	1	0	0	0	0	0.111111	0.333333		0	0	0	0	0	0	0	0	0	0	0		0	0	0	0	0	0	0	2	2	0.444444	0.881917		1	0	0	76	0	0	0	0	78	17.2222	33.8961
DENOVO319	Fungi;Ascomycota;Dothideomycetes;Pleosporales;Sporormiaceae;Preussia;Preussia_flanaganii|SH190474.06FU	0	0	0	0	0	0	0	0	33	3.66667	11		41	0	0	0	0	0	0	0	0	4.55556	13.6667		36	0	0	0	47	0	0	0	0	9.22222	18.5053		0	0	0	0	0	0	0	0	0	0	0
DENOVO324	Fungi;Ascomycota;Sordariomycetes;Hypocreales;Hypocreales_unidentified;Hypocreales_unidentified_1;Hypocreales_sp|SH217356.06FU	0	0	0	0	0	0	0	0	0	0	0		0	0	1	12	0	0	0	0	0	1.44444	3.97213		0	0	0	0	0	20	0	0	0	2.22222	6.66667		0	0	0	13	111	0	0	0	0	13.7778	36.711
DENOVO358	Fungi;Basidiomycota;Agaricomycetes;Russulales;Russulaceae;Russula;Russula_queletii|SH224418.06FU	0	0	0	0	0	0	0	0	0	0	0		0	0	0	0	0	0	0	0	0	0	0		0	0	0	36	0	0	0	0	0	4	12		0	0	98	0	0	0	0	23	0	13.4444	32.6079
DENOVO323	Fungi;Ascomycota	0	0	0	0	0	0	0	0	0	0	0		0	0	0	0	0	0	0	0	0	0	0		0	0	0	0	0	0	0	0	0	0	0		156	0	0	0	0	0	0	0	0	17.3333	52
DENOVO347	Fungi;Ascomycota;Ascomycota_unidentified;Ascomycota_unidentified_1;Ascomycota_unidentified_1;Ascomycota_unidentified_1_1;Ascomycota_sp|SH224125.06FU	0	0	0	0	0	0	0	0	0	0	0		0	8	0	0	0	47	0	0	0	6.11111	15.5599		0	0	0	0	0	0	0	27	0	3	9		0	0	0	20	0	0	0	0	54	8.22222	18.3969
DENOVO334	Fungi;Ascomycota;Sordariomycetes;Sordariales	0	0	0	0	0	0	0	0	155	17.2222	51.6667		0	0	0	0	0	0	0	0	0	0	0		0	0	0	0	0	0	0	0	0	0	0		0	0	0	0	0	0	0	0	0	0	0
DENOVO330	Fungi;Ascomycota;Dothideomycetes;Capnodiales	0	0	0	0	0	0	0	0	0	0	0		0	0	0	0	0	0	0	0	0	0	0		0	0	0	0	0	0	0	0	0	0	0		0	0	153	0	0	0	0	0	0	17	51
DENOVO337	Fungi;Ascomycota;Sordariomycetes;Hypocreales;Incertae_sedis_3;Acremonium;Acremonium_sp|SH224307.06FU	0	0	0	0	0	0	0	0	20	2.22222	6.66667		0	0	0	1	0	0	0	35	55	10.1111	20.4049		0	0	0	0	6	0	0	0	35	4.55556	11.5878		0	0	0	0	0	0	0	0	0	0	0
DENOVO338	Fungi;Zygomycota;Incertae_sedis_10;Mortierellales;Mortierellaceae;Mortierella;Mortierella_polygonia|SH211068.06FU	0	0	0	0	10	0	0	29	0	4.33333	9.82344		0	0	0	12	0	0	0	0	0	1.33333	4		0	0	0	0	0	0	0	0	0	0	0		0	0	0	17	0	0	0	0	84	11.2222	27.8648
DENOVO346	Fungi;Zygomycota;Incertae_sedis_10;Mortierellales	0	0	0	0	0	0	0	0	0	0	0		0	0	0	0	0	0	0	0	0	0	0		38	0	0	0	1	0	0	0	0	4.33333	12.6293		0	43	0	0	70	0	0	0	0	12.5556	25.8124
DENOVO396	Fungi;Basidiomycota;Agaricomycetes;Agaricales;Strophariaceae;Hebeloma;Hebeloma_cylindrosporum|SH190727.06FU	0	0	0	0	0	0	0	0	0	0	0		0	0	0	0	0	0	0	0	0	0	0		0	0	0	65	0	0	0	0	0	7.22222	21.6667		0	0	0	0	0	0	0	0	87	9.66667	29
DENOVO449	Fungi;Ascomycota;Dothideomycetes;Dothideomycetes_unidentified;Dothideomycetes_unidentified_1;Dothideomycetes_unidentified_1	0	0	0	0	0	0	0	0	0	0	0		0	0	0	10	0	0	0	0	0	1.11111	3.33333		0	0	0	0	0	0	0	0	0	0	0		0	48	0	14	1	25	54	0	0	15.7778	21.799
DENOVO344	Fungi;Ascomycota;Leotiomycetes;Erysiphales;Erysiphaceae;Erysiphe;Erysiphe_sp|SH204907.06FU	0	0	0	0	0	0	0	0	0	0	0		0	0	0	0	0	0	0	0	0	0	0		48	0	0	68	0	0	0	0	34	16.6667	26.4197		0	0	0	0	0	0	0	0	0	0	0
DENOVO380	Fungi;Basidiomycota	0	0	0	0	0	0	0	0	0	0	0		0	0	0	0	0	0	0	0	0	0	0		0	0	0	0	0	0	0	0	0	0	0		0	112	36	0	0	0	0	0	0	16.4444	37.7595
DENOVO400	Fungi;Basidiomycota	0	0	0	0	0	0	0	0	0	0	0		0	63	0	0	0	0	0	0	0	7	21		0	0	0	0	0	0	0	0	0	0	0		0	0	84	0	0	0	0	0	0	9.33333	28
DENOVO333	Fungi;Fungi_unidentified;Fungi_unidentified_1;Fungi_unidentified_1;Fungi_unidentified_1_1;Fungi_unidentified_1_1;Fungi_sp|SH231236.06FU	0	0	0	0	0	0	0	0	0	0	0		0	0	0	0	0	0	0	0	0	0	0		0	0	0	0	0	0	31	0	0	3.44444	10.3333		113	0	0	0	0	0	0	0	0	12.5556	37.6667
DENOVO351	Fungi;Ascomycota	0	0	0	0	0	0	0	11	0	1.22222	3.66667		0	0	0	0	0	0	0	0	0	0	0		0	0	0	0	0	0	0	0	0	0	0		0	0	97	36	0	0	0	0	0	14.7778	33.0521
DENOVO517	Fungi;Basidiomycota;Exobasidiomycetes;Incertae_sedis_44;Incertae_sedis_45;Tilletiopsis	0	0	0	0	0	7	0	0	0	0.777778	2.33333		0	0	0	0	0	0	0	0	0	0	0		0	0	0	0	7	0	10	0	12	3.22222	4.99444		0	0	0	1	80	0	0	24	0	11.6667	26.8142
DENOVO342	Fungi;Ascomycota;Sordariomycetes;Sordariales;Lasiosphaeriaceae	0	0	0	0	0	0	0	0	0	0	0		0	0	0	0	0	0	0	0	0	0	0		0	140	0	0	0	0	0	0	0	15.5556	46.6667		0	0	0	0	0	0	0	0	0	0	0
DENOVO427	Fungi;Basidiomycota;Agaricomycetes;Thelephorales;Thelephoraceae;Tomentella;Tomentella_sp|SH202512.06FU	0	0	0	0	0	0	0	0	1	0.111111	0.333333		0	0	0	0	0	0	0	0	0	0	0		0	0	0	0	0	0	0	0	0	0	0		139	0	0	0	0	0	0	0	0	15.4444	46.3333
DENOVO1549	Fungi	17	26	2	0	3	7	2	2	1	6.66667	8.91628		1	4	0	4	2	0	10	4	8	3.66667	3.4641		3	1	1	9	7	1	1	2	12	4.11111	4.16667		0	4	0	0	0	2	4	0	0	1.11111	1.76383
DENOVO1195	Fungi;Basidiomycota;Agaricomycetes;Agaricales;Agaricales_unidentified;Agaricales_unidentified_1;Agaricales_sp|SH205087.06FU	0	0	0	0	0	0	0	0	0	0	0		0	0	0	0	0	0	0	0	0	0	0		0	0	0	0	0	0	0	0	0	0	0		0	0	104	0	35	0	0	0	0	15.4444	35.1679
DENOVO1519	Fungi;Chytridiomycota;Neocallimastigomycetes;Neocallimastigales;Neocallimastigaceae;Cyllamyces	15	19	2	8	0	37	6	3	0	10	12.083		2	4	11	0	0	0	0	0	0	1.88889	3.68932		0	18	5	0	0	6	0	1	0	3.33333	5.97913		0	1	0	0	0	0	0	0	0	0.111111	0.333333
DENOVO383	Fungi;Ascomycota;Leotiomycetes;Erysiphales;Erysiphaceae;Podosphaera;Podosphaera_fusca|SH194415.06FU	0	0	0	0	0	0	0	0	0	0	0		0	0	0	0	0	0	0	0	0	0	0		0	0	0	0	0	18	0	0	0	2	6		0	87	0	0	0	3	0	29	0	13.2222	29.2523
DENOVO461	Fungi;Ascomycota	0	36	0	0	0	0	5	0	0	4.55556	11.907		15	0	0	0	0	0	0	0	0	1.66667	5		0	0	0	0	0	0	0	67	0	7.44444	22.3333		0	0	0	14	0	0	0	0	0	1.55556	4.66667
DENOVO605	Fungi;Basidiomycota;Agaricomycetes;Agaricales;Psathyrellaceae;Coprinellus;Coprinellus_pallidus|SH199667.06FU	0	1	0	0	0	0	3	0	21	2.77778	6.90612		0	0	0	0	0	0	0	0	0	0	0		31	0	44	0	37	0	0	0	0	12.4444	18.948		0	0	0	0	0	0	0	0	0	0	0
DENOVO369	Fungi;Ascomycota;Ascomycota_unidentified;Ascomycota_unidentified_1;Ascomycota_unidentified_1;Ascomycota_unidentified_1_1;Ascomycota_sp|SH223248.06FU	0	0	78	0	7	0	0	40	11	15.1111	26.9232		0	0	0	0	0	0	0	0	0	0	0		0	0	0	0	0	0	0	0	0	0	0		0	0	0	0	0	0	0	0	0	0	0
DENOVO571	Fungi;Chytridiomycota;Neocallimastigomycetes;Neocallimastigales;Neocallimastigaceae	0	0	0	0	0	0	0	0	0	0	0		0	0	0	0	0	0	0	0	0	0	0		0	0	0	0	0	0	0	0	119	13.2222	39.6667		0	0	0	0	0	0	0	17	0	1.88889	5.66667
DENOVO1536	Fungi;Chytridiomycota;Neocallimastigomycetes;Neocallimastigales;Neocallimastigaceae;Orpinomyces	0	0	1	2	0	2	2	1	1	1	0.866025		24	0	2	0	0	3	0	30	0	6.55556	11.7379		15	0	0	0	0	0	0	53	0	7.55556	17.749		0	0	0	0	0	0	0	0	0	0	0
DENOVO363	Fungi;Basidiomycota;Tremellomycetes	0	0	0	0	0	0	0	0	0	0	0		0	0	0	0	0	0	0	45	0	5	15		0	0	0	90	0	0	0	0	0	10	30		0	0	0	0	0	0	0	0	0	0	0
DENOVO406	Fungi;Ascomycota;Dothideomycetes;Botryosphaeriales;Botryosphaeriaceae;Dothiorella;Dothiorella_sp|SH195688.06FU	0	0	0	0	0	0	0	0	0	0	0		0	0	0	0	0	44	0	0	0	4.88889	14.6667		0	0	0	0	20	0	7	0	0	3	6.78233		0	0	0	0	26	0	0	36	0	6.88889	13.8964
DENOVO418	Fungi;Basidiomycota;Agaricomycetes;Agaricales;Psathyrellaceae;Coprinellus;Coprinellus_sabulicola|SH220732.06FU	0	0	103	0	0	0	0	0	0	11.4444	34.3333		0	30	0	0	0	0	0	0	0	3.33333	10		0	0	0	0	0	0	0	0	0	0	0		0	0	0	0	0	0	0	0	0	0	0
DENOVO494	Fungi;Basidiomycota;Microbotryomycetes;Sporidiobolales;Incertae_sedis_25;Incertae_sedis_25_unidentified;Sporidiobolales_sp|SH228919.06FU	0	0	0	0	0	0	0	0	12	1.33333	4		0	0	0	0	0	75	0	0	0	8.33333	25		0	0	0	0	0	0	0	0	0	0	0		0	0	0	0	0	0	46	0	0	5.11111	15.3333
DENOVO362	Fungi	0	0	0	0	0	0	0	0	0	0	0		0	0	0	0	0	0	0	0	0	0	0		0	0	0	0	0	0	0	0	0	0	0		132	0	0	0	0	0	0	0	0	14.6667	44
DENOVO357	Fungi;Basidiomycota;Tremellomycetes;Tremellomycetes_unidentified;Tremellomycetes_unidentified_1;Tremellomycetes_unidentified_1;Tremellomycetes_sp|SH212069.06FU	0	0	0	0	14	0	0	0	8	2.44444	5.07718		0	0	0	0	0	0	0	0	0	0	0		0	0	0	0	0	0	0	0	0	0	0		0	0	0	0	109	0	0	0	0	12.1111	36.3333
DENOVO365	Fungi;Ascomycota	0	0	0	0	0	0	0	0	0	0	0		0	0	0	0	0	0	0	0	0	0	0		0	0	0	0	0	0	0	0	0	0	0		0	0	129	0	0	0	0	0	0	14.3333	43
DENOVO370	Fungi;Ascomycota;Dothideomycetes;Pleosporales;Pleosporaceae;Embellisia;Embellisia_planifunda|SH224790.06FU	129	0	0	0	0	0	0	0	0	14.3333	43		0	0	0	0	0	0	0	0	0	0	0		0	0	0	0	0	0	0	0	0	0	0		0	0	0	0	0	0	0	0	0	0	0
DENOVO371	Fungi;Ascomycota	0	0	0	0	0	0	0	0	0	0	0		0	0	0	0	0	0	0	44	0	4.88889	14.6667		0	0	0	0	0	22	36	0	0	6.44444	13.2581		0	0	0	0	0	27	0	0	0	3	9
DENOVO402	Fungi	0	0	0	0	0	0	0	0	0	0	0		0	0	0	0	0	0	0	0	0	0	0		0	0	0	0	0	23	0	0	37	6.66667	13.6839		0	0	0	68	0	0	0	0	0	7.55556	22.6667
DENOVO381	Fungi;Ascomycota;Sordariomycetes;Sordariales;Lasiosphaeriaceae	0	0	0	0	0	0	0	0	0	0	0		0	0	0	0	0	0	0	0	0	0	0		0	0	0	0	1	0	0	0	0	0.111111	0.333333		0	126	0	0	0	0	0	0	0	14	42
DENOVO562	Fungi;Basidiomycota;Agaricomycetes;Agaricales;Entolomataceae;Entoloma;Entoloma_clandestinum|SH203327.06FU	0	0	0	0	0	0	0	0	0	0	0		27	0	0	0	0	0	7	0	0	3.77778	9.0108		5	0	0	0	51	11	0	0	0	7.44444	16.7639		0	0	0	0	0	0	26	0	0	2.88889	8.66667
DENOVO372	Fungi;Ascomycota;Sordariomycetes;Hypocreales;Bionectriaceae;Clonostachys;Clonostachys_rosea_f._catenulata|SH236629.06FU	0	0	0	0	0	0	0	0	0	0	0		0	0	0	0	0	0	0	0	0	0	0		0	0	0	0	0	0	0	0	0	0	0		0	0	0	11	0	0	0	115	0	14	38.0493
DENOVO376	Fungi;Basidiomycota;Exobasidiomycetes;Tilletiales;Tilletiaceae;Tilletia;Tilletia_togwateei|SH192500.06FU	0	0	0	0	0	120	0	4	2	14	39.7744		0	0	0	0	0	0	0	0	0	0	0		0	0	0	0	0	0	0	0	0	0	0		0	0	0	0	0	0	0	0	0	0	0
DENOVO390	Fungi;Basidiomycota;Ustilaginomycetes;Ustilaginales;Anthracoideaceae;Schizonella;Schizonella_melanogramma|SH194162.06FU	0	0	73	0	0	0	1	0	0	8.22222	24.2939		0	0	0	0	0	0	0	0	0	0	0		0	0	0	0	0	0	0	0	0	0	0		0	0	0	0	0	0	52	0	0	5.77778	17.3333
DENOVO410	Fungi;Basidiomycota;Agaricomycetes;Thelephorales;Thelephoraceae;Thelephoraceae_unidentified;Thelephoraceae_sp|SH202577.06FU	0	0	0	0	0	0	0	25	0	2.77778	8.33333		0	0	0	0	0	0	0	0	0	0	0		101	0	0	0	0	0	0	0	0	11.2222	33.6667		0	0	0	0	0	0	0	0	0	0	0
DENOVO423	Fungi;Basidiomycota;Tremellomycetes;Tremellales;Incertae_sedis_12;Dioszegia;Dioszegia_buhagiarii|SH196959.06FU	0	0	0	0	0	0	0	14	0	1.55556	4.66667		0	0	0	0	15	0	0	0	53	7.55556	17.749		0	0	0	0	0	0	0	0	0	0	0		0	0	0	0	0	0	0	0	44	4.88889	14.6667
DENOVO643	Fungi;Basidiomycota;Tremellomycetes;Tremellomycetes_unidentified;Tremellomycetes_unidentified_1;Tremellomycetes_unidentified_1;Tremellomycetes_sp|SH212069.06FU	0	0	0	0	0	0	0	0	0	0	0		0	0	0	0	0	0	0	0	0	0	0		0	0	80	0	1	1	0	0	0	9.11111	26.5869		0	0	0	0	44	0	0	0	0	4.88889	14.6667
DENOVO393	Fungi;Ascomycota;Sordariomycetes;Hypocreales;Hypocreaceae	0	0	0	0	0	0	0	0	0	0	0		0	0	0	0	0	0	0	0	0	0	0		0	0	0	0	0	0	0	27	0	3	9		0	0	0	0	24	11	0	0	63	10.8889	21.2099
DENOVO412	Fungi;Basidiomycota;Basidiomycota_unidentified;Basidiomycota_unidentified_1;Basidiomycota_unidentified_1;Basidiomycota_unidentified_1_1;Basidiomycota_sp|SH216408.06FU	0	0	0	0	0	0	0	0	0	0	0		0	21	0	0	0	45	0	0	0	7.33333	15.7401		59	0	0	0	0	0	0	0	0	6.55556	19.6667		0	0	0	0	0	0	0	0	0	0	0
DENOVO387	Fungi;Basidiomycota	0	0	0	0	0	0	0	0	0	0	0		0	0	0	0	0	0	0	0	0	0	0		0	0	0	0	0	0	0	0	0	0	0		0	123	0	0	0	0	0	0	0	13.6667	41
DENOVO394	Fungi;Ascomycota;Sordariomycetes;Xylariales;Xylariales_unidentified;Xylariales_unidentified_1;Xylariales_sp|SH203272.06FU	0	0	0	0	0	0	0	0	13	1.44444	4.33333		0	48	0	12	0	15	0	0	0	8.33333	16		0	0	0	0	0	35	0	0	0	3.88889	11.6667		0	0	0	0	0	0	0	0	0	0	0
DENOVO382	Fungi;Ascomycota;Dothideomycetes;Pleosporales;Leptosphaeriaceae;Leptosphaeria;Leptosphaeria_slovacica|SH228252.06FU	0	0	0	0	0	0	4	4	6	1.55556	2.4037		0	0	0	1	0	0	0	0	0	0.111111	0.333333		0	0	0	14	0	0	0	0	0	1.55556	4.66667		0	0	23	0	0	0	0	70	0	10.3333	23.6326
DENOVO465	Fungi;Ascomycota;Dothideomycetes	0	0	0	0	0	0	0	0	0	0	0		0	0	0	0	0	0	0	45	0	5	15		0	0	0	0	0	0	0	0	0	0	0		0	0	0	0	0	0	71	0	6	8.55556	23.5006
DENOVO368	Fungi;Ascomycota;Ascomycota_unidentified;Ascomycota_unidentified_1;Ascomycota_unidentified_1;Ascomycota_unidentified_1_1;Ascomycota_sp|SH189849.06FU	0	0	0	0	0	0	0	0	11	1.22222	3.66667		0	0	0	0	0	0	0	27	0	3	9		0	0	0	0	0	0	0	0	0	0	0		0	0	80	0	3	0	0	0	0	9.22222	26.5602
DENOVO374	Fungi;Ascomycota;Sordariomycetes;Hypocreales;Bionectriaceae;Clonostachys;Clonostachys_sp|SH236640.06FU	0	0	0	0	0	0	0	3	0	0.333333	1		0	1	0	0	0	0	0	0	0	0.111111	0.333333		0	0	0	0	0	0	0	0	0	0	0		0	0	0	2	91	0	0	24	0	13	30.2903
DENOVO499	Fungi;Ascomycota;Leotiomycetes;Helotiales;Incertae_sedis_2;Tetracladium;Tetracladium_sp|SH216424.06FU	0	0	0	0	33	0	0	1	0	3.77778	10.9633		0	0	0	0	1	0	0	67	0	7.55556	22.2941		4	0	0	0	0	0	1	0	0	0.555556	1.33333		0	0	0	0	0	1	0	13	0	1.55556	4.30439
DENOVO441	Fungi;Ascomycota;Sordariomycetes;Hypocreales;Incertae_sedis_3;Myrothecium;Myrothecium_sp_M14_GM_367|SH199492.06FU	0	0	0	0	0	0	1	0	0	0.111111	0.333333		0	0	0	0	3	0	0	4	56	7	18.4391		9	0	0	0	0	0	5	0	14	3.11111	5.18277		0	0	0	0	0	0	24	0	4	3.11111	7.94425
DENOVO379	Fungi;Basidiomycota;Agaricostilbomycetes;Agaricostilbales;Agaricostilbaceae;Bensingtonia	0	0	0	0	0	0	0	0	0	0	0		0	0	0	2	0	0	0	0	0	0.222222	0.666667		0	0	0	0	32	0	0	85	0	13	29		0	0	0	0	0	0	0	0	0	0	0
DENOVO473	Fungi;Ascomycota	0	0	0	4	0	0	0	0	0	0.444444	1.33333		0	0	0	0	0	38	0	14	0	5.77778	12.94		0	0	0	0	0	0	0	0	0	0	0		0	16	0	9	0	38	0	0	0	7	12.9422
DENOVO670	Fungi;Chytridiomycota;Neocallimastigomycetes;Neocallimastigales;Neocallimastigaceae	0	51	0	11	0	1	2	0	30	10.5556	18.1115		0	0	0	0	0	15	0	0	0	1.66667	5		0	0	0	0	0	9	0	0	0	1	3		0	0	0	0	0	0	0	0	0	0	0
DENOVO954	Fungi;Ascomycota;Sordariomycetes;Hypocreales;Incertae_sedis_3;Myrothecium;Myrothecium_gramineum|SH227386.06FU	0	0	0	0	0	11	0	0	6	1.88889	3.95109		0	0	0	0	0	0	0	0	0	0	0		0	0	0	0	0	0	0	0	0	0	0		16	0	0	0	0	16	0	70	0	11.3333	23.0651
DENOVO399	Fungi;Basidiomycota;Agaricomycetes;Agaricales	0	0	0	0	0	0	0	0	0	0	0		0	0	0	0	0	0	0	0	74	8.22222	24.6667		0	0	0	0	44	0	0	0	0	4.88889	14.6667		0	0	0	0	0	0	0	0	0	0	0
DENOVO600	Fungi	0	0	0	0	0	0	0	0	0	0	0		6	0	0	0	0	0	0	0	0	0.666667	2		0	0	0	0	0	0	0	0	0	0	0		0	0	0	0	0	62	0	0	50	12.4444	24.8752
DENOVO395	Fungi;Ascomycota;Leotiomycetes;Helotiales	0	0	0	0	0	0	0	0	48	5.33333	16		0	0	0	0	0	0	9	0	0	1	3		0	0	0	0	0	0	0	0	0	0	0		0	0	0	0	0	0	0	0	60	6.66667	20
DENOVO386	Fungi;Fungi_unidentified;Fungi_unidentified_1;Fungi_unidentified_1;Fungi_unidentified_1_1;Fungi_unidentified_1_1	0	0	0	0	0	17	0	0	0	1.88889	5.66667		0	0	0	0	0	0	5	0	0	0.555556	1.66667		0	0	0	0	39	55	0	0	0	10.4444	21.1075		0	0	0	0	0	0	0	0	0	0	0
DENOVO482	Fungi;Basidiomycota;Agaricomycetes;Agaricales;Psathyrellaceae;Coprinopsis	0	0	0	0	0	0	0	0	0	0	0		0	0	0	0	0	0	0	0	0	0	0		0	0	0	0	72	0	0	0	0	8	24		0	0	0	0	0	44	0	0	0	4.88889	14.6667
DENOVO570	Fungi;Chytridiomycota;Neocallimastigomycetes;Neocallimastigales;Neocallimastigaceae;Cyllamyces	0	0	41	0	0	9	0	0	24	8.22222	14.7036		0	0	0	0	0	21	0	0	9	3.33333	7.26292		0	0	0	0	0	6	0	4	0	1.11111	2.26078		0	0	0	0	1	0	0	0	0	0.111111	0.333333
DENOVO583	Fungi;Chytridiomycota;Neocallimastigomycetes;Neocallimastigales;Neocallimastigaceae	0	0	0	0	0	0	0	0	0	0	0		0	0	0	0	0	0	0	0	0	0	0		0	0	0	0	0	0	0	0	0	0	0		0	0	85	0	30	0	0	0	0	12.7778	28.8434
DENOVO375	Fungi;Ascomycota	0	0	0	0	0	0	0	0	0	0	0		0	0	0	0	0	0	0	0	0	0	0		0	0	0	0	0	0	0	0	0	0	0		114	0	0	0	0	0	0	0	0	12.6667	38
DENOVO431	Fungi;Chytridiomycota;Neocallimastigomycetes;Neocallimastigales;Neocallimastigaceae;Piromyces;Piromyces_sp_D_GRL_5|SH232547.06FU	0	0	0	0	1	0	0	0	0	0.111111	0.333333		0	0	37	0	4	0	0	0	0	4.55556	12.2384		0	17	0	0	5	0	0	0	0	2.44444	5.70331		0	0	50	0	0	0	0	0	0	5.55556	16.6667
DENOVO438	Fungi;Ascomycota;Sordariomycetes;Hypocreales;Incertae_sedis_3;Myrothecium	0	0	30	0	0	0	2	37	0	7.66667	14.7648		0	0	0	0	0	0	0	0	0	0	0		0	0	0	0	0	0	0	0	0	0	0		45	0	0	0	0	0	0	0	0	5	15
DENOVO556	Fungi;Basidiomycota;Exobasidiomycetes;Entylomatales;Entylomataceae;Entyloma;Entyloma_ranunculi_repentis|SH228432.06FU	0	0	0	0	0	0	6	15	16	4.11111	6.7536		0	0	0	4	0	0	0	3	47	6	15.4515		0	0	0	0	0	0	23	0	0	2.55556	7.66667		0	0	0	0	0	0	0	0	0	0	0
DENOVO432	Fungi;Basidiomycota;Agaricomycetes;Agaricales;Bolbitiaceae;Conocybe;Conocybe_siliginea|SH193115.06FU	34	0	0	0	12	0	0	0	0	5.11111	11.5374		0	0	0	0	0	0	0	64	0	7.11111	21.3333		0	0	0	0	0	0	0	0	0	0	0		0	0	0	0	0	0	0	0	0	0	0
DENOVO414	Fungi;Ascomycota;Lecanoromycetes;Lecanorales;Cladoniaceae;Cladonia	0	0	0	0	0	0	0	0	0	0	0		0	0	0	0	0	0	0	0	0	0	0		0	0	0	0	0	0	0	0	0	0	0		0	0	109	0	0	0	0	0	0	12.1111	36.3333
DENOVO442	Fungi;Ascomycota	0	0	0	0	0	0	0	27	0	3	9		0	0	0	0	0	0	0	0	0	0	0		0	0	0	0	0	0	0	0	0	0	0		0	0	0	0	0	0	0	82	0	9.11111	27.3333
DENOVO678	Fungi;Ascomycota;Sordariomycetes;Sordariales	0	0	0	0	0	0	0	0	9	1	3		0	0	0	0	0	0	0	0	0	0	0		0	0	0	0	0	98	0	0	0	10.8889	32.6667		0	0	0	0	0	0	0	0	0	0	0
DENOVO1266	Fungi;Chytridiomycota;Neocallimastigomycetes;Neocallimastigales;Neocallimastigaceae;Orpinomyces	0	0	0	2	0	0	1	0	0	0.333333	0.707107		0	0	16	2	2	0	0	0	0	2.22222	5.23874		0	4	0	11	11	0	0	0	0	2.88889	4.78133		0	0	5	26	22	0	0	0	5	6.44444	10.2239
DENOVO450	Fungi;Basidiomycota;Tremellomycetes;Tremellales;Incertae_sedis_12;Cryptococcus_1;Cryptococcus_cyanovorans|SH198639.06FU	0	0	0	1	0	0	0	0	0	0.111111	0.333333		23	0	0	0	0	0	0	9	0	3.55556	7.87577		0	0	0	0	0	0	0	58	15	8.11111	19.3549		0	0	0	0	0	0	0	0	0	0	0
DENOVO568	Fungi;Ascomycota;Sordariomycetes;Coniochaetales;Coniochaetaceae;Lecythophora;Lecythophora_sp|SH235858.06FU	0	0	0	4	0	0	0	0	0	0.444444	1.33333		0	0	7	0	0	0	1	0	0	0.888889	2.31541		1	0	0	0	24	13	0	5	0	4.77778	8.408		0	0	0	48	3	0	0	0	0	5.66667	15.906
DENOVO422	Fungi;Basidiomycota;Microbotryomycetes;Microbotryales;Microbotryaceae	0	0	0	0	0	0	0	0	0	0	0		0	0	0	0	0	0	0	0	0	0	0		0	0	0	0	0	0	0	0	0	0	0		0	0	0	0	6	0	0	99	0	11.6667	32.8101
DENOVO398	Fungi;Ascomycota	45	0	0	0	0	0	0	0	0	5	15		0	0	0	0	0	0	0	1	0	0.111111	0.333333		0	0	0	36	0	0	22	0	0	6.44444	13.2581		0	0	0	0	0	0	0	0	0	0	0
DENOVO428	Fungi;Basidiomycota;Agaricomycetes;Agaricales;Psathyrellaceae;Coprinopsis;Coprinopsis_cinerea|SH208469.06FU	0	0	0	0	0	0	0	0	0	0	0		0	0	0	0	0	0	0	0	0	0	0		0	0	0	0	0	0	0	0	0	0	0		0	0	104	0	0	0	0	0	0	11.5556	34.6667
DENOVO479	Fungi;Ascomycota;Dothideomycetes;Pleosporales;Incertae_sedis_13;Letendraea;Letendraea_sp|SH203350.06FU	0	0	0	0	0	0	15	13	1	3.22222	6.13958		0	0	0	0	0	0	0	0	0	0	0		17	0	0	0	17	0	24	0	0	6.44444	9.87562		0	0	0	0	17	0	0	0	0	1.88889	5.66667
DENOVO516	Fungi;Zygomycota;Incertae_sedis_10;Mortierellales	0	29	0	0	0	0	0	11	0	4.44444	9.9009		0	0	0	0	0	0	0	0	0	0	0		0	0	0	0	0	0	0	64	0	7.11111	21.3333		0	0	0	0	0	0	0	0	0	0	0
DENOVO518	Fungi;Basidiomycota	0	0	0	0	0	0	0	0	0	0	0		0	0	0	8	0	34	0	0	0	4.66667	11.3137		0	0	26	0	0	0	0	0	0	2.88889	8.66667		0	0	0	0	0	36	0	0	0	4	12
DENOVO404	Fungi;Ascomycota;Sordariomycetes	0	0	0	0	0	0	0	0	0	0	0		0	0	0	0	0	0	0	0	0	0	0		0	0	0	0	0	0	0	0	0	0	0		0	0	0	0	103	0	0	0	0	11.4444	34.3333
DENOVO419	Fungi;Ascomycota	0	0	0	9	4	0	0	5	0	2	3.27872		0	0	0	0	0	43	0	0	0	4.77778	14.3333		0	0	0	0	0	0	0	0	0	0	0		0	0	42	0	0	0	0	0	0	4.66667	14
DENOVO580	Fungi;Fungi_unidentified;Fungi_unidentified_1;Fungi_unidentified_1;Fungi_unidentified_1_1;Fungi_unidentified_1_1;Fungi_sp|SH223232.06FU	0	0	0	0	0	0	0	0	0	0	0		0	0	0	0	0	0	0	0	0	0	0		0	0	0	0	0	0	0	0	17	1.88889	5.66667		0	33	0	0	0	53	0	0	0	9.55556	19.6094
DENOVO436	Fungi;Ascomycota;Dothideomycetes;Pleosporales	0	0	0	0	0	0	0	0	0	0	0		0	0	0	0	0	0	0	0	0	0	0		0	0	102	0	0	0	0	0	0	11.3333	34		0	0	0	0	0	0	0	0	0	0	0
DENOVO446	Fungi;Basidiomycota;Incertae_sedis_4;Malasseziales;Malasseziales_unidentified;Malasseziales_unidentified_1;Malasseziales_sp|SH206221.06FU	0	0	0	0	0	0	0	0	0	0	0		0	0	0	0	0	0	0	0	0	0	0		0	0	0	0	0	0	0	0	0	0	0		0	102	0	0	0	0	0	0	0	11.3333	34
DENOVO401	Fungi;Ascomycota;Leotiomycetes;Helotiales;Helotiales_unidentified;Helotiales_unidentified_1;Helotiales_sp|SH222542.06FU	0	0	0	0	0	0	0	0	0	0	0		0	0	0	0	0	0	0	0	0	0	0		0	0	0	0	14	0	0	31	0	5	10.7935		0	0	0	0	0	0	0	56	0	6.22222	18.6667
DENOVO424	Fungi;Basidiomycota;Agaricomycetes;Agaricales	0	0	0	0	0	0	0	0	0	0	0		0	0	0	0	0	0	0	0	0	0	0		0	0	0	0	0	35	0	0	0	3.88889	11.6667		0	0	0	0	0	0	0	66	0	7.33333	22
DENOVO440	Fungi;Basidiomycota;Agaricomycetes;Thelephorales;Thelephoraceae;Tomentella;Tomentella_lilacinogrisea|SH202450.06FU	0	0	0	0	0	0	0	0	0	0	0		0	0	0	0	0	0	0	0	0	0	0		0	0	0	0	0	0	0	0	0	0	0		0	0	0	0	101	0	0	0	0	11.2222	33.6667
DENOVO421	Fungi;Ascomycota;Ascomycota_unidentified;Ascomycota_unidentified_1;Ascomycota_unidentified_1;Ascomycota_unidentified_1_1;Ascomycota_sp|SH216151.06FU	0	0	21	0	0	0	0	0	0	2.33333	7		0	0	0	0	0	0	0	0	0	0	0		0	0	0	0	0	0	0	0	0	0	0		0	0	0	7	0	0	72	0	0	8.77778	23.8211
DENOVO694	Fungi;Ascomycota;Dothideomycetes;Pleosporales;Incertae_sedis_13;Phoma;Phoma_brasiliensis|SH202145.06FU	0	0	0	13	0	0	0	14	4	3.44444	5.85472		0	0	0	0	0	0	1	0	0	0.111111	0.333333		9	0	0	17	0	0	0	0	0	2.88889	6.07134		0	0	0	0	39	0	1	2	0	4.66667	12.8938
DENOVO415	Fungi;Basidiomycota;Agaricostilbomycetes;Agaricostilbales	0	0	0	0	0	0	7	0	0	0.777778	2.33333		0	0	0	19	0	0	0	0	0	2.11111	6.33333		0	0	0	0	0	0	0	0	0	0	0		0	0	0	0	0	0	0	72	0	8	24
DENOVO420	Fungi;Zygomycota;Incertae_sedis_10;Mortierellales;Mortierellaceae;Mortierella	0	0	0	0	0	0	0	0	0	0	0		0	0	0	0	0	0	0	0	0	0	0		0	0	0	0	0	0	0	0	0	0	0		0	0	98	0	0	0	0	0	0	10.8889	32.6667
DENOVO631	Fungi;Basidiomycota;Agaricomycetes;Agaricales;Agaricaceae;Coprinus;Coprinus_sp|SH229041.06FU	0	56	0	0	0	0	0	0	0	6.22222	18.6667		0	0	0	0	0	0	0	0	0	0	0		0	0	0	0	0	17	0	0	0	1.88889	5.66667		0	0	0	25	0	0	0	0	0	2.77778	8.33333
DENOVO411	Fungi;Ascomycota;Dothideomycetes;Pleosporales;Leptosphaeriaceae;Leptosphaeria;Leptosphaeria_pedicularis|SH240083.06FU	0	0	0	0	0	0	0	0	0	0	0		0	0	0	0	0	0	0	0	0	0	0		0	0	0	0	0	0	0	0	0	0	0		0	0	97	0	0	0	0	0	0	10.7778	32.3333
DENOVO413	Fungi;Basidiomycota;Agaricostilbomycetes;Agaricostilbales;Agaricostilbaceae;Bensingtonia	0	0	0	0	0	0	0	0	0	0	0		0	0	0	0	0	0	0	0	0	0	0		0	0	0	0	0	0	0	0	0	0	0		69	0	0	28	0	0	0	0	0	10.7778	23.7159
DENOVO430	Fungi	26	33	0	0	0	0	0	0	0	6.55556	13.1255		0	0	0	0	0	0	0	0	0	0	0		0	0	0	0	0	0	0	0	37	4.11111	12.3333		0	0	0	0	0	0	0	0	0	0	0
DENOVO466	Fungi;Basidiomycota;Tremellomycetes;Filobasidiales;Filobasidiaceae;Cryptococcus;Cryptococcus_albidus|SH231202.06FU	0	0	0	0	0	0	0	0	0	0	0		0	0	0	0	7	0	0	0	0	0.777778	2.33333		0	0	0	32	0	0	0	0	0	3.55556	10.6667		0	0	0	10	0	0	0	0	47	6.33333	15.6045
DENOVO642	Fungi;Ascomycota;Ascomycota_unidentified;Ascomycota_unidentified_1;Ascomycota_unidentified_1;Ascomycota_unidentified_1_1;Ascomycota_sp|SH217298.06FU	2	2	6	3	1	8	1	2	1	2.88889	2.47207		5	0	6	1	2	3	1	4	6	3.11111	2.26078		2	1	4	0	3	4	0	4	1	2.11111	1.69148		2	6	1	2	2	1	3	1	5	2.55556	1.81046
DENOVO459	Fungi;Ascomycota;Sordariomycetes;Sordariales;Lasiosphaeriaceae;Lasiosphaeriaceae_unidentified;Lasiosphaeriaceae_sp|SH198466.06FU	0	0	0	0	0	0	0	0	0	0	0		0	0	0	0	0	0	0	29	0	3.22222	9.66667		0	0	0	0	66	0	0	0	0	7.33333	22		0	0	0	0	0	0	0	0	0	0	0
DENOVO484	Fungi;Ascomycota;Dothideomycetes;Pleosporales;Leptosphaeriaceae;Acicuseptoria;Acicuseptoria_rumicis|SH225738.06FU	0	0	0	3	0	0	0	0	0	0.333333	1		0	0	0	0	0	17	0	0	0	1.88889	5.66667		0	0	0	0	0	0	0	0	0	0	0		0	0	0	0	75	0	0	0	0	8.33333	25
DENOVO704	Fungi;Basidiomycota;Agaricomycetes;Agaricales;Bolbitiaceae;Conocybe	0	0	0	24	19	0	12	0	14	7.66667	9.66954		0	0	25	0	0	0	0	0	0	2.77778	8.33333		0	0	0	0	0	0	0	0	0	0	0		0	0	0	0	0	0	0	0	0	0	0
DENOVO471	Fungi;Chytridiomycota;Neocallimastigomycetes;Neocallimastigales;Neocallimastigaceae;Orpinomyces	0	0	0	0	0	0	0	0	0	0	0		0	0	0	0	0	0	0	0	0	0	0		0	0	0	0	0	0	0	0	92	10.2222	30.6667		0	0	0	0	0	0	0	1	0	0.111111	0.333333
DENOVO644	Fungi;Ascomycota;Dothideomycetes;Pleosporales;Pleosporales_unidentified;Pleosporales_unidentified_1;Pleosporales_sp|SH228248.06FU	0	0	0	0	0	0	0	0	0	0	0		0	0	0	5	0	0	0	0	0	0.555556	1.66667		22	0	0	14	0	0	0	0	8	4.88889	8.13087		0	0	0	11	33	0	0	0	0	4.88889	11.1517
DENOVO809	Fungi;Chytridiomycota;Neocallimastigomycetes;Neocallimastigales;Neocallimastigaceae	0	0	0	0	0	0	0	0	0	0	0		0	0	0	0	0	0	0	0	0	0	0		0	0	0	0	0	0	0	0	93	10.3333	31		0	0	0	0	0	0	0	0	0	0	0
DENOVO407	Fungi	9	0	0	0	0	0	0	5	0	1.55556	3.24465		0	0	0	0	0	0	0	0	0	0	0		5	0	0	0	0	0	0	0	0	0.555556	1.66667		0	0	0	0	0	29	0	44	0	8.11111	16.5261
DENOVO448	Fungi;Ascomycota;Sordariomycetes;Hypocreales;Nectriaceae;Nectria;Nectria_ramulariae|SH217316.06FU	0	0	0	0	0	0	0	13	79	10.2222	26.1476		0	0	0	0	0	0	0	0	0	0	0		0	0	0	0	0	0	0	0	0	0	0		0	0	0	0	0	0	0	0	0	0	0
DENOVO503	Fungi;Ascomycota;Ascomycota_unidentified;Ascomycota_unidentified_1;Ascomycota_unidentified_1;Ascomycota_unidentified_1_1;Ascomycota_sp|SH209186.06FU	27	0	65	0	0	0	0	0	0	10.2222	22.3985		0	0	0	0	0	0	0	0	0	0	0		0	0	0	0	0	0	0	0	0	0	0		0	0	0	0	0	0	0	0	0	0	0
DENOVO409	Fungi;Ascomycota;Sordariomycetes	0	91	0	0	0	0	0	0	0	10.1111	30.3333		0	0	0	0	0	0	0	0	0	0	0		0	0	0	0	0	0	0	0	0	0	0		0	0	0	0	0	0	0	0	0	0	0
DENOVO425	Fungi;Ascomycota;Dothideomycetes;Pleosporales;Incertae_sedis_13;Phoma;Phoma_sp|SH240088.06FU	0	0	0	0	2	0	0	0	0	0.222222	0.666667		0	0	0	0	0	0	0	0	0	0	0		0	34	0	0	0	0	0	0	0	3.77778	11.3333		0	0	0	0	0	55	0	0	0	6.11111	18.3333
DENOVO433	Fungi;Ascomycota;Eurotiomycetes;Chaetothyriales;Herpotrichiellaceae;Capronia;Capronia_peltigerae|SH209735.06FU	0	0	0	0	0	0	0	0	0	0	0		0	0	0	0	0	0	0	0	0	0	0		0	0	0	0	0	0	0	0	0	0	0		0	91	0	0	0	0	0	0	0	10.1111	30.3333
DENOVO1279	Fungi;Chytridiomycota;Neocallimastigomycetes;Neocallimastigales;Neocallimastigaceae;Anaeromyces;Anaeromyces_sp_FFEX4|SH198983.06FU	0	0	0	1	1	0	0	1	0	0.333333	0.5		0	4	0	0	4	0	2	25	0	3.88889	8.10007		1	0	5	0	5	0	9	27	0	5.22222	8.7718		0	0	0	0	4	1	0	0	1	0.666667	1.32288
DENOVO443	Fungi	0	0	0	0	0	0	0	0	0	0	0		0	0	0	0	0	0	0	0	0	0	0		0	0	90	0	0	0	0	0	0	10	30		0	0	0	0	0	0	0	0	0	0	0
DENOVO403	Fungi;Ascomycota;Dothideomycetes;Dothideomycetes_unidentified;Dothideomycetes_unidentified_1;Dothideomycetes_unidentified_1;Dothideomycetes_sp|SH196053.06FU	0	0	0	0	0	0	0	0	0	0	0		0	0	0	0	0	0	0	0	0	0	0		0	0	0	0	0	0	24	0	0	2.66667	8		65	0	0	0	0	0	0	0	0	7.22222	21.6667
DENOVO417	Fungi;Ascomycota	0	30	33	0	0	0	0	0	0	7	13.9104		0	0	0	0	0	0	0	0	0	0	0		0	0	0	0	0	0	3	0	0	0.333333	1		0	0	23	0	0	0	0	0	0	2.55556	7.66667
DENOVO502	Fungi;Ascomycota	0	0	0	0	0	0	0	27	0	3	9		0	0	0	0	0	0	0	0	0	0	0		0	23	0	0	0	0	0	0	0	2.55556	7.66667		0	0	0	0	39	0	0	0	0	4.33333	13
DENOVO439	Fungi;Basidiomycota;Agaricomycetes;Agaricales;Schizophyllaceae;Schizophyllum;Schizophyllum_commune|SH214159.06FU	0	0	0	0	0	0	0	0	0	0	0		0	0	0	1	0	0	0	0	0	0.111111	0.333333		0	0	0	0	0	0	0	87	0	9.66667	29		0	0	0	0	0	0	0	0	0	0	0
DENOVO832	Fungi;Chytridiomycota;Neocallimastigomycetes;Neocallimastigales;Neocallimastigaceae;Neocallimastix;Neocallimastix_sp|SH193562.06FU	0	0	0	0	0	0	0	0	0	0	0		0	0	0	0	0	0	0	0	0	0	0		0	0	0	0	0	0	0	0	88	9.77778	29.3333		0	0	0	0	0	0	0	0	0	0	0
DENOVO1532	Fungi	0	0	0	0	0	0	0	0	0	0	0		0	0	0	0	0	0	0	0	0	0	0		0	0	88	0	0	0	0	0	0	9.77778	29.3333		0	0	0	0	0	0	0	0	0	0	0
DENOVO1026	Fungi;Basidiomycota;Agaricomycetes;Agaricales;Bolbitiaceae;Conocybe;Conocybe_tenera|SH220750.06FU	0	0	0	0	0	0	0	0	4	0.444444	1.33333		0	0	0	0	0	0	0	34	0	3.77778	11.3333		0	0	0	0	29	0	0	0	0	3.22222	9.66667		0	0	0	0	0	20	0	0	0	2.22222	6.66667
DENOVO434	Fungi	0	0	0	0	0	0	0	0	0	0	0		0	0	0	0	0	0	0	0	0	0	0		0	0	0	0	0	0	0	86	0	9.55556	28.6667		0	0	0	0	0	0	0	0	0	0	0
DENOVO454	Fungi;Ascomycota;Sordariomycetes;Hypocreales;Hypocreaceae;Hypocrea;Hypocrea_sp|SH240609.06FU	0	0	0	0	0	0	0	0	0	0	0		0	0	0	0	0	0	0	0	0	0	0		0	0	0	0	0	0	0	0	0	0	0		0	86	0	0	0	0	0	0	0	9.55556	28.6667
DENOVO532	Fungi;Basidiomycota;Microbotryomycetes;Sporidiobolales;Incertae_sedis_25;Sporobolomyces;Sporobolomyces_inositophilus|SH219417.06FU	39	0	0	2	0	23	0	0	0	7.11111	14.1372		0	0	0	0	0	0	0	0	22	2.44444	7.33333		0	0	0	0	0	0	0	0	0	0	0		0	0	0	0	0	0	0	0	0	0	0
DENOVO437	Fungi;Ascomycota;Dothideomycetes	0	0	0	0	0	0	0	0	0	0	0		0	0	0	0	0	1	0	0	0	0.111111	0.333333		0	52	0	0	13	0	0	19	0	9.33333	17.5		0	0	0	0	0	0	0	0	0	0	0
DENOVO476	Fungi;Basidiomycota;Agaricomycetes;Polyporales;Polyporales_unidentified;Polyporales_unidentified_1;Polyporales_sp|SH238690.06FU	0	0	0	0	0	0	0	0	0	0	0		0	0	0	0	0	0	0	0	0	0	0		0	0	85	0	0	0	0	0	0	9.44444	28.3333		0	0	0	0	0	0	0	0	0	0	0
DENOVO520	Fungi	0	0	0	0	0	0	0	0	33	3.66667	11		0	0	0	0	25	0	0	0	0	2.77778	8.33333		0	0	0	0	27	0	0	0	0	3	9		0	0	0	0	0	0	0	0	0	0	0
DENOVO447	Fungi;Ascomycota;Dothideomycetes;Pleosporales;Incertae_sedis_13	0	61	0	0	0	0	0	0	0	6.77778	20.3333		0	0	0	0	0	0	0	0	0	0	0		23	0	0	0	0	0	0	0	0	2.55556	7.66667		0	0	0	0	0	0	0	0	0	0	0
DENOVO455	Fungi;Basidiomycota;Agaricomycetes;Agaricales	0	0	0	0	0	0	0	0	0	0	0		0	0	0	0	0	0	0	0	0	0	0		0	0	0	0	0	0	0	84	0	9.33333	28		0	0	0	0	0	0	0	0	0	0	0
DENOVO543	Fungi;Ascomycota;Sordariomycetes;Hypocreales	0	0	0	0	0	0	0	0	0	0	0		0	0	0	0	0	0	0	0	0	0	0		0	0	0	0	20	0	1	0	0	2.33333	6.63325		0	0	0	17	0	46	0	0	0	7	15.6684
DENOVO622	Fungi;Ascomycota	0	0	0	0	0	0	0	0	0	0	0		0	0	0	0	0	0	0	0	0	0	0		0	0	0	0	0	0	0	0	0	0	0		0	0	0	0	0	46	2	0	36	9.33333	18.1384
DENOVO458	Fungi;Basidiomycota;Incertae_sedis_4;Malasseziales;Incertae_sedis_5;Malassezia;Malassezia_globosa|SH190404.06FU	0	0	0	0	0	0	0	0	0	0	0		0	0	0	0	0	0	0	0	0	0	0		0	0	0	0	0	0	35	48	0	9.22222	18.5861		0	0	0	0	0	0	0	0	0	0	0
DENOVO567	Fungi;Basidiomycota;Cystobasidiomycetes;Incertae_sedis_58;Incertae_sedis_59;Sakaguchia;Sakaguchia_dacryoidea|SH225721.06FU	0	0	0	0	0	0	0	0	0	0	0		0	0	0	0	0	0	0	0	0	0	0		0	0	0	0	0	0	29	0	22	5.66667	11.3798		0	0	0	0	32	0	0	0	0	3.55556	10.6667
DENOVO444	Fungi;Ascomycota;Dothideomycetes;Botryosphaeriales;Botryosphaeriaceae;Dothiorella;Dothiorella_sp|SH195688.06FU	0	0	0	0	0	0	0	0	0	0	0		0	0	0	0	0	0	0	0	0	0	0		32	0	0	0	0	0	0	0	0	3.55556	10.6667		0	0	0	0	0	0	0	50	0	5.55556	16.6667
DENOVO445	Fungi;Ascomycota;Sordariomycetes;Sordariales;Lasiosphaeriaceae	0	0	0	29	0	0	12	0	0	4.55556	9.98888		0	0	0	13	0	0	0	0	0	1.44444	4.33333		0	0	0	28	0	0	0	0	0	3.11111	9.33333		0	0	0	0	0	0	0	0	0	0	0
DENOVO917	Fungi;Chytridiomycota;Neocallimastigomycetes;Neocallimastigales;Neocallimastigaceae;Piromyces;Piromyces_sp_D_GRL_5|SH232547.06FU	0	0	0	0	0	0	0	0	0	0	0		0	0	0	0	0	0	0	0	0	0	0		0	0	0	0	0	0	0	0	82	9.11111	27.3333		0	0	0	0	0	0	0	0	0	0	0
DENOVO586	Fungi	0	0	0	0	0	0	0	0	0	0	0		0	0	0	0	0	0	30	0	3	3.66667	9.92472		46	0	0	0	1	0	0	0	0	5.22222	15.2952		0	0	0	0	0	0	0	0	0	0	0
DENOVO604	Fungi;Ascomycota;Leotiomycetes;Helotiales;Hyaloscyphaceae;Trichopeziza;Trichopeziza_mollissima|SH239999.06FU	0	0	0	0	0	65	3	12	0	8.88889	21.4094		0	0	0	0	0	0	0	0	0	0	0		0	0	0	0	0	0	0	0	0	0	0		0	0	0	0	0	0	0	0	0	0	0
DENOVO477	Fungi;Basidiomycota;Agaricomycetes;Thelephorales;Thelephoraceae;Thelephoraceae_unidentified;Thelephoraceae_sp|SH202543.06FU	0	0	0	0	0	0	0	0	0	0	0		0	0	0	0	0	0	0	0	0	0	0		0	0	0	0	0	0	0	0	0	0	0		79	0	0	0	0	0	0	0	0	8.77778	26.3333
DENOVO569	Fungi;Ascomycota;Sordariomycetes	0	0	0	0	0	0	0	0	0	0	0		0	0	0	0	0	0	0	0	0	0	0		24	0	0	0	40	0	0	0	0	7.11111	14.6667		0	0	0	0	0	0	0	15	0	1.66667	5
DENOVO592	Fungi;Ascomycota;Leotiomycetes;Helotiales;Sclerotiniaceae;Sclerotinia	0	0	0	0	0	0	0	0	0	0	0		0	0	0	0	0	0	0	0	0	0	0		0	0	0	0	0	1	0	32	0	3.66667	10.6301		0	0	0	0	0	0	0	34	12	5.11111	11.5374
DENOVO677	Fungi;Ascomycota;Pezizomycetes;Pezizales;Ascobolaceae;Ascobolaceae_unidentified;Ascobolaceae_sp|SH226970.06FU	0	0	0	0	0	42	0	13	0	6.11111	14.1284		23	0	0	0	0	0	0	0	0	2.55556	7.66667		0	0	0	0	0	0	0	0	0	0	0		0	0	0	0	0	0	0	0	0	0	0
DENOVO665	Fungi;Ascomycota	0	0	0	0	0	0	0	0	0	0	0		3	0	0	0	0	0	0	0	0	0.333333	1		2	0	0	0	30	0	0	0	11	4.77778	10.1215		0	0	0	0	0	31	0	0	0	3.44444	10.3333
DENOVO1000	Fungi;Basidiomycota;Pucciniomycetes;Pucciniales	0	0	0	0	0	0	0	0	0	0	0		0	0	0	0	0	0	0	0	0	0	0		2	4	0	0	6	0	0	1	0	1.44444	2.18581		10	30	2	1	9	0	0	5	7	7.11111	9.38675
DENOVO1030	Fungi;Chytridiomycota;Neocallimastigomycetes;Neocallimastigales;Neocallimastigaceae;Cyllamyces;Cyllamyces_aberensis|SH226598.06FU	0	0	70	0	0	0	0	7	0	8.55556	23.1577		0	0	0	0	0	0	0	0	0	0	0		0	0	0	0	0	0	0	0	0	0	0		0	0	0	0	0	0	0	0	0	0	0
DENOVO452	Fungi;Ascomycota;Dothideomycetes;Capnodiales	0	0	0	0	0	0	0	0	0	0	0		0	0	0	0	0	0	0	0	0	0	0		0	0	0	0	0	47	0	0	0	5.22222	15.6667		0	29	0	0	0	0	0	0	0	3.22222	9.66667
DENOVO453	Fungi;Ascomycota;Sordariomycetes;Hypocreales;Ophiocordycipitaceae;Elaphocordyceps;Elaphocordyceps_subsessilis|SH197945.06FU	0	0	0	0	0	0	0	0	0	0	0		25	0	0	0	0	0	51	0	0	8.44444	17.973		0	0	0	0	0	0	0	0	0	0	0		0	0	0	0	0	0	0	0	0	0	0
DENOVO478	Fungi;Basidiomycota;Tremellomycetes;Tremellales;Incertae_sedis_12;Cryptococcus_1;Cryptococcus_paraflavus|SH223311.06FU	0	0	0	0	0	0	0	0	0	0	0		0	0	23	0	0	0	0	0	0	2.55556	7.66667		0	0	0	0	0	50	0	0	0	5.55556	16.6667		0	0	0	0	0	0	0	3	0	0.333333	1
DENOVO566	Fungi;Ascomycota;Dothideomycetes	0	0	0	0	0	0	0	0	0	0	0		0	0	0	0	0	0	0	0	0	0	0		0	0	0	0	0	0	0	76	0	8.44444	25.3333		0	0	0	0	0	0	0	0	0	0	0
DENOVO598	Fungi;Basidiomycota;Agaricomycetes;Agaricales;Psathyrellaceae;Coprinellus;Coprinellus_sp|SH199698.06FU	0	0	0	8	0	0	0	0	0	0.888889	2.66667		0	0	0	0	0	0	0	0	9	1	3		0	0	0	0	41	0	0	0	0	4.55556	13.6667		0	0	0	18	0	0	0	0	0	2	6
DENOVO1565	Fungi;Chytridiomycota;Neocallimastigomycetes;Neocallimastigales;Neocallimastigaceae;Anaeromyces;Anaeromyces_sp_FFEX4|SH198983.06FU	0	7	0	0	0	0	0	0	0	0.777778	2.33333		1	8	0	0	1	1	1	1	0	1.44444	2.50555		5	2	10	0	3	0	1	12	0	3.66667	4.5		6	7	1	1	0	1	2	0	5	2.55556	2.69774
DENOVO489	Fungi	0	0	0	0	0	0	0	0	0	0	0		0	0	0	0	0	0	0	0	0	0	0		0	0	0	0	0	0	0	0	0	0	0		0	0	0	0	0	0	75	0	0	8.33333	25
DENOVO457	Fungi;Ascomycota;Dothideomycetes;Incertae_sedis_8;Pseudeurotiaceae;Pseudeurotiaceae_unidentified;Pseudeurotiaceae_sp|SH222309.06FU	0	0	0	0	0	0	0	0	0	0	0		0	0	0	0	0	0	0	0	0	0	0		0	0	0	0	0	0	0	0	0	0	0		0	74	0	0	0	0	0	0	0	8.22222	24.6667
DENOVO469	Fungi;Ascomycota;Sordariomycetes;Hypocreales	0	0	0	0	0	0	0	0	0	0	0		0	74	0	0	0	0	0	0	0	8.22222	24.6667		0	0	0	0	0	0	0	0	0	0	0		0	0	0	0	0	0	0	0	0	0	0
DENOVO474	Fungi;Ascomycota;Sordariomycetes;Hypocreales	0	0	0	0	0	0	0	0	0	0	0		0	0	0	0	0	0	0	0	0	0	0		0	0	0	0	0	0	0	0	0	0	0		0	0	0	0	0	0	0	74	0	8.22222	24.6667
DENOVO756	Fungi;Chytridiomycota;Neocallimastigomycetes;Neocallimastigales;Neocallimastigaceae;Neocallimastix;Neocallimastix_sp|SH193562.06FU	0	0	0	0	0	0	0	0	0	0	0		0	0	0	0	0	0	0	0	0	0	0		0	0	0	0	0	0	0	0	69	7.66667	23		0	0	0	0	0	0	0	5	0	0.555556	1.66667
DENOVO1311	Fungi;Chytridiomycota;Neocallimastigomycetes;Neocallimastigales;Neocallimastigaceae;Cyllamyces	0	0	0	38	0	0	35	0	0	8.11111	16.1125		0	1	0	0	0	0	0	0	0	0.111111	0.333333		0	0	0	0	0	0	0	0	0	0	0		0	0	0	0	0	0	0	0	0	0	0
DENOVO480	Fungi;Basidiomycota	0	0	0	0	0	0	0	0	0	0	0		0	0	0	0	0	0	0	0	0	0	0		0	0	0	0	0	0	0	0	0	0	0		0	0	0	0	73	0	0	0	0	8.11111	24.3333
DENOVO488	Fungi	0	0	0	0	0	11	0	26	0	4.11111	8.97837		0	0	0	0	3	0	0	0	25	3.11111	8.26808		0	0	0	0	0	0	0	0	8	0.888889	2.66667		0	0	0	0	0	0	0	0	0	0	0
DENOVO548	Fungi;Zygomycota;Incertae_sedis_10;Mortierellales;Mortierellaceae;Mortierella;Mortierella_sp_VN2_2_5|SH211065.06FU	0	0	1	0	1	0	0	0	0	0.222222	0.440959		2	0	0	2	0	0	0	1	0	0.555556	0.881917		1	1	2	0	0	0	0	2	0	0.666667	0.866025		0	1	1	0	0	2	0	0	56	6.66667	18.5135
DENOVO558	Fungi;Ascomycota;Sordariomycetes	0	0	0	1	0	0	0	0	0	0.111111	0.333333		0	6	0	0	0	0	17	1	0	2.66667	5.72276		22	1	0	0	0	0	0	16	0	4.33333	8.45577		0	6	0	0	0	0	0	0	3	1	2.12132
DENOVO463	Fungi;Basidiomycota;Microbotryomycetes;Sporidiobolales;Incertae_sedis_25;Rhodotorula;Rhodotorula_pallida|SH239758.06FU	0	0	0	0	0	0	0	0	72	8	24		0	0	0	0	0	0	0	0	0	0	0		0	0	0	0	0	0	0	0	0	0	0		0	0	0	0	0	0	0	0	0	0	0
DENOVO481	Fungi;Ascomycota;Dothideomycetes;Pleosporales;Leptosphaeriaceae;Leptosphaeria;Leptosphaeria_biglobosa_australiensis_group|SH225747.06FU	0	0	0	0	0	0	0	0	0	0	0		0	0	0	0	0	0	0	0	0	0	0		0	0	72	0	0	0	0	0	0	8	24		0	0	0	0	0	0	0	0	0	0	0
DENOVO561	Fungi;Basidiomycota;Agaricomycetes;Polyporales;Polyporales_unidentified;Polyporales_unidentified_1;Polyporales_sp|SH203365.06FU	0	0	0	0	0	0	0	15	0	1.66667	5		0	0	0	0	0	0	0	0	0	0	0		0	0	0	0	0	0	0	0	0	0	0		0	0	0	0	0	57	0	0	0	6.33333	19
DENOVO1298	Fungi;Basidiomycota;Microbotryomycetes;Sporidiobolales;Incertae_sedis_25;Rhodotorula	0	0	0	0	0	1	0	0	0	0.111111	0.333333		0	0	37	0	0	0	0	33	0	7.77778	15.4659		0	0	0	0	0	0	0	0	1	0.111111	0.333333		0	0	0	0	0	0	0	0	0	0	0
DENOVO1572	Fungi;Ascomycota;Dothideomycetes;Dothideomycetes_unidentified;Dothideomycetes_unidentified_1;Dothideomycetes_unidentified_1	0	0	0	0	0	0	0	0	0	0	0		0	0	0	0	0	0	0	0	0	0	0		0	0	0	38	0	0	0	0	0	4.22222	12.6667		0	0	0	0	34	0	0	0	0	3.77778	11.3333
DENOVO460	Fungi	0	0	0	0	0	0	0	0	0	0	0		37	0	0	0	0	0	0	0	0	4.11111	12.3333		0	0	0	0	0	0	0	0	0	0	0		0	0	0	0	0	0	0	34	0	3.77778	11.3333
DENOVO472	Fungi;Ascomycota	0	0	0	0	0	0	0	0	0	0	0		0	0	0	0	0	0	0	0	0	0	0		0	0	0	0	0	0	0	0	0	0	0		0	0	0	0	0	71	0	0	0	7.88889	23.6667
DENOVO486	Fungi;Basidiomycota;Agaricomycetes;Agaricales	0	0	0	0	0	0	0	0	0	0	0		0	0	0	0	0	0	0	0	0	0	0		0	0	0	0	0	0	0	0	0	0	0		0	0	0	8	0	63	0	0	0	7.88889	20.8353
DENOVO490	Fungi;Basidiomycota;Agaricomycetes;Agaricales;Psathyrellaceae;Psathyrella;Psathyrella_pannucioides|SH200060.06FU	0	0	0	0	0	0	0	0	0	0	0		0	0	0	0	0	0	0	0	0	0	0		0	0	0	0	0	0	0	0	0	0	0		0	71	0	0	0	0	0	0	0	7.88889	23.6667
DENOVO493	Fungi;Ascomycota	60	0	0	0	0	0	0	0	9	7.66667	19.8494		0	0	0	0	2	0	0	0	0	0.222222	0.666667		0	0	0	0	0	0	0	0	0	0	0		0	0	0	0	0	0	0	0	0	0	0
DENOVO528	Fungi;Basidiomycota;Agaricostilbomycetes;Agaricostilbales;Agaricostilbaceae;Bensingtonia	0	0	0	0	0	0	13	0	0	1.44444	4.33333		0	0	0	0	0	0	0	0	0	0	0		0	0	0	0	33	0	0	0	0	3.66667	11		0	0	0	0	0	0	0	0	25	2.77778	8.33333
DENOVO564	Fungi;Basidiomycota;Agaricomycetes;Boletales;Suillaceae;Suillus	0	0	0	0	0	0	0	0	0	0	0		0	0	0	26	0	0	45	0	0	7.88889	16.3588		0	0	0	0	0	0	0	0	0	0	0		0	0	0	0	0	0	0	0	0	0	0
DENOVO456	Fungi;Ascomycota;Pezizomycetes;Pezizomycetes_unidentified;Pezizomycetes_unidentified_1;Pezizomycetes_unidentified_1;Pezizomycetes_sp|SH212993.06FU	0	0	0	0	0	0	0	0	0	0	0		9	0	38	0	0	0	0	0	23	7.77778	13.7366		0	0	0	0	0	0	0	0	0	0	0		0	0	0	0	0	0	0	0	0	0	0
DENOVO470	Fungi;Ascomycota;Saccharomycetes;Saccharomycetales;Incertae_sedis_11;Cyberlindnera;Cyberlindnera_jadinii|SH230260.06FU	0	0	0	0	0	0	0	0	0	0	0		0	0	0	0	0	0	0	0	1	0.111111	0.333333		0	0	0	0	0	23	0	0	0	2.55556	7.66667		0	0	46	0	0	0	0	0	0	5.11111	15.3333
DENOVO475	Fungi	0	0	0	0	0	0	0	0	0	0	0		0	62	0	0	0	0	0	0	0	6.88889	20.6667		0	0	0	0	0	0	8	0	0	0.888889	2.66667		0	0	0	0	0	0	0	0	0	0	0
DENOVO487	Fungi;Basidiomycota;Ustilaginomycetes;Urocystidales;Urocystidaceae	0	0	0	0	0	0	0	0	0	0	0		0	0	0	0	0	0	0	0	0	0	0		0	12	0	2	0	0	0	0	0	1.55556	3.97213		0	0	13	0	2	2	19	20	0	6.22222	8.58455
DENOVO483	Fungi	0	0	0	0	0	0	0	0	0	0	0		0	69	0	0	0	0	0	0	0	7.66667	23		0	0	0	0	0	0	0	0	0	0	0		0	0	0	0	0	0	0	0	0	0	0
DENOVO485	Fungi;Basidiomycota;Agaricomycetes;Thelephorales;Thelephoraceae;Tomentella;Tomentella_sp|SH199058.06FU	0	0	0	0	0	0	0	0	0	0	0		0	0	0	0	0	0	0	0	0	0	0		0	0	0	0	0	0	0	0	0	0	0		0	0	0	0	0	0	69	0	0	7.66667	23
DENOVO501	Fungi;Ascomycota;Sordariomycetes;Hypocreales;Hypocreaceae;Hypocrea;Hypocrea_aeruginea|SH211700.06FU	0	0	0	0	0	0	0	0	0	0	0		0	0	0	0	0	0	0	0	0	0	0		0	0	69	0	0	0	0	0	0	7.66667	23		0	0	0	0	0	0	0	0	0	0	0
DENOVO524	Fungi;Ascomycota	0	0	0	0	0	0	0	0	0	0	0		0	0	0	0	0	0	0	0	0	0	0		0	0	19	0	0	0	0	0	0	2.11111	6.33333		0	0	0	9	0	41	0	0	0	5.55556	13.6209
DENOVO529	Fungi	0	0	0	0	0	0	0	0	0	0	0		0	0	0	0	0	0	10	0	0	1.11111	3.33333		0	0	0	0	0	8	0	0	0	0.888889	2.66667		0	20	0	7	0	24	0	0	0	5.66667	9.59166
DENOVO531	Fungi;Basidiomycota;Agaricostilbomycetes;Agaricostilbales;Chionosphaeraceae;Kurtzmanomyces	0	0	0	0	0	0	0	0	0	0	0		0	0	0	0	0	0	0	0	0	0	0		0	0	0	0	0	0	0	0	0	0	0		0	0	69	0	0	0	0	0	0	7.66667	23
DENOVO672	Fungi;Basidiomycota;Agaricomycetes;Agaricales	0	0	0	0	0	0	0	0	0	0	0		0	0	0	0	0	0	0	0	0	0	0		0	0	0	0	0	0	0	0	0	0	0		0	0	0	0	0	0	0	69	0	7.66667	23
DENOVO505	Fungi;Basidiomycota;Agaricomycetes;Agaricales;Psathyrellaceae;Coprinopsis;Coprinopsis_xenobia|SH229054.06FU	0	0	0	0	0	0	0	0	1	0.111111	0.333333		0	0	0	0	0	0	0	0	0	0	0		0	0	0	0	0	0	0	0	0	0	0		0	0	0	0	0	0	0	67	0	7.44444	22.3333
DENOVO512	Fungi;Ascomycota;Sordariomycetes;Sordariomycetes_unidentified;Sordariomycetes_unidentified_1;Sordariomycetes_unidentified_1;Sordariomycetes_sp|SH219444.06FU	0	0	0	0	0	0	2	0	0	0.222222	0.666667		0	0	0	0	0	0	22	0	8	3.33333	7.48331		0	0	0	0	0	0	17	0	0	1.88889	5.66667		0	0	0	0	0	0	0	0	19	2.11111	6.33333
DENOVO515	Fungi;Ascomycota;Eurotiomycetes	0	0	0	0	0	0	0	0	0	0	0		0	0	0	0	0	0	0	0	0	0	0		0	0	0	0	0	0	0	0	0	0	0		0	0	0	0	0	0	32	36	0	7.55556	15.0259
DENOVO535	Fungi;Basidiomycota;Agaricostilbomycetes;Agaricostilbales;Agaricostilbaceae;Bensingtonia	0	0	0	0	0	0	0	0	0	0	0		0	0	0	0	0	0	0	0	0	0	0		0	0	0	0	0	0	0	0	0	0	0		0	0	0	0	0	68	0	0	0	7.55556	22.6667
DENOVO687	Fungi;Ascomycota;Sordariomycetes;Incertae_sedis_7;Glomerellaceae;Colletotrichum;Colletotrichum_fuscum|SH229540.06FU	0	0	0	0	6	0	0	0	0	0.666667	2		0	0	0	0	0	0	0	0	0	0	0		1	0	3	3	0	9	6	0	0	2.44444	3.2059		0	0	0	22	5	1	3	2	7	4.44444	7.01981
DENOVO495	Fungi;Ascomycota;Sordariomycetes;Hypocreales;Hypocreales_unidentified;Hypocreales_unidentified_1;Hypocreales_sp|SH224303.06FU	1	0	0	0	0	0	0	0	0	0.111111	0.333333		0	0	1	0	0	0	0	0	0	0.111111	0.333333		0	0	0	0	0	0	0	0	0	0	0		0	0	65	0	0	0	0	0	0	7.22222	21.6667
DENOVO507	Fungi;Basidiomycota;Agaricomycetes;Agaricales;Entolomataceae;Entoloma	0	0	0	0	0	0	0	0	0	0	0		0	0	0	0	0	0	0	0	0	0	0		0	0	0	0	0	0	0	0	0	0	0		0	0	0	0	67	0	0	0	0	7.44444	22.3333
DENOVO511	Fungi;Basidiomycota	0	0	0	0	0	0	0	0	0	0	0		0	50	0	0	0	17	0	0	0	7.44444	16.9197		0	0	0	0	0	0	0	0	0	0	0		0	0	0	0	0	0	0	0	0	0	0
DENOVO1235	Fungi;Chytridiomycota;Neocallimastigomycetes;Neocallimastigales;Neocallimastigaceae	0	0	0	0	2	0	0	1	0	0.333333	0.707107		0	0	1	0	0	0	0	0	0	0.111111	0.333333		0	0	3	0	0	0	1	3	30	4.11111	9.79087		3	0	2	0	1	0	2	18	0	2.88889	5.77591
DENOVO491	Fungi;Ascomycota	0	0	0	0	0	0	0	0	0	0	0		0	0	0	0	0	0	0	0	0	0	0		0	0	0	0	0	0	0	0	0	0	0		0	0	0	0	0	0	66	0	0	7.33333	22
DENOVO496	Fungi;Fungi_unidentified;Fungi_unidentified_1;Fungi_unidentified_1;Fungi_unidentified_1_1;Fungi_unidentified_1_1	0	0	0	21	0	39	0	0	0	6.66667	13.9732		0	0	0	0	6	0	0	0	0	0.666667	2		0	0	0	0	0	0	0	0	0	0	0		0	0	0	0	0	0	0	0	0	0	0
DENOVO498	Fungi	0	0	0	12	0	0	0	0	0	1.33333	4		0	0	0	0	0	0	0	0	0	0	0		0	0	0	0	54	0	0	0	0	6	18		0	0	0	0	0	0	0	0	0	0	0
DENOVO504	Fungi;Ascomycota;Sordariomycetes;Hypocreales;Incertae_sedis_3;Myrothecium	0	0	3	3	0	0	0	0	0	0.666667	1.32288		0	0	10	2	0	0	3	0	0	1.66667	3.31662		0	0	0	5	3	0	5	2	0	1.66667	2.17945		0	0	0	19	4	0	2	0	5	3.33333	6.18466
DENOVO514	Fungi;Ascomycota;Lecanoromycetes;Lecanorales;Ramalinaceae	0	0	0	0	0	0	0	0	0	0	0		0	0	50	0	0	0	0	0	0	5.55556	16.6667		0	0	0	0	0	0	6	0	0	0.666667	2		0	0	0	10	0	0	0	0	0	1.11111	3.33333
DENOVO525	Fungi;Basidiomycota;Tremellomycetes;Tremellales;Incertae_sedis_12;Cryptococcus_1;Cryptococcus_dimennae|SH197113.06FU	0	0	0	0	0	0	0	0	0	0	0		0	0	0	0	0	0	0	0	0	0	0		0	0	0	0	0	0	0	0	0	0	0		66	0	0	0	0	0	0	0	0	7.33333	22
DENOVO574	Fungi;Ascomycota;Sordariomycetes;Sordariales;Lasiosphaeriaceae;Lasiosphaeriaceae_unidentified;Lasiosphaeriaceae_sp|SH198466.06FU	0	0	0	0	0	0	0	0	0	0	0		0	0	0	0	0	0	0	0	0	0	0		0	0	0	66	0	0	0	0	0	7.33333	22		0	0	0	0	0	0	0	0	0	0	0
DENOVO633	Fungi;Basidiomycota;Agaricomycetes;Agaricales;Psathyrellaceae;Psathyrella;Psathyrella_spadiceogrisea|SH199673.06FU	6	0	0	0	18	0	0	0	0	2.66667	6.08276		0	0	0	0	0	0	0	0	0	0	0		0	0	0	0	0	0	0	0	0	0	0		0	0	0	0	0	0	0	42	0	4.66667	14
DENOVO521	Fungi	0	0	0	0	0	0	0	0	0	0	0		0	0	0	0	4	0	0	0	0	0.444444	1.33333		0	0	0	18	0	0	0	12	15	5	7.64853		0	0	0	0	0	0	0	16	0	1.77778	5.33333
DENOVO550	Fungi;Ascomycota	0	0	0	9	0	0	0	0	0	1	3		0	0	0	0	1	0	0	1	1	0.333333	0.5		2	1	0	0	35	0	0	0	0	4.22222	11.5626		0	14	0	0	0	0	1	0	0	1.66667	4.63681
DENOVO492	Fungi;Basidiomycota	0	0	64	0	0	0	0	0	0	7.11111	21.3333		0	0	0	0	0	0	0	0	0	0	0		0	0	0	0	0	0	0	0	0	0	0		0	0	0	0	0	0	0	0	0	0	0
DENOVO510	Fungi	0	0	0	0	0	0	0	0	0	0	0		0	0	0	0	0	0	0	0	0	0	0		0	0	0	0	0	0	0	0	0	0	0		0	0	0	5	24	0	0	12	23	7.11111	10.1174
DENOVO526	Fungi	0	0	0	0	0	0	0	0	0	0	0		0	0	0	0	0	0	0	0	0	0	0		0	0	0	0	0	0	0	0	0	0	0		0	0	0	0	64	0	0	0	0	7.11111	21.3333
DENOVO527	Fungi;Basidiomycota;Agaricomycetes;Agaricales;Inocybaceae;Inocybe;Inocybe_sp|SH199864.06FU	0	0	0	0	0	0	0	0	0	0	0		0	0	64	0	0	0	0	0	0	7.11111	21.3333		0	0	0	0	0	0	0	0	0	0	0		0	0	0	0	0	0	0	0	0	0	0
DENOVO533	Fungi;Ascomycota;Pezizomycetes;Pezizales;Pyronemataceae;Scutellinia;Scutellinia_sp|SH212832.06FU	0	0	0	0	0	0	0	0	0	0	0		0	0	0	0	0	0	0	0	64	7.11111	21.3333		0	0	0	0	0	0	0	0	0	0	0		0	0	0	0	0	0	0	0	0	0	0
DENOVO552	Fungi;Basidiomycota;Agaricomycetes;Agaricales	0	0	0	0	0	0	0	0	11	1.22222	3.66667		0	0	0	0	21	0	21	0	0	4.66667	9.26013		0	0	0	0	11	0	0	0	0	1.22222	3.66667		0	0	0	0	0	0	0	0	0	0	0
DENOVO565	Fungi;Ascomycota;Leotiomycetes;Helotiales;Hyaloscyphaceae;Mycoarthris;Mycoarthris_sp|SH209211.06FU	0	0	0	0	0	0	0	2	0	0.222222	0.666667		0	0	0	0	0	0	1	1	1	0.333333	0.5		0	0	0	0	0	0	0	0	1	0.111111	0.333333		0	0	0	8	49	0	0	0	0	6.33333	16.2173
DENOVO709	Fungi;Basidiomycota;Agaricomycetes;Agaricales	0	18	0	0	0	0	0	20	0	4.22222	8.39312		0	0	0	0	0	0	25	0	0	2.77778	8.33333		0	0	0	0	0	0	0	0	0	0	0		0	0	0	0	0	0	0	0	0	0	0
DENOVO831	Fungi;Basidiomycota;Exobasidiomycetes	0	0	0	0	0	0	2	0	10	1.33333	3.31662		0	0	0	0	0	0	0	0	0	0	0		0	0	0	0	0	14	10	6	0	3.33333	5.38516		0	0	0	0	0	0	0	21	0	2.33333	7
DENOVO523	Fungi;Basidiomycota;Tremellomycetes;Filobasidiales;Filobasidiaceae;Cryptococcus;Cryptococcus_wieringae|SH216503.06FU	0	0	0	0	0	0	0	0	0	0	0		0	0	0	0	0	0	0	0	0	0	0		0	0	0	17	0	5	0	0	0	2.44444	5.70331		0	0	0	5	0	0	35	0	0	4.44444	11.577
DENOVO537	Fungi;Basidiomycota;Pucciniomycetes	0	0	0	0	0	0	0	0	0	0	0		0	0	0	0	0	0	0	0	0	0	0		0	0	0	0	0	0	0	0	0	0	0		0	0	0	0	0	62	0	0	0	6.88889	20.6667
DENOVO585	Fungi;Ascomycota;Sordariomycetes;Sordariomycetes_unidentified;Sordariomycetes_unidentified_1;Sordariomycetes_unidentified_1;Sordariomycetes_sp|SH233630.06FU	1	0	0	0	0	0	6	0	0	0.777778	1.98606		0	0	0	0	0	0	0	2	1	0.333333	0.707107		0	0	0	0	1	50	0	0	0	5.66667	16.6283		1	0	0	0	0	0	0	0	0	0.111111	0.333333
DENOVO607	Fungi;Basidiomycota;Agaricomycetes;Agaricales;Tricholomataceae;Melanoleuca;Melanoleuca_strictipes|SH191247.06FU	0	0	0	0	0	13	0	0	0	1.44444	4.33333		0	0	0	0	19	0	0	0	0	2.11111	6.33333		0	0	0	0	0	0	30	0	0	3.33333	10		0	0	0	0	0	0	0	0	0	0	0
DENOVO685	Fungi;Zygomycota;Incertae_sedis_10;Mortierellales;Mortierellaceae;Mortierella;Mortierella_sp|SH211067.06FU	0	0	0	0	0	0	0	0	13	1.44444	4.33333		0	0	1	0	0	0	0	0	0	0.111111	0.333333		0	0	1	22	25	0	0	0	0	5.33333	10.332		0	0	0	0	0	0	0	0	0	0	0
DENOVO768	Fungi;Basidiomycota	0	0	0	0	0	0	0	0	9	1	3		0	0	0	0	0	0	0	0	0	0	0		0	0	0	0	53	0	0	0	0	5.88889	17.6667		0	0	0	0	0	0	0	0	0	0	0
DENOVO820	Fungi;Basidiomycota;Agaricomycetes;Agaricales	0	0	0	0	0	0	0	0	0	0	0		0	0	0	16	0	0	0	6	0	2.44444	5.4569		0	0	0	0	0	13	0	0	0	1.44444	4.33333		0	0	0	0	0	0	0	0	27	3	9
DENOVO509	Fungi;Ascomycota;Sordariomycetes	0	0	0	0	0	0	0	0	0	0	0		0	0	0	27	0	0	0	0	0	3	9		0	0	0	0	0	0	0	0	0	0	0		0	34	0	0	0	0	0	0	0	3.77778	11.3333
DENOVO538	Fungi;Ascomycota;Sordariomycetes;Hypocreales;Incertae_sedis_3;Acremonium;Acremonium_sp_R8_9|SH220976.06FU	0	0	0	0	0	0	0	0	0	0	0		0	0	0	0	0	0	0	0	0	0	0		0	0	0	0	0	0	0	0	0	0	0		0	0	0	0	0	61	0	0	0	6.77778	20.3333
DENOVO559	Fungi;Ascomycota;Sordariomycetes;Sordariomycetes_unidentified;Sordariomycetes_unidentified_1;Sordariomycetes_unidentified_1;Sordariomycetes_sp|SH211793.06FU	0	0	0	0	0	0	0	0	0	0	0		0	0	0	0	0	0	0	0	0	0	0		0	0	0	0	0	0	48	0	0	5.33333	16		0	0	0	1	0	11	0	1	0	1.44444	3.6094
DENOVO508	Fungi;Ascomycota;Sordariomycetes;Sordariales;Lasiosphaeriaceae	0	0	0	0	0	0	0	0	0	0	0		0	0	0	2	0	0	0	0	0	0.222222	0.666667		0	0	0	0	0	0	0	58	0	6.44444	19.3333		0	0	0	0	0	0	0	0	0	0	0
DENOVO530	Fungi;Ascomycota;Ascomycota_unidentified;Ascomycota_unidentified_1;Ascomycota_unidentified_1;Ascomycota_unidentified_1_1;Ascomycota_sp|SH196232.06FU	0	0	0	0	0	0	0	0	0	0	0		0	0	0	0	0	0	0	0	0	0	0		0	0	0	0	0	0	0	0	0	0	0		0	0	0	7	0	0	53	0	0	6.66667	17.5285
DENOVO536	Fungi;Ascomycota;Lecanoromycetes;Lecanoromycetes_unidentified;Lecanoromycetes_unidentified_1;Lecanoromycetes_unidentified_1;Lecanoromycetes_sp|SH233468.06FU	0	0	0	0	0	0	0	0	0	0	0		0	0	0	0	0	0	0	0	0	0	0		0	0	0	0	0	0	0	0	0	0	0		0	0	0	0	0	60	0	0	0	6.66667	20
DENOVO650	Fungi;Ascomycota;Sordariomycetes;Incertae_sedis_7;Glomerellaceae;Glomerella;Glomerella_tucumanensis|SH229539.06FU	0	0	0	0	0	0	0	0	0	0	0		0	0	0	0	0	0	0	0	0	0	0		0	0	0	0	0	16	0	0	0	1.77778	5.33333		0	0	0	44	0	0	0	0	0	4.88889	14.6667
DENOVO1541	Fungi;Ascomycota;Sordariomycetes;Hypocreales;Hypocreaceae	0	0	0	0	0	0	0	0	0	0	0		0	0	14	0	0	0	0	0	0	1.55556	4.66667		0	0	0	0	0	0	0	0	0	0	0		0	0	0	0	0	0	46	0	0	5.11111	15.3333
DENOVO519	Fungi;Ascomycota	0	0	0	0	0	0	0	0	0	0	0		0	0	0	0	0	0	35	0	0	3.88889	11.6667		0	0	0	0	0	0	16	8	0	2.66667	5.65685		0	0	0	0	0	0	0	0	0	0	0
DENOVO549	Fungi;Basidiomycota;Agaricomycetes;Agaricales;Psathyrellaceae	0	0	0	0	0	0	0	0	0	0	0		0	0	0	0	0	0	59	0	0	6.55556	19.6667		0	0	0	0	0	0	0	0	0	0	0		0	0	0	0	0	0	0	0	0	0	0
DENOVO576	Fungi;Basidiomycota;Tremellomycetes;Filobasidiales;Filobasidiaceae;Cryptococcus;Cryptococcus_fuscescens|SH215218.06FU	0	0	0	0	0	0	0	0	0	0	0		0	0	0	0	0	0	0	0	0	0	0		0	0	0	0	0	0	0	0	0	0	0		0	0	0	0	0	0	0	0	59	6.55556	19.6667
DENOVO623	Fungi;Chytridiomycota;Chytridiomycetes	0	0	0	0	0	0	0	0	0	0	0		0	0	0	0	0	0	0	0	0	0	0		0	0	0	0	0	0	0	0	0	0	0		0	0	0	0	0	0	0	0	59	6.55556	19.6667
DENOVO630	Fungi	0	0	0	0	0	0	0	0	59	6.55556	19.6667		0	0	0	0	0	0	0	0	0	0	0		0	0	0	0	0	0	0	0	0	0	0		0	0	0	0	0	0	0	0	0	0	0
DENOVO763	Fungi;Basidiomycota;Agaricomycetes;Agaricales;Agaricales_unidentified;Agaricales_unidentified_1;Agaricales_sp|SH207965.06FU	0	0	0	0	0	0	0	0	0	0	0		0	0	0	0	0	27	0	0	0	3	9		0	0	32	0	0	0	0	0	0	3.55556	10.6667		0	0	0	0	0	0	0	0	0	0	0
DENOVO534	Fungi;Basidiomycota;Agaricomycetes;Trechisporales;Trechisporales_unidentified;Trechisporales_unidentified_1;Trechisporales_sp|SH235531.06FU	0	0	0	0	0	0	0	0	0	0	0		0	0	0	0	0	0	0	0	0	0	0		0	0	0	0	0	0	0	0	0	0	0		0	0	0	0	0	0	58	0	0	6.44444	19.3333
DENOVO540	Fungi;Basidiomycota;Tremellomycetes;Tremellales;Incertae_sedis_12;Cryptococcus_1	0	0	0	0	0	0	0	0	0	0	0		0	0	0	0	0	0	0	0	0	0	0		0	0	0	58	0	0	0	0	0	6.44444	19.3333		0	0	0	0	0	0	0	0	0	0	0
DENOVO541	Fungi;Ascomycota	0	0	0	0	0	0	0	0	0	0	0		0	0	0	0	0	0	0	0	0	0	0		0	0	0	0	0	0	0	0	0	0	0		0	0	0	0	0	0	0	0	58	6.44444	19.3333
DENOVO578	Fungi;Basidiomycota;Tremellomycetes;Filobasidiales;Filobasidiaceae;Cryptococcus;Cryptococcus_arrabidensis|SH231180.06FU	0	0	0	0	0	0	0	0	0	0	0		0	0	0	0	0	0	0	0	0	0	0		0	0	0	0	0	0	0	0	0	0	0		0	0	0	0	58	0	0	0	0	6.44444	19.3333
DENOVO627	Fungi;Ascomycota	0	0	0	21	0	0	0	0	0	2.33333	7		11	0	0	0	3	0	0	0	23	4.11111	7.95997		0	0	0	0	0	0	0	0	0	0	0		0	0	0	0	0	0	0	0	0	0	0
DENOVO660	Fungi;Ascomycota;Sordariomycetes	0	0	0	0	0	0	0	0	0	0	0		0	0	0	4	0	0	0	0	0	0.444444	1.33333		0	0	0	0	0	54	0	0	0	6	18		0	0	0	0	0	0	0	0	0	0	0
DENOVO682	Fungi;Basidiomycota;Agaricomycetes;Agaricales;Psathyrellaceae;Coprinopsis;Coprinopsis_lagopus|SH229019.06FU	0	45	0	0	0	0	0	0	0	5	15		0	0	0	0	0	0	0	0	0	0	0		0	0	0	0	0	0	0	0	13	1.44444	4.33333		0	0	0	0	0	0	0	0	0	0	0
DENOVO513	Fungi;Ascomycota;Dothideomycetes;Pleosporales;Sporormiaceae;Preussia	0	0	0	0	0	0	0	0	0	0	0		0	0	57	0	0	0	0	0	0	6.33333	19		0	0	0	0	0	0	0	0	0	0	0		0	0	0	0	0	0	0	0	0	0	0
DENOVO577	Fungi	0	0	0	0	0	0	0	0	8	0.888889	2.66667		0	0	0	0	0	0	0	0	0	0	0		8	1	0	0	0	0	0	0	0	1	2.64575		0	0	0	0	0	0	0	0	40	4.44444	13.3333
DENOVO614	Fungi;Basidiomycota;Agaricomycetes;Agaricales	0	0	0	0	0	0	0	0	0	0	0		0	0	0	0	0	0	0	0	0	0	0		0	0	0	0	0	0	0	0	0	0	0		0	0	0	0	0	0	0	57	0	6.33333	19
DENOVO554	Fungi;Ascomycota	0	0	0	0	0	0	0	0	0	0	0		0	0	39	0	13	0	0	0	0	5.77778	13.1793		0	0	0	0	0	0	4	0	0	0.444444	1.33333		0	0	0	0	0	0	0	0	0	0	0
DENOVO597	Fungi;Ascomycota;Sordariomycetes	0	0	0	0	0	0	0	0	0	0	0		0	0	0	0	0	0	0	0	0	0	0		0	46	0	0	0	10	0	0	0	6.22222	15.2789		0	0	0	0	0	0	0	0	0	0	0
DENOVO646	Fungi;Ascomycota;Sordariomycetes;Sordariomycetes_unidentified;Sordariomycetes_unidentified_1;Sordariomycetes_unidentified_1;Sordariomycetes_sp|SH219633.06FU	0	1	0	0	0	1	5	0	0	0.777778	1.64148		0	0	0	0	7	0	0	0	0	0.777778	2.33333		1	0	0	0	0	0	0	0	0	0.111111	0.333333		0	0	0	0	0	0	0	41	0	4.55556	13.6667
DENOVO653	Fungi;Ascomycota;Leotiomycetes;Helotiales;Helotiales_unidentified;Helotiales_unidentified_1;Helotiales_sp|SH195685.06FU	0	0	0	0	0	0	0	0	0	0	0		15	0	0	0	0	0	0	0	0	1.66667	5		0	0	0	0	0	0	0	0	0	0	0		0	0	0	0	0	0	41	0	0	4.55556	13.6667
DENOVO545	Fungi	0	0	0	0	0	0	0	0	0	0	0		0	0	0	0	0	0	0	0	0	0	0		0	0	0	0	0	0	0	0	0	0	0		55	0	0	0	0	0	0	0	0	6.11111	18.3333
DENOVO546	Fungi;Basidiomycota;Microbotryomycetes;Sporidiobolales;Incertae_sedis_25;Sporobolomyces;Sporobolomyces_salicinus|SH227556.06FU	0	55	0	0	0	0	0	0	0	6.11111	18.3333		0	0	0	0	0	0	0	0	0	0	0		0	0	0	0	0	0	0	0	0	0	0		0	0	0	0	0	0	0	0	0	0	0
DENOVO656	Fungi;Basidiomycota;Agaricomycetes;Agaricales;Psathyrellaceae;Coprinopsis;Coprinopsis_stercorea|SH229045.06FU	0	0	0	0	0	0	0	0	0	0	0		0	0	0	0	0	0	0	0	0	0	0		0	55	0	0	0	0	0	0	0	6.11111	18.3333		0	0	0	0	0	0	0	0	0	0	0
DENOVO555	Fungi	0	0	54	0	0	0	0	0	0	6	18		0	0	0	0	0	0	0	0	0	0	0		0	0	0	0	0	0	0	0	0	0	0		0	0	0	0	0	0	0	0	0	0	0
DENOVO572	Fungi;Ascomycota;Eurotiomycetes;Chaetothyriales;Herpotrichiellaceae;Exophiala;Exophiala_sp_EXP0542F|SH231140.06FU	0	0	0	0	0	0	0	0	0	0	0		0	0	0	0	0	0	0	0	0	0	0		0	0	0	0	0	0	0	0	0	0	0		0	0	0	0	0	0	54	0	0	6	18
DENOVO575	Fungi	17	0	0	0	8	19	0	0	6	5.55556	7.68295		0	0	0	0	0	0	0	0	0	0	0		0	0	0	0	0	4	0	0	0	0.444444	1.33333		0	0	0	0	0	0	0	0	0	0	0
DENOVO581	Fungi;Basidiomycota;Agaricomycetes;Agaricales;Clavariaceae	0	0	0	0	0	0	0	0	0	0	0		0	0	54	0	0	0	0	0	0	6	18		0	0	0	0	0	0	0	0	0	0	0		0	0	0	0	0	0	0	0	0	0	0
DENOVO639	Fungi;Basidiomycota;Agaricomycetes;Agaricales;Bolbitiaceae;Conocybe;Conocybe_macrospora|SH208963.06FU	0	0	0	0	0	0	0	0	0	0	0		0	0	52	0	0	0	2	0	0	6	17.2627		0	0	0	0	0	0	0	0	0	0	0		0	0	0	0	0	0	0	0	0	0	0
DENOVO712	Fungi;Ascomycota;Dothideomycetes;Capnodiales;Mycosphaerellaceae	0	0	0	0	0	0	0	0	0	0	0		13	0	0	0	0	0	0	1	0	1.55556	4.30439		0	0	0	0	0	0	0	0	0	0	0		0	36	0	4	0	0	0	0	0	4.44444	11.907
DENOVO723	Fungi;Ascomycota;Sordariomycetes;Hypocreales;Incertae_sedis_3;Acremonium;Acremonium_sp|SH212077.06FU	0	0	0	0	0	0	0	0	0	0	0		0	24	0	0	0	0	0	0	0	2.66667	8		0	0	0	0	0	0	0	0	0	0	0		0	0	0	18	4	8	0	0	0	3.33333	6.16441
DENOVO539	Fungi;Basidiomycota	0	0	0	0	0	0	0	0	0	0	0		0	0	0	0	0	0	0	0	0	0	0		0	0	0	0	0	0	0	0	0	0	0		0	0	0	0	0	0	53	0	0	5.88889	17.6667
DENOVO542	Fungi;Basidiomycota;Agaricomycetes	0	0	0	0	0	0	0	0	0	0	0		0	0	0	0	0	0	0	0	0	0	0		0	0	0	0	0	0	0	0	0	0	0		0	0	0	0	0	0	53	0	0	5.88889	17.6667
DENOVO544	Fungi;Ascomycota;Sordariomycetes;Hypocreales;Incertae_sedis_3;Acremonium;Acremonium_sp_LB_2012|SH224304.06FU	0	0	0	0	0	0	0	0	0	0	0		0	0	0	0	0	0	0	0	0	0	0		0	0	0	0	0	53	0	0	0	5.88889	17.6667		0	0	0	0	0	0	0	0	0	0	0
DENOVO547	Fungi;Ascomycota;Dothideomycetes;Dothideomycetes_unidentified;Dothideomycetes_unidentified_1;Dothideomycetes_unidentified_1;Dothideomycetes_sp|SH234498.06FU	0	0	0	0	0	0	0	0	0	0	0		0	0	0	0	0	0	0	0	0	0	0		0	0	0	0	0	0	0	0	0	0	0		0	0	0	0	53	0	0	0	0	5.88889	17.6667
DENOVO557	Fungi;Ascomycota;Leotiomycetes;Helotiales;Phacidiaceae;Phacidium;Phacidium_lacerum|SH209173.06FU	0	0	0	0	0	0	0	0	0	0	0		0	0	0	0	0	0	0	0	0	0	0		0	0	0	0	0	0	0	0	0	0	0		0	0	0	0	0	14	39	0	0	5.88889	13.2518
DENOVO588	Fungi;Basidiomycota;Agaricomycetes;Agaricales;Psathyrellaceae	0	0	0	0	0	0	9	0	0	1	3		0	0	0	0	0	0	0	0	0	0	0		0	0	0	2	42	0	0	0	0	4.88889	13.9324		0	0	0	0	0	0	0	0	0	0	0
DENOVO591	Fungi;Ascomycota;Sordariomycetes;Hypocreales;Incertae_sedis_3;Myrothecium	20	0	0	0	0	0	0	0	0	2.22222	6.66667		0	0	0	0	0	0	0	0	33	3.66667	11		0	0	0	0	0	0	0	0	0	0	0		0	0	0	0	0	0	0	0	0	0	0
DENOVO632	Fungi	0	0	0	0	0	0	0	0	0	0	0		0	0	0	0	0	13	0	14	4	3.44444	5.85472		0	0	0	0	0	0	22	0	0	2.44444	7.33333		0	0	0	0	0	0	0	0	0	0	0
DENOVO666	Fungi;Ascomycota;Dothideomycetes;Pleosporales;Sporormiaceae;Preussia;Preussia_flanaganii|SH190474.06FU	0	0	0	0	0	0	0	0	53	5.88889	17.6667		0	0	0	0	0	0	0	0	0	0	0		0	0	0	0	0	0	0	0	0	0	0		0	0	0	0	0	0	0	0	0	0	0
DENOVO679	Fungi	0	0	24	0	0	8	0	0	10	4.66667	8.24621		0	0	0	0	0	0	0	0	0	0	0		0	0	0	0	0	0	11	0	0	1.22222	3.66667		0	0	0	0	0	0	0	0	0	0	0
DENOVO750	Fungi;Basidiomycota;Agaricomycetes;Geastrales;Geastraceae;Geastrum	0	0	0	0	0	0	1	0	0	0.111111	0.333333		0	0	0	0	0	0	0	0	0	0	0		0	0	22	0	26	0	4	0	0	5.77778	10.4616		0	0	0	0	0	0	0	0	0	0	0
DENOVO551	Fungi	0	0	0	0	0	0	0	0	0	0	0		0	0	0	0	0	0	0	0	0	0	0		0	0	0	0	0	0	52	0	0	5.77778	17.3333		0	0	0	0	0	0	0	0	0	0	0
DENOVO589	Fungi;Ascomycota;Dothideomycetes;Capnodiales;Mycosphaerellaceae;Septoria;Septoria_arundinacea|SH207008.06FU	0	0	0	0	0	19	0	0	0	2.11111	6.33333		0	0	0	0	0	0	0	0	0	0	0		0	0	0	0	0	0	0	0	1	0.111111	0.333333		0	0	0	0	1	0	31	0	0	3.55556	10.297
DENOVO651	Fungi;Fungi_unidentified;Fungi_unidentified_1;Fungi_unidentified_1;Fungi_unidentified_1_1;Fungi_unidentified_1_1;Fungi_sp|SH193117.06FU	0	0	0	0	0	0	0	0	0	0	0		0	0	0	0	0	52	0	0	0	5.77778	17.3333		0	0	0	0	0	0	0	0	0	0	0		0	0	0	0	0	0	0	0	0	0	0
DENOVO673	Fungi	0	0	0	0	0	0	0	0	0	0	0		0	0	0	0	0	0	0	0	0	0	0		0	0	0	0	0	0	0	0	11	1.22222	3.66667		0	0	0	0	0	41	0	0	0	4.55556	13.6667
DENOVO553	Fungi;Ascomycota	0	0	0	0	0	0	0	0	0	0	0		0	0	0	0	0	0	0	0	0	0	0		0	0	0	51	0	0	0	0	0	5.66667	17		0	0	0	0	0	0	0	0	0	0	0
DENOVO563	Fungi;Ascomycota	0	0	0	0	0	0	0	0	0	0	0		0	0	0	0	0	0	0	0	0	0	0		0	0	0	0	0	0	16	0	0	1.77778	5.33333		0	0	0	0	35	0	0	0	0	3.88889	11.6667
DENOVO590	Fungi	0	0	0	0	0	0	0	0	0	0	0		0	0	0	0	51	0	0	0	0	5.66667	17		0	0	0	0	0	0	0	0	0	0	0		0	0	0	0	0	0	0	0	0	0	0
DENOVO1108	Fungi;Ascomycota;Sordariomycetes;Sordariales;Lasiosphaeriaceae;Lasiosphaeriaceae_unidentified;Lasiosphaeriaceae_sp|SH222045.06FU	0	0	0	0	0	0	0	0	0	0	0		0	0	0	0	0	0	6	0	0	0.666667	2		0	0	0	0	14	0	0	31	0	5	10.7935		0	0	0	0	0	0	0	0	0	0	0
DENOVO612	Fungi;Ascomycota;Sordariomycetes	0	0	0	0	0	0	0	0	0	0	0		0	0	0	0	0	0	0	0	0	0	0		0	0	0	0	0	0	0	0	0	0	0		0	0	0	50	0	0	0	0	0	5.55556	16.6667
DENOVO621	Fungi;Basidiomycota;Agaricomycetes;Russulales;Russulaceae;Russula;Russula_sapinea|SH207695.06FU	0	0	0	34	0	0	16	0	0	5.55556	11.907		0	0	0	0	0	0	0	0	0	0	0		0	0	0	0	0	0	0	0	0	0	0		0	0	0	0	0	0	0	0	0	0	0
DENOVO629	Fungi;Ascomycota	0	0	0	0	0	0	0	0	30	3.33333	10		0	0	0	0	0	0	0	0	0	0	0		0	0	0	0	0	0	0	0	0	0	0		0	0	0	20	0	0	0	0	0	2.22222	6.66667
DENOVO949	Fungi;Ascomycota;Dothideomycetes;Pleosporales	0	0	0	0	5	0	0	1	14	2.22222	4.7111		1	0	0	2	8	0	0	0	0	1.22222	2.63523		2	0	0	3	2	0	0	2	2	1.22222	1.20185		0	0	0	3	0	1	2	2	0	0.888889	1.16667
DENOVO584	Fungi;Fungi_unidentified;Fungi_unidentified_1;Fungi_unidentified_1;Fungi_unidentified_1_1;Fungi_unidentified_1_1;Fungi_sp|SH241157.06FU	0	39	0	0	0	0	0	0	0	4.33333	13		10	0	0	0	0	0	0	0	0	1.11111	3.33333		0	0	0	0	0	0	0	0	0	0	0		0	0	0	0	0	0	0	0	0	0	0
DENOVO1113	Fungi;Chytridiomycota;Neocallimastigomycetes;Neocallimastigales;Neocallimastigaceae;Piromyces	0	0	7	10	0	0	4	0	0	2.33333	3.80789		0	0	0	5	0	0	0	0	0	0.555556	1.66667		0	0	0	11	0	0	0	0	0	1.22222	3.66667		0	0	0	0	12	0	0	0	0	1.33333	4
DENOVO560	Fungi;Basidiomycota;Agaricomycetes;Agaricales;Clavariaceae;Clavariaceae_unidentified	0	0	0	0	0	0	0	0	0	0	0		0	0	0	0	0	0	0	0	0	0	0		0	0	0	0	0	0	0	0	0	0	0		0	0	0	0	0	0	48	0	0	5.33333	16
DENOVO579	Fungi;Ascomycota;Sordariomycetes	0	0	0	0	0	0	0	0	0	0	0		0	0	0	0	0	0	0	0	0	0	0		0	0	0	0	0	0	0	0	0	0	0		0	0	0	0	0	0	48	0	0	5.33333	16
DENOVO582	Fungi;Ascomycota;Eurotiomycetes;Eurotiales;Trichocomaceae;Paecilomyces	0	0	0	0	0	0	0	0	0	0	0		0	0	0	0	0	0	0	48	0	5.33333	16		0	0	0	0	0	0	0	0	0	0	0		0	0	0	0	0	0	0	0	0	0	0
DENOVO611	Fungi;Ascomycota;Dothideomycetes;Dothideales;Dothioraceae;Aureobasidium	0	0	0	0	0	0	0	0	0	0	0		0	0	0	0	0	0	0	0	0	0	0		0	0	0	0	0	0	0	0	0	0	0		0	0	0	0	0	48	0	0	0	5.33333	16
DENOVO613	Fungi;Ascomycota	0	0	0	0	0	0	0	0	0	0	0		0	0	0	0	0	48	0	0	0	5.33333	16		0	0	0	0	0	0	0	0	0	0	0		0	0	0	0	0	0	0	0	0	0	0
DENOVO617	Fungi;Basidiomycota;Cystobasidiomycetes;Cystobasidiales;Cystobasidiaceae;Occultifur;Occultifur_sp_TMS_2011|SH227564.06FU	0	0	0	0	0	0	0	0	0	0	0		0	0	0	0	0	0	0	0	0	0	0		0	0	0	0	34	0	0	14	0	5.33333	11.7047		0	0	0	0	0	0	0	0	0	0	0
DENOVO624	Fungi;Glomeromycota;Glomeromycetes	0	0	0	0	0	0	0	0	0	0	0		0	0	0	0	0	0	0	0	0	0	0		0	0	0	0	0	0	0	0	0	0	0		0	0	0	0	0	0	0	0	48	5.33333	16
DENOVO635	Fungi;Ascomycota;Sordariomycetes;Hypocreales;Nectriaceae;Gibberella;Gibberella_zeae|SH217300.06FU	0	0	0	0	0	0	0	0	48	5.33333	16		0	0	0	0	0	0	0	0	0	0	0		0	0	0	0	0	0	0	0	0	0	0		0	0	0	0	0	0	0	0	0	0	0
DENOVO652	Fungi;Chytridiomycota;Neocallimastigomycetes;Neocallimastigales;Neocallimastigaceae;Piromyces	0	0	0	0	0	0	0	0	0	0	0		0	0	0	0	0	0	0	0	0	0	0		0	0	0	0	0	0	0	0	48	5.33333	16		0	0	0	0	0	0	0	0	0	0	0
DENOVO695	Fungi;Basidiomycota	0	0	0	0	0	0	0	0	0	0	0		0	0	0	1	0	0	0	0	0	0.111111	0.333333		0	0	0	0	0	0	0	47	0	5.22222	15.6667		0	0	0	0	0	0	0	0	0	0	0
DENOVO1125	Fungi;Ascomycota	0	0	0	5	1	2	2	0	12	2.44444	3.94053		1	0	2	0	7	1	1	2	2	1.77778	2.10819		1	0	0	2	1	0	0	4	0	0.888889	1.36423		0	0	0	0	0	0	1	1	0	0.222222	0.440959
DENOVO596	Fungi;Ascomycota	0	0	0	0	0	0	0	0	0	0	0		0	0	0	0	0	0	0	0	0	0	0		0	0	0	0	0	0	0	0	0	0	0		0	0	0	0	47	0	0	0	0	5.22222	15.6667
DENOVO648	Fungi;Ascomycota;Dothideomycetes;Pleosporales	0	0	0	0	0	0	0	0	0	0	0		0	0	0	0	0	0	0	0	0	0	0		0	0	47	0	0	0	0	0	0	5.22222	15.6667		0	0	0	0	0	0	0	0	0	0	0
DENOVO668	Fungi;Ascomycota;Leotiomycetes;Helotiales	0	0	0	0	0	0	0	0	0	0	0		0	0	0	0	0	0	0	0	0	0	0		0	0	0	0	0	0	0	0	0	0	0		0	0	0	0	47	0	0	0	0	5.22222	15.6667
DENOVO1588	Fungi;Chytridiomycota;Neocallimastigomycetes;Neocallimastigales;Neocallimastigaceae	0	0	0	0	0	0	0	0	0	0	0		0	0	0	0	0	0	0	0	0	0	0		0	0	0	0	0	0	0	0	47	5.22222	15.6667		0	0	0	0	0	0	0	0	0	0	0
DENOVO573	Fungi;Basidiomycota;Tremellomycetes;Filobasidiales;Filobasidiaceae;Cryptococcus;Cryptococcus_arrabidensis|SH231180.06FU	0	0	0	0	0	0	0	0	0	0	0		0	0	0	0	0	0	0	0	0	0	0		0	0	0	0	0	0	0	0	0	0	0		0	0	0	0	0	0	46	0	0	5.11111	15.3333
DENOVO593	Fungi;Basidiomycota;Tremellomycetes;Tremellales;Incertae_sedis_12;Dioszegia;Dioszegia_hungarica|SH196961.06FU	0	0	0	0	0	0	0	0	0	0	0		46	0	0	0	0	0	0	0	0	5.11111	15.3333		0	0	0	0	0	0	0	0	0	0	0		0	0	0	0	0	0	0	0	0	0	0
DENOVO594	Fungi;Ascomycota;Sordariomycetes;Xylariales;Incertae_sedis_9;Microdochium;Microdochium_bolleyi|SH216929.06FU	0	0	0	0	0	0	0	0	45	5	15		0	0	0	0	0	0	0	0	0	0	0		0	0	0	0	0	0	0	1	0	0.111111	0.333333		0	0	0	0	0	0	0	0	0	0	0
DENOVO595	Fungi;Basidiomycota;Microbotryomycetes;Sporidiobolales;Incertae_sedis_25	0	0	0	0	0	0	0	0	0	0	0		0	0	0	0	0	0	0	0	0	0	0		0	0	46	0	0	0	0	0	0	5.11111	15.3333		0	0	0	0	0	0	0	0	0	0	0
DENOVO608	Fungi;Ascomycota;Lecanoromycetes;Lecanorales;Parmeliaceae;Cetraria;Cetraria_islandica|SH197743.06FU	17	29	0	0	0	0	0	0	0	5.11111	10.5764		0	0	0	0	0	0	0	0	0	0	0		0	0	0	0	0	0	0	0	0	0	0		0	0	0	0	0	0	0	0	0	0	0
DENOVO610	Fungi;Ascomycota;Dothideomycetes;Capnodiales	0	0	0	0	0	0	0	0	0	0	0		0	0	0	0	0	0	0	0	0	0	0		0	0	0	0	0	0	0	0	0	0	0		0	0	0	0	0	0	46	0	0	5.11111	15.3333
DENOVO615	Fungi;Basidiomycota;Tremellomycetes;Tremellales;Tremellales_unidentified;Tremellales_unidentified_1;Tremellales_sp|SH198016.06FU	0	0	0	0	0	0	0	0	0	0	0		0	0	0	0	0	0	0	0	0	0	0		0	0	0	0	0	0	0	0	0	0	0		0	46	0	0	0	0	0	0	0	5.11111	15.3333
DENOVO638	Fungi;Basidiomycota;Microbotryomycetes;Sporidiobolales;Incertae_sedis_25;Sporobolomyces;Sporobolomyces_oryzicola|SH215231.06FU	0	0	0	0	0	0	0	0	0	0	0		46	0	0	0	0	0	0	0	0	5.11111	15.3333		0	0	0	0	0	0	0	0	0	0	0		0	0	0	0	0	0	0	0	0	0	0
DENOVO647	Fungi;Ascomycota;Sordariomycetes;Hypocreales;Hypocreaceae;Hypocrea;Hypocrea_spinulosa|SH211694.06FU	0	0	0	0	0	0	0	0	0	0	0		0	0	0	0	0	0	0	0	0	0	0		0	0	0	0	0	0	0	0	0	0	0		0	0	0	0	45	0	0	1	0	5.11111	14.962
DENOVO743	Fungi;Ascomycota;Dothideomycetes;Pleosporales;Pleosporales_unidentified;Pleosporales_unidentified_1;Pleosporales_sp|SH228248.06FU	0	0	0	0	0	0	0	0	0	0	0		0	0	33	0	0	0	0	0	0	3.66667	11		0	0	0	0	0	0	0	0	0	0	0		0	0	0	13	0	0	0	0	0	1.44444	4.33333
DENOVO779	Fungi;Basidiomycota;Agaricomycetes;Geastrales;Geastraceae;Geastrum;Geastrum_fimbriatum|SH235956.06FU	0	0	0	0	0	0	0	0	0	0	0		0	1	0	0	0	0	0	0	0	0.111111	0.333333		0	0	0	0	0	0	0	0	0	0	0		15	0	0	30	0	0	0	0	0	5	10.6066
DENOVO602	Fungi;Basidiomycota;Basidiomycota_unidentified;Basidiomycota_unidentified_1;Basidiomycota_unidentified_1;Basidiomycota_unidentified_1_1;Basidiomycota_sp|SH196706.06FU	0	0	0	0	0	0	0	0	0	0	0		0	0	0	0	0	0	0	0	0	0	0		0	0	0	0	0	0	0	0	0	0	0		0	45	0	0	0	0	0	0	0	5	15
DENOVO606	Fungi;Ascomycota;Sordariomycetes;Coniochaetales;Coniochaetaceae;Lecythophora	15	0	0	0	0	0	0	0	0	1.66667	5		0	0	0	0	0	0	0	0	0	0	0		0	0	0	0	11	19	0	0	0	3.33333	6.91014		0	0	0	0	0	0	0	0	0	0	0
DENOVO620	Fungi;Ascomycota;Pezizomycetes;Pezizales;Pyronemataceae	0	0	0	0	0	0	0	0	0	0	0		0	0	0	0	0	0	0	0	0	0	0		0	0	0	45	0	0	0	0	0	5	15		0	0	0	0	0	0	0	0	0	0	0
DENOVO637	Fungi;Ascomycota;Sordariomycetes;Xylariales;Diatrypaceae;Libertella;Libertella_sp_EXP0557F|SH241107.06FU	0	0	0	0	0	0	0	0	0	0	0		0	0	0	0	0	0	0	0	0	0	0		0	0	0	0	0	0	0	0	0	0	0		0	0	0	0	0	45	0	0	0	5	15
DENOVO1056	Fungi;Ascomycota;Dothideomycetes;Pleosporales;Phaeosphaeriaceae;Phaeosphaeriaceae_unidentified;Phaeosphaeriaceae_sp|SH199981.06FU	0	0	0	0	0	0	0	6	0	0.666667	2		0	0	39	0	0	0	0	0	0	4.33333	13		0	0	0	0	0	0	0	0	0	0	0		0	0	0	0	0	0	0	0	0	0	0
DENOVO1307	Fungi;Chytridiomycota;Neocallimastigomycetes;Neocallimastigales;Neocallimastigaceae;Orpinomyces;Orpinomyces_sp_NIANP59|SH192572.06FU	0	0	4	0	0	1	0	2	1	0.888889	1.36423		6	3	2	0	0	1	1	0	0	1.44444	2.00693		0	0	5	0	1	0	0	9	0	1.66667	3.20156		4	0	0	3	1	1	0	0	0	1	1.5
DENOVO619	Fungi;Basidiomycota;Ustilaginomycetes;Urocystidales;Urocystidaceae	0	4	1	0	0	0	2	0	3	1.11111	1.53659		0	0	1	1	0	0	14	0	0	1.77778	4.60374		0	0	6	2	1	2	0	5	0	1.77778	2.27913		0	0	2	0	0	0	0	0	0	0.222222	0.666667
DENOVO628	Fungi;Ascomycota;Dothideomycetes;Pleosporales;Leptosphaeriaceae;Coniothyrium	0	0	0	0	0	0	0	0	0	0	0		0	44	0	0	0	0	0	0	0	4.88889	14.6667		0	0	0	0	0	0	0	0	0	0	0		0	0	0	0	0	0	0	0	0	0	0
DENOVO664	Fungi;Basidiomycota;Agaricostilbomycetes;Agaricostilbales;Chionosphaeraceae	0	0	0	0	0	0	0	0	0	0	0		0	0	0	0	0	0	0	0	0	0	0		0	0	0	0	0	0	0	0	0	0	0		0	0	0	44	0	0	0	0	0	4.88889	14.6667
DENOVO1404	Fungi;Chytridiomycota;Neocallimastigomycetes;Neocallimastigales;Neocallimastigaceae	0	0	0	0	0	0	0	0	0	0	0		0	0	0	0	0	0	5	0	2	0.777778	1.71594		0	0	0	0	0	0	3	1	7	1.22222	2.3863		0	0	0	4	0	4	0	8	10	2.88889	3.8873
DENOVO599	Fungi;Ascomycota;Dothideomycetes;Pleosporales;Phaeosphaeriaceae;Ampelomyces;Ampelomyces_sp_B34|SH222877.06FU	0	0	0	0	0	0	0	0	0	0	0		0	0	0	0	0	0	0	0	0	0	0		0	0	0	43	0	0	0	0	0	4.77778	14.3333		0	0	0	0	0	0	0	0	0	0	0
DENOVO601	Fungi;Basidiomycota;Tremellomycetes;Tremellales;Incertae_sedis_12;Dioszegia;Dioszegia_rishiriensis|SH196972.06FU	0	0	0	0	0	0	0	0	0	0	0		0	0	0	0	0	0	0	0	0	0	0		0	0	0	0	0	0	0	0	0	0	0		0	43	0	0	0	0	0	0	0	4.77778	14.3333
DENOVO609	Fungi;Ascomycota;Eurotiomycetes;Eurotiales;Trichocomaceae;Penicillium;Penicillium_penicillioides|SH230915.06FU	0	0	0	0	0	0	0	0	0	0	0		0	0	0	0	0	0	0	0	0	0	0		0	0	0	0	0	0	0	0	0	0	0		0	0	0	0	0	0	43	0	0	4.77778	14.3333
DENOVO626	Fungi;Ascomycota;Dothideomycetes;Pleosporales;Pleosporales_unidentified;Pleosporales_unidentified_1;Pleosporales_sp|SH196240.06FU	0	0	0	0	0	0	0	0	0	0	0		0	0	0	0	0	0	0	0	0	0	0		0	0	0	0	0	0	0	0	0	0	0		0	0	43	0	0	0	0	0	0	4.77778	14.3333
DENOVO641	Fungi;Ascomycota;Eurotiomycetes;Chaetothyriales;Herpotrichiellaceae;Herpotrichiellaceae_unidentified;Herpotrichiellaceae_sp|SH227105.06FU	0	0	0	0	0	0	8	0	0	0.888889	2.66667		0	0	0	0	0	0	0	0	0	0	0		0	0	0	0	0	0	0	0	0	0	0		0	0	0	0	0	0	0	35	0	3.88889	11.6667
DENOVO645	Fungi;Ascomycota;Sordariomycetes	0	0	0	0	0	0	0	0	0	0	0		0	0	0	0	0	0	0	0	0	0	0		0	0	0	0	0	0	0	0	0	0	0		0	0	0	0	0	0	0	43	0	4.77778	14.3333
DENOVO657	Fungi;Ascomycota;Sordariomycetes;Hypocreales;Hypocreaceae;Trichoderma;Trichoderma_longipilis|SH239089.06FU	0	0	0	0	0	0	0	0	0	0	0		0	0	0	0	0	0	0	0	0	0	0		0	0	0	0	0	0	0	0	0	0	0		0	0	0	0	43	0	0	0	0	4.77778	14.3333
DENOVO858	Fungi;Basidiomycota;Agaricomycetes;Agaricales;Agaricales_unidentified;Agaricales_unidentified_1;Agaricales_sp|SH205082.06FU	0	0	0	0	0	0	0	0	0	0	0		0	0	0	0	0	0	0	0	0	0	0		24	0	0	0	0	0	0	0	19	4.77778	9.56266		0	0	0	0	0	0	0	0	0	0	0
DENOVO587	Fungi	0	0	0	0	0	0	0	0	0	0	0		0	0	0	0	0	0	0	0	0	0	0		0	0	0	0	0	42	0	0	0	4.66667	14		0	0	0	0	0	0	0	0	0	0	0
DENOVO616	Fungi;Ascomycota;Dothideomycetes;Capnodiales;Teratosphaeriaceae;Devriesia;Devriesia_sp|SH195036.06FU	0	0	0	0	0	0	0	0	0	0	0		0	0	0	0	0	0	0	0	0	0	0		0	42	0	0	0	0	0	0	0	4.66667	14		0	0	0	0	0	0	0	0	0	0	0
DENOVO618	Fungi;Ascomycota;Dothideomycetes;Pleosporales	0	0	0	0	0	0	0	17	0	1.88889	5.66667		0	0	10	0	0	0	0	0	0	1.11111	3.33333		0	0	0	15	0	0	0	0	0	1.66667	5		0	0	0	0	0	0	0	0	0	0	0
DENOVO625	Fungi;Basidiomycota;Agaricomycetes	0	0	0	0	0	0	0	0	0	0	0		0	0	0	0	0	0	0	0	0	0	0		0	0	0	0	0	0	0	0	0	0	0		0	0	0	0	0	0	0	42	0	4.66667	14
DENOVO636	Fungi;Chytridiomycota;Chytridiomycetes;Spizellomycetales;Spizellomycetaceae;Triparticalcar;Triparticalcar_sp_JEL_554|SH239760.06FU	0	0	0	0	0	0	0	0	0	0	0		0	0	0	0	0	0	0	0	0	0	0		0	0	0	0	0	0	0	0	0	0	0		0	0	0	0	0	0	42	0	0	4.66667	14
DENOVO640	Fungi;Basidiomycota;Tremellomycetes;Tremellales;Incertae_sedis_12	0	0	0	0	0	0	0	0	0	0	0		0	0	0	0	0	0	0	0	0	0	0		0	0	0	0	0	35	0	0	0	3.88889	11.6667		0	0	0	0	0	7	0	0	0	0.777778	2.33333
DENOVO654	Fungi;Ascomycota	0	0	0	0	0	0	0	0	42	4.66667	14		0	0	0	0	0	0	0	0	0	0	0		0	0	0	0	0	0	0	0	0	0	0		0	0	0	0	0	0	0	0	0	0	0
DENOVO655	Fungi;Ascomycota;Sordariomycetes;Hypocreales;Clavicipitaceae;Claviceps;Claviceps_purpurea|SH232453.06FU	0	0	0	0	0	26	0	0	0	2.88889	8.66667		0	0	0	0	0	0	0	0	0	0	0		0	0	0	0	0	0	16	0	0	1.77778	5.33333		0	0	0	0	0	0	0	0	0	0	0
DENOVO676	Fungi;Basidiomycota;Agaricomycetes;Agaricales;Bolbitiaceae;Conocybe	0	0	0	0	0	0	0	0	0	0	0		0	42	0	0	0	0	0	0	0	4.66667	14		0	0	0	0	0	0	0	0	0	0	0		0	0	0	0	0	0	0	0	0	0	0
DENOVO715	Fungi;Basidiomycota;Agaricomycetes;Agaricales;Psathyrellaceae;Parasola	0	0	0	0	0	0	9	0	0	1	3		0	0	0	0	0	0	0	0	0	0	0		0	0	0	0	0	0	0	0	0	0	0		0	0	0	12	0	21	0	0	0	3.66667	7.61577
DENOVO761	Fungi;Ascomycota	0	0	0	0	0	0	0	38	0	4.22222	12.6667		0	0	0	0	0	0	0	0	0	0	0		0	0	0	0	0	0	0	0	0	0	0		0	0	0	4	0	0	0	0	0	0.444444	1.33333
DENOVO1112	Fungi;Ascomycota;Dothideomycetes;Pleosporales;Sporormiaceae;Preussia	0	0	0	0	0	1	0	1	1	0.333333	0.5		1	0	0	0	4	0	2	2	10	2.11111	3.25747		0	0	0	4	4	1	2	0	0	1.22222	1.71594		0	0	0	1	2	2	1	0	3	1	1.11803
DENOVO1187	Fungi;Chytridiomycota;Neocallimastigomycetes;Neocallimastigales;Neocallimastigaceae;Orpinomyces	0	4	2	0	0	1	2	3	0	1.33333	1.5		15	0	1	0	0	0	0	3	0	2.11111	4.9357		0	0	0	0	0	0	0	7	0	0.777778	2.33333		0	0	0	4	0	0	0	0	0	0.444444	1.33333
DENOVO1327	Fungi;Basidiomycota;Agaricomycetes;Agaricales;Psathyrellaceae;Coprinopsis;Coprinopsis_nivea|SH200058.06FU	0	0	0	0	0	0	0	0	14	1.55556	4.66667		0	0	0	0	7	0	0	0	0	0.777778	2.33333		21	0	0	0	0	0	0	0	0	2.33333	7		0	0	0	0	0	0	0	0	0	0	0
DENOVO603	Fungi;Ascomycota;Dothideomycetes;Botryosphaeriales;Botryosphaeriaceae;Phaeobotryon;Phaeobotryon_cupressi|SH236114.06FU	0	0	0	0	0	0	0	0	0	0	0		0	0	0	0	0	0	0	0	0	0	0		0	0	0	0	0	0	0	0	0	0	0		0	41	0	0	0	0	0	0	0	4.55556	13.6667
DENOVO634	Fungi;Ascomycota;Eurotiomycetes;Eurotiales;Trichocomaceae;Aspergillus;Aspergillus_cibarius|SH236881.06FU	0	0	0	0	0	0	0	0	0	0	0		6	0	0	0	0	0	0	0	0	0.666667	2		0	0	0	0	0	0	0	0	0	0	0		0	0	0	0	0	0	35	0	0	3.88889	11.6667
DENOVO663	Fungi;Basidiomycota;Microbotryomycetes;Sporidiobolales;Incertae_sedis_25	0	0	0	0	0	0	0	0	0	0	0		0	0	0	0	0	0	0	0	0	0	0		0	0	0	0	25	0	0	0	0	2.77778	8.33333		0	0	0	16	0	0	0	0	0	1.77778	5.33333
DENOVO671	Fungi;Ascomycota	0	0	0	0	0	0	0	0	0	0	0		0	0	0	0	0	0	0	0	0	0	0		0	0	0	0	0	0	0	0	0	0	0		0	0	41	0	0	0	0	0	0	4.55556	13.6667
DENOVO692	Fungi;Basidiomycota;Agaricostilbomycetes;Agaricostilbales;Agaricostilbaceae;Bensingtonia;Bensingtonia_yuccicola|SH216319.06FU	0	0	0	0	0	0	0	0	0	0	0		41	0	0	0	0	0	0	0	0	4.55556	13.6667		0	0	0	0	0	0	0	0	0	0	0		0	0	0	0	0	0	0	0	0	0	0
DENOVO693	Fungi;Basidiomycota;Agaricomycetes;Atheliales;Atheliaceae;Athelia;Athelia_sp|SH232730.06FU	0	0	0	0	0	0	0	0	0	0	0		0	0	0	0	0	0	0	0	0	0	0		0	0	0	0	0	0	0	0	0	0	0		0	41	0	0	0	0	0	0	0	4.55556	13.6667
DENOVO841	Fungi	0	0	0	0	0	0	0	0	0	0	0		9	32	0	0	0	0	0	0	0	4.55556	10.7134		0	0	0	0	0	0	0	0	0	0	0		0	0	0	0	0	0	0	0	0	0	0
DENOVO1017	Fungi;Chytridiomycota;Neocallimastigomycetes;Neocallimastigales;Neocallimastigaceae	2	4	0	0	0	1	0	7	0	1.55556	2.45515		1	1	2	2	0	2	4	3	0	1.66667	1.32288		0	0	4	2	0	0	1	4	0	1.22222	1.71594		1	0	0	0	0	0	0	0	0	0.111111	0.333333
DENOVO649	Fungi;Ascomycota	0	0	0	0	0	0	0	0	0	0	0		0	0	0	0	0	0	0	0	0	0	0		0	0	0	0	0	0	40	0	0	4.44444	13.3333		0	0	0	0	0	0	0	0	0	0	0
DENOVO658	Fungi;Ascomycota;Dothideomycetes;Pleosporales;Pleosporales_unidentified;Pleosporales_unidentified_1;Pleosporales_sp|SH228248.06FU	0	0	0	0	0	0	0	0	0	0	0		0	0	0	0	0	0	0	0	0	0	0		0	0	0	0	0	0	0	0	0	0	0		0	0	0	0	22	0	18	0	0	4.44444	8.87568
DENOVO662	Fungi;Ascomycota;Sordariomycetes;Hypocreales;Nectriaceae	0	0	0	0	0	0	0	0	0	0	0		0	0	0	0	0	40	0	0	0	4.44444	13.3333		0	0	0	0	0	0	0	0	0	0	0		0	0	0	0	0	0	0	0	0	0	0
DENOVO674	Fungi;Basidiomycota;Microbotryomycetes;Microbotryales;Microbotryales_unidentified;Microbotryales_unidentified_1;Microbotryales_sp|SH238725.06FU	0	0	0	0	0	0	0	0	0	0	0		0	0	0	0	0	0	0	0	0	0	0		0	0	0	0	0	40	0	0	0	4.44444	13.3333		0	0	0	0	0	0	0	0	0	0	0
DENOVO681	Fungi;Zygomycota;Incertae_sedis_10;Mortierellales;Mortierellaceae;Mortierella;Mortierella_sp|SH214834.06FU	0	0	0	0	0	0	0	0	0	0	0		0	0	0	0	0	0	0	0	0	0	0		0	0	0	0	0	0	40	0	0	4.44444	13.3333		0	0	0	0	0	0	0	0	0	0	0
DENOVO691	Fungi	0	0	0	0	0	0	0	0	0	0	0		20	0	0	0	0	0	0	0	0	2.22222	6.66667		0	0	0	0	0	0	0	0	0	0	0		0	0	0	0	0	0	0	20	0	2.22222	6.66667
DENOVO906	Fungi;Chytridiomycota;Neocallimastigomycetes;Neocallimastigales;Neocallimastigaceae;Orpinomyces	0	1	0	0	0	0	0	1	0	0.222222	0.440959		25	0	0	0	0	0	0	1	0	2.88889	8.29826		0	0	0	0	0	0	0	7	0	0.777778	2.33333		0	1	0	1	0	3	0	0	0	0.555556	1.01379
DENOVO669	Fungi;Ascomycota;Ascomycota_unidentified;Ascomycota_unidentified_1;Ascomycota_unidentified_1;Ascomycota_unidentified_1_1;Ascomycota_sp|SH189849.06FU	0	0	0	0	0	0	0	0	0	0	0		0	0	0	0	0	0	0	0	0	0	0		0	0	0	0	39	0	0	0	0	4.33333	13		0	0	0	0	0	0	0	0	0	0	0
DENOVO708	Fungi;Ascomycota;Leotiomycetes;Helotiales;Incertae_sedis_2;Rhexocercosporidium;Rhexocercosporidium_panacis|SH204719.06FU	0	0	0	0	0	0	0	0	0	0	0		0	0	0	0	0	0	0	0	0	0	0		0	0	0	0	0	0	0	0	0	0	0		0	0	39	0	0	0	0	0	0	4.33333	13
DENOVO741	Fungi;Basidiomycota;Microbotryomycetes;Sporidiobolales;Incertae_sedis_25;Sporobolomyces;Sporobolomyces_oryzicola|SH215231.06FU	0	0	0	0	0	0	0	0	0	0	0		0	0	0	0	0	0	39	0	0	4.33333	13		0	0	0	0	0	0	0	0	0	0	0		0	0	0	0	0	0	0	0	0	0	0
DENOVO770	Fungi;Ascomycota;Dothideomycetes;Pleosporales;Pleosporales_unidentified;Pleosporales_unidentified_1;Pleosporales_sp|SH222875.06FU	0	0	0	0	0	0	0	0	1	0.111111	0.333333		0	0	0	14	0	0	0	0	0	1.55556	4.66667		0	0	0	0	0	0	0	2	22	2.66667	7.28011		0	0	0	0	0	0	0	0	0	0	0
DENOVO810	Fungi;Ascomycota;Saccharomycetes;Saccharomycetales;Incertae_sedis_11;Candida;Candida_metapsilosis|SH223484.06FU	0	0	0	0	0	0	0	0	0	0	0		0	0	0	0	0	0	39	0	0	4.33333	13		0	0	0	0	0	0	0	0	0	0	0		0	0	0	0	0	0	0	0	0	0	0
DENOVO863	Fungi;Ascomycota;Leotiomycetes;Helotiales;Helotiaceae;Helotiaceae_unidentified;Helotiaceae_sp|SH203831.06FU	0	0	0	0	0	0	0	33	0	3.66667	11		0	0	0	0	0	0	0	0	0	0	0		0	0	0	0	0	0	0	0	0	0	0		0	0	0	6	0	0	0	0	0	0.666667	2
DENOVO1314	Fungi;Basidiomycota;Tremellomycetes;Tremellales;Incertae_sedis_12;Cryptococcus_1;Cryptococcus_sp|SH198056.06FU	0	0	0	0	0	0	0	0	0	0	0		0	0	0	0	0	0	0	0	0	0	0		39	0	0	0	0	0	0	0	0	4.33333	13		0	0	0	0	0	0	0	0	0	0	0
DENOVO659	Fungi;Basidiomycota	0	0	0	0	0	0	0	0	0	0	0		0	0	0	0	0	0	0	0	0	0	0		0	0	0	10	0	0	28	0	0	4.22222	9.51023		0	0	0	0	0	0	0	0	0	0	0
DENOVO667	Fungi;Fungi_unidentified;Fungi_unidentified_1;Fungi_unidentified_1;Fungi_unidentified_1_1;Fungi_unidentified_1_1	0	0	0	0	0	0	0	0	0	0	0		0	0	0	0	0	0	0	0	0	0	0		0	0	0	0	0	38	0	0	0	4.22222	12.6667		0	0	0	0	0	0	0	0	0	0	0
DENOVO680	Fungi;Ascomycota;Dothideomycetes;Pleosporales;Venturiaceae_1;Venturia;Venturia_chlorospora|SH238427.06FU	0	0	0	0	0	38	0	0	0	4.22222	12.6667		0	0	0	0	0	0	0	0	0	0	0		0	0	0	0	0	0	0	0	0	0	0		0	0	0	0	0	0	0	0	0	0	0
DENOVO710	Fungi;Basidiomycota;Agaricomycetes;Agaricales;Tricholomataceae;Tricholoma;Tricholoma_sp|SH193991.06FU	0	0	0	0	0	0	0	0	0	0	0		0	0	0	0	0	0	0	0	0	0	0		0	0	0	0	0	0	0	0	0	0	0		0	0	0	0	0	0	0	38	0	4.22222	12.6667
DENOVO748	Fungi;Ascomycota;Lecanoromycetes;Lecanorales;Cladoniaceae;Cladonia	0	0	0	0	0	0	7	0	0	0.777778	2.33333		0	0	0	0	0	0	0	0	0	0	0		0	0	0	0	0	0	0	0	0	0	0		22	0	0	9	0	0	0	0	0	3.44444	7.56821
DENOVO749	Fungi;Ascomycota	0	0	0	0	0	0	0	0	0	0	0		0	0	0	0	0	0	0	0	0	0	0		0	0	0	9	0	7	0	0	0	1.77778	3.56293		0	0	0	0	0	22	0	0	0	2.44444	7.33333
DENOVO814	Fungi;Fungi_unidentified;Fungi_unidentified_1;Fungi_unidentified_1;Fungi_unidentified_1_1;Fungi_unidentified_1_1	0	0	17	0	0	0	0	0	21	4.22222	8.43768		0	0	0	0	0	0	0	0	0	0	0		0	0	0	0	0	0	0	0	0	0	0		0	0	0	0	0	0	0	0	0	0	0
DENOVO879	Fungi;Basidiomycota;Agaricomycetes;Geastrales;Geastraceae;Sphaerobolus;Sphaerobolus_sp|SH241431.06FU	0	0	0	0	0	0	0	0	0	0	0		0	4	0	0	0	0	0	0	0	0.444444	1.33333		0	0	0	0	0	0	0	0	0	0	0		0	14	0	0	20	0	0	0	0	3.77778	7.6449
DENOVO1184	Fungi;Zygomycota;Incertae_sedis_10;Mortierellales;Mortierellaceae;Mortierella	0	0	1	0	0	0	0	0	0	0.111111	0.333333		0	0	0	0	0	0	0	0	0	0	0		0	0	0	0	0	0	0	0	0	0	0		0	0	0	0	0	1	36	0	0	4.11111	11.9629
DENOVO1526	Fungi;Basidiomycota;Agaricomycetes;Agaricales;Psathyrellaceae;Coprinopsis	0	0	0	0	0	0	0	0	0	0	0		0	0	0	0	0	0	38	0	0	4.22222	12.6667		0	0	0	0	0	0	0	0	0	0	0		0	0	0	0	0	0	0	0	0	0	0
DENOVO686	Fungi;Ascomycota;Sordariomycetes;Hypocreales;Ophiocordycipitaceae;Elaphocordyceps	0	0	0	0	0	0	0	0	0	0	0		0	0	0	0	0	0	0	0	0	0	0		0	0	0	0	0	0	0	0	0	0	0		0	0	0	0	0	0	0	37	0	4.11111	12.3333
DENOVO707	Fungi;Zygomycota;Incertae_sedis_10;Mortierellales;Mortierellaceae;Mortierella;Mortierella_sp|SH218045.06FU	0	0	0	0	0	0	0	0	19	2.11111	6.33333		0	0	0	0	0	0	0	0	0	0	0		0	0	1	0	0	0	0	0	15	1.77778	4.96935		0	0	1	0	0	1	0	0	0	0.222222	0.440959
DENOVO758	Fungi;Basidiomycota;Agaricomycetes;Agaricales;Bolbitiaceae;Conocybe	0	0	0	0	0	0	0	0	0	0	0		0	0	0	0	0	0	33	0	0	3.66667	11		0	0	0	4	0	0	0	0	0	0.444444	1.33333		0	0	0	0	0	0	0	0	0	0	0
DENOVO803	Fungi;Ascomycota;Ascomycota_unidentified;Ascomycota_unidentified_1;Ascomycota_unidentified_1;Ascomycota_unidentified_1_1;Ascomycota_sp|SH210650.06FU	0	0	0	0	0	0	0	0	0	0	0		0	0	23	7	7	0	0	0	0	4.11111	7.70462		0	0	0	0	0	0	0	0	0	0	0		0	0	0	0	0	0	0	0	0	0	0
DENOVO661	Fungi;Ascomycota;Sordariomycetes;Sordariomycetes_unidentified;Sordariomycetes_unidentified_1;Sordariomycetes_unidentified_1;Sordariomycetes_sp|SH217317.06FU	0	0	0	0	0	0	0	0	22	2.44444	7.33333		0	0	0	0	0	0	0	0	0	0	0		0	0	0	0	0	0	14	0	0	1.55556	4.66667		0	0	0	0	0	0	0	0	0	0	0
DENOVO684	Fungi;Chytridiomycota;Neocallimastigomycetes;Neocallimastigales;Neocallimastigaceae;Anaeromyces;Anaeromyces_mucronatus|SH198981.06FU	0	0	36	0	0	0	0	0	0	4	12		0	0	0	0	0	0	0	0	0	0	0		0	0	0	0	0	0	0	0	0	0	0		0	0	0	0	0	0	0	0	0	0	0
DENOVO698	Fungi;Ascomycota;Sordariomycetes;Sordariales;Lasiosphaeriaceae;Lasiosphaeriaceae_unidentified;Lasiosphaeriaceae_sp|SH198466.06FU	0	0	0	0	0	0	0	0	14	1.55556	4.66667		0	0	0	0	0	0	0	0	0	0	0		0	0	0	22	0	0	0	0	0	2.44444	7.33333		0	0	0	0	0	0	0	0	0	0	0
DENOVO727	Fungi;Ascomycota;Sordariomycetes;Hypocreales;Incertae_sedis_3;Myrothecium	0	0	0	0	0	13	14	6	3	4	5.76628		0	0	0	0	0	0	0	0	0	0	0		0	0	0	0	0	0	0	0	0	0	0		0	0	0	0	0	0	0	0	0	0	0
DENOVO732	Fungi;Basidiomycota;Agaricostilbomycetes;Agaricostilbales;Chionosphaeraceae;Kurtzmanomyces	0	0	0	0	0	0	0	0	0	0	0		0	0	0	0	0	0	0	0	0	0	0		0	0	0	0	0	0	0	0	0	0	0		0	0	0	0	0	0	36	0	0	4	12
DENOVO737	Fungi;Chytridiomycota;Neocallimastigomycetes;Neocallimastigales;Neocallimastigaceae	0	0	36	0	0	0	0	0	0	4	12		0	0	0	0	0	0	0	0	0	0	0		0	0	0	0	0	0	0	0	0	0	0		0	0	0	0	0	0	0	0	0	0	0
DENOVO783	Fungi;Basidiomycota;Microbotryomycetes;Sporidiobolales;Incertae_sedis_25;Sporobolomyces;Sporobolomyces_gracilis|SH227546.06FU	0	0	0	0	0	0	0	0	0	0	0		0	0	0	0	0	0	0	0	0	0	0		0	0	0	0	0	23	0	0	0	2.55556	7.66667		0	0	0	13	0	0	0	0	0	1.44444	4.33333
DENOVO1592	Fungi;Chytridiomycota;Neocallimastigomycetes;Neocallimastigales;Neocallimastigaceae;Anaeromyces;Anaeromyces_mucronatus|SH198981.06FU	3	1	9	0	0	0	0	0	0	1.44444	3.00463		0	0	0	1	0	0	0	4	0	0.555556	1.33333		0	0	0	2	0	0	0	4	0	0.666667	1.41421		0	0	0	0	5	0	7	0	0	1.33333	2.69258
DENOVO683	Fungi;Ascomycota;Dothideomycetes;Pleosporales;Sporormiaceae	0	0	0	0	0	0	0	0	0	0	0		35	0	0	0	0	0	0	0	0	3.88889	11.6667		0	0	0	0	0	0	0	0	0	0	0		0	0	0	0	0	0	0	0	0	0	0
DENOVO689	Fungi;Ascomycota;Sordariomycetes;Hypocreales;Nectriaceae;Nectriaceae_unidentified;Nectriaceae_sp|SH217308.06FU	0	0	0	0	0	0	0	0	0	0	0		0	0	0	0	0	0	0	0	0	0	0		0	0	0	0	0	0	0	0	0	0	0		0	0	0	0	0	0	0	35	0	3.88889	11.6667
DENOVO690	Fungi	0	0	0	0	0	0	0	0	0	0	0		0	0	0	0	0	0	0	0	0	0	0		0	0	0	0	0	0	0	0	0	0	0		0	0	0	0	0	0	35	0	0	3.88889	11.6667
DENOVO696	Fungi;Ascomycota;Sordariomycetes;Hypocreales;Bionectriaceae;Hydropisphaera;Hydropisphaera_sp|SH235787.06FU	0	0	0	0	0	0	0	0	0	0	0		0	0	0	0	0	0	0	0	0	0	0		0	2	0	0	0	33	0	0	0	3.88889	10.9367		0	0	0	0	0	0	0	0	0	0	0
DENOVO700	Fungi;Basidiomycota;Agaricomycetes;Agaricales	0	0	0	0	0	0	0	0	0	0	0		0	0	35	0	0	0	0	0	0	3.88889	11.6667		0	0	0	0	0	0	0	0	0	0	0		0	0	0	0	0	0	0	0	0	0	0
DENOVO702	Fungi;Ascomycota;Dothideomycetes;Capnodiales;Teratosphaeriaceae;Devriesia;Devriesia_sp|SH195036.06FU	0	0	0	0	0	0	0	0	0	0	0		0	0	0	0	0	0	0	0	0	0	0		0	0	0	0	0	0	0	0	0	0	0		0	35	0	0	0	0	0	0	0	3.88889	11.6667
DENOVO703	Fungi	0	0	0	0	0	0	0	0	0	0	0		0	0	0	0	0	35	0	0	0	3.88889	11.6667		0	0	0	0	0	0	0	0	0	0	0		0	0	0	0	0	0	0	0	0	0	0
DENOVO719	Fungi;Ascomycota;Dothideomycetes;Pleosporales;Pleosporales_unidentified;Pleosporales_unidentified_1;Pleosporales_sp|SH189918.06FU	0	0	0	0	0	0	0	0	0	0	0		0	0	0	0	0	0	0	0	0	0	0		0	0	0	0	0	0	0	0	0	0	0		0	0	0	0	0	0	35	0	0	3.88889	11.6667
DENOVO731	Fungi;Ascomycota;Dothideomycetes;Pleosporales	0	0	0	0	0	0	0	0	0	0	0		0	0	0	0	35	0	0	0	0	3.88889	11.6667		0	0	0	0	0	0	0	0	0	0	0		0	0	0	0	0	0	0	0	0	0	0
DENOVO751	Fungi;Ascomycota	0	0	0	6	0	0	0	0	0	0.666667	2		0	0	0	0	0	0	29	0	0	3.22222	9.66667		0	0	0	0	0	0	0	0	0	0	0		0	0	0	0	0	0	0	0	0	0	0
DENOVO792	Fungi;Ascomycota;Dothideomycetes;Pleosporales;Pleosporales_unidentified;Pleosporales_unidentified_1;Pleosporales_sp|SH227424.06FU	0	0	0	0	0	0	0	0	0	0	0		0	0	0	0	0	0	0	0	0	0	0		0	0	0	0	0	0	0	0	0	0	0		0	35	0	0	0	0	0	0	0	3.88889	11.6667
DENOVO968	Fungi;Chytridiomycota;Neocallimastigomycetes;Neocallimastigales;Neocallimastigaceae;Orpinomyces	0	7	1	0	0	0	0	1	0	1	2.29129		1	0	1	0	0	0	1	6	0	1	1.93649		1	0	1	0	0	0	3	6	0	1.22222	2.04803		1	1	0	0	0	0	2	0	2	0.666667	0.866025
DENOVO970	Fungi;Chytridiomycota;Neocallimastigomycetes;Neocallimastigales;Neocallimastigaceae;Anaeromyces;Anaeromyces_sp_FFEX4|SH198983.06FU	0	0	0	0	0	0	0	0	0	0	0		3	2	0	0	0	0	2	5	0	1.33333	1.80278		1	0	1	0	6	1	1	12	0	2.44444	4.03457		0	0	0	1	0	0	0	0	0	0.111111	0.333333
DENOVO1118	Fungi;Ascomycota;Dothideomycetes;Pleosporales	2	0	0	3	4	0	1	0	1	1.22222	1.48137		2	1	0	1	5	2	3	1	1	1.77778	1.48137		1	0	0	0	0	2	0	2	0	0.555556	0.881917		0	0	0	0	0	3	0	0	0	0.333333	1
DENOVO675	Fungi;Basidiomycota;Agaricomycetes;Atheliales;Atheliaceae;Amphinema	0	0	0	0	0	0	0	0	0	0	0		0	0	0	0	0	0	0	0	0	0	0		34	0	0	0	0	0	0	0	0	3.77778	11.3333		0	0	0	0	0	0	0	0	0	0	0
DENOVO697	Fungi	0	0	0	0	0	0	0	0	0	0	0		34	0	0	0	0	0	0	0	0	3.77778	11.3333		0	0	0	0	0	0	0	0	0	0	0		0	0	0	0	0	0	0	0	0	0	0
DENOVO699	Fungi;Basidiomycota	0	0	0	0	0	0	0	0	0	0	0		0	0	0	0	0	0	0	0	0	0	0		0	0	0	0	0	0	0	0	0	0	0		0	0	0	0	0	0	0	34	0	3.77778	11.3333
DENOVO714	Fungi;Basidiomycota;Agaricomycetes;Agaricales	0	0	0	0	0	0	0	14	0	1.55556	4.66667		0	0	0	0	0	0	0	0	0	0	0		0	0	0	20	0	0	0	0	0	2.22222	6.66667		0	0	0	0	0	0	0	0	0	0	0
DENOVO716	Fungi;Basidiomycota;Exobasidiomycetes;Exobasidiales	0	0	0	0	0	0	0	0	0	0	0		0	34	0	0	0	0	0	0	0	3.77778	11.3333		0	0	0	0	0	0	0	0	0	0	0		0	0	0	0	0	0	0	0	0	0	0
DENOVO726	Fungi;Basidiomycota;Agaricomycetes;Agaricales;Agaricales_unidentified;Agaricales_unidentified_1;Agaricales_sp|SH239391.06FU	0	0	0	0	0	0	0	0	0	0	0		0	0	0	0	0	0	0	0	0	0	0		0	0	0	0	0	0	0	0	0	0	0		0	34	0	0	0	0	0	0	0	3.77778	11.3333
DENOVO902	Fungi;Basidiomycota;Agaricomycetes;Agaricales;Psathyrellaceae;Coprinopsis;Coprinopsis_pachyderma|SH229015.06FU	7	0	0	4	4	2	1	0	11	3.22222	3.76755		0	0	0	0	1	0	0	0	1	0.222222	0.440959		0	0	0	1	0	0	0	0	2	0.333333	0.707107		0	0	0	0	0	0	0	0	0	0	0
DENOVO1207	Fungi;Ascomycota;Dothideomycetes;Pleosporales	2	0	1	1	4	0	0	1	2	1.22222	1.30171		1	1	0	0	5	1	1	2	2	1.44444	1.50923		2	0	0	1	0	3	2	1	1	1.11111	1.05409		0	0	0	0	0	0	0	0	0	0	0
DENOVO1308	Fungi;Chytridiomycota;Neocallimastigomycetes;Neocallimastigales;Neocallimastigaceae;Cyllamyces;Cyllamyces_sp_CB3B1|SH226597.06FU	0	0	0	0	0	15	0	2	2	2.11111	4.91031		1	2	0	0	0	2	0	0	0	0.555556	0.881917		0	0	0	0	0	8	1	1	0	1.11111	2.61937		0	0	0	0	0	0	0	0	0	0	0
DENOVO713	Fungi;Basidiomycota;Agaricomycetes;Thelephorales;Thelephoraceae;Thelephoraceae_unidentified;Thelephoraceae_sp|SH206261.06FU	0	0	0	0	0	0	0	0	0	0	0		0	0	0	0	0	0	0	0	0	0	0		0	0	0	0	0	0	33	0	0	3.66667	11		0	0	0	0	0	0	0	0	0	0	0
DENOVO725	Fungi;Basidiomycota;Agaricomycetes;Agaricales;Entolomataceae;Entoloma;Entoloma_turci|SH191026.06FU	0	0	0	0	0	0	0	0	0	0	0		0	0	0	0	0	33	0	0	0	3.66667	11		0	0	0	0	0	0	0	0	0	0	0		0	0	0	0	0	0	0	0	0	0	0
DENOVO730	Fungi;Basidiomycota;Agaricomycetes;Agaricales;Strophariaceae	0	0	0	0	0	0	0	0	0	0	0		0	0	0	0	0	0	0	33	0	3.66667	11		0	0	0	0	0	0	0	0	0	0	0		0	0	0	0	0	0	0	0	0	0	0
DENOVO746	Fungi;Basidiomycota	0	0	0	0	0	0	0	0	0	0	0		0	0	0	0	0	0	0	0	0	0	0		0	0	0	0	0	0	0	0	0	0	0		0	0	0	0	0	0	0	33	0	3.66667	11
DENOVO764	Fungi;Ascomycota;Sordariomycetes;Xylariales;Incertae_sedis_9;Monographella;Monographella_nivalis|SH216927.06FU	0	0	0	0	0	0	19	14	0	3.66667	7.38241		0	0	0	0	0	0	0	0	0	0	0		0	0	0	0	0	0	0	0	0	0	0		0	0	0	0	0	0	0	0	0	0	0
DENOVO801	Fungi;Ascomycota;Sordariomycetes;Sordariomycetes_unidentified;Sordariomycetes_unidentified_1;Sordariomycetes_unidentified_1;Sordariomycetes_sp|SH212492.06FU	0	0	0	0	0	0	0	0	0	0	0		0	0	0	0	0	0	0	0	0	0	0		0	0	0	33	0	0	0	0	0	3.66667	11		0	0	0	0	0	0	0	0	0	0	0
DENOVO944	Fungi;Ascomycota;Sordariomycetes;Lulworthiales;Lulworthiaceae;Zalerion;Zalerion_sp_T2N16c|SH224770.06FU	0	0	0	0	0	0	2	0	0	0.222222	0.666667		0	0	0	0	0	0	16	15	0	3.44444	6.83943		0	0	0	0	0	0	0	0	0	0	0		0	0	0	0	0	0	0	0	0	0	0
DENOVO993	Fungi;Ascomycota	1	0	0	0	5	1	1	0	2	1.11111	1.61589		1	0	0	0	5	2	2	1	2	1.44444	1.5899		0	0	0	1	1	0	1	2	1	0.666667	0.707107		0	0	0	1	1	1	0	1	0	0.444444	0.527046
DENOVO1261	Fungi;Chytridiomycota;Neocallimastigomycetes;Neocallimastigales;Neocallimastigaceae;Anaeromyces	0	2	2	3	0	0	0	2	0	1	1.22474		2	1	0	0	0	0	0	2	0	0.555556	0.881917		0	0	0	0	0	0	2	4	0	0.666667	1.41421		0	0	0	0	5	1	7	0	0	1.44444	2.651
DENOVO1362	Fungi;Basidiomycota;Agaricomycetes;Agaricales;Psathyrellaceae;Coprinopsis	0	0	0	0	0	0	0	0	0	0	0		30	0	0	0	0	0	0	0	0	3.33333	10		0	0	0	0	0	0	0	0	0	0	0		0	0	0	3	0	0	0	0	0	0.333333	1
DENOVO706	Fungi	0	0	0	0	0	0	0	0	0	0	0		0	0	0	0	0	0	0	0	0	0	0		0	0	0	0	11	0	0	0	21	3.55556	7.48517		0	0	0	0	0	0	0	0	0	0	0
DENOVO717	Fungi;Ascomycota;Dothideomycetes;Pleosporales	0	0	0	0	0	0	0	0	0	0	0		0	0	0	32	0	0	0	0	0	3.55556	10.6667		0	0	0	0	0	0	0	0	0	0	0		0	0	0	0	0	0	0	0	0	0	0
DENOVO718	Fungi;Fungi_unidentified;Fungi_unidentified_1;Fungi_unidentified_1;Fungi_unidentified_1_1;Fungi_unidentified_1_1;Fungi_sp|SH198482.06FU	0	0	0	0	0	0	0	0	0	0	0		0	0	0	0	0	0	32	0	0	3.55556	10.6667		0	0	0	0	0	0	0	0	0	0	0		0	0	0	0	0	0	0	0	0	0	0
DENOVO720	Fungi;Ascomycota;Leotiomycetes	0	0	0	0	0	0	0	0	0	0	0		0	0	0	0	0	0	0	0	0	0	0		0	0	32	0	0	0	0	0	0	3.55556	10.6667		0	0	0	0	0	0	0	0	0	0	0
DENOVO728	Fungi;Ascomycota;Sordariomycetes;Sordariales;Lasiosphaeriaceae	0	0	0	0	0	0	0	0	0	0	0		0	0	0	0	0	0	0	0	0	0	0		0	0	0	0	0	32	0	0	0	3.55556	10.6667		0	0	0	0	0	0	0	0	0	0	0
DENOVO733	Fungi;Ascomycota;Dothideomycetes;Capnodiales;Mycosphaerellaceae;Mycosphaerellaceae_unidentified;Mycosphaerellaceae_sp|SH216158.06FU	0	0	0	0	0	0	0	0	0	0	0		0	0	0	0	0	0	0	0	0	0	0		0	0	0	0	0	0	0	0	0	0	0		0	32	0	0	0	0	0	0	0	3.55556	10.6667
DENOVO736	Fungi;Ascomycota;Dothideomycetes	0	0	0	0	0	0	0	0	0	0	0		0	0	0	0	0	0	0	0	0	0	0		0	0	0	0	0	0	0	0	0	0	0		0	0	0	0	32	0	0	0	0	3.55556	10.6667
DENOVO898	Fungi;Ascomycota;Ascomycota_unidentified;Ascomycota_unidentified_1;Ascomycota_unidentified_1;Ascomycota_unidentified_1_1;Ascomycota_sp|SH211132.06FU	0	0	0	0	0	0	0	0	0	0	0		0	0	0	32	0	0	0	0	0	3.55556	10.6667		0	0	0	0	0	0	0	0	0	0	0		0	0	0	0	0	0	0	0	0	0	0
DENOVO1324	Fungi;Chytridiomycota;Neocallimastigomycetes;Neocallimastigales;Neocallimastigaceae	0	0	0	0	0	0	0	0	0	0	0		0	4	0	0	0	0	0	0	0	0.444444	1.33333		0	0	12	0	0	0	0	0	0	1.33333	4		0	16	0	0	0	0	0	0	0	1.77778	5.33333
DENOVO701	Fungi;Ascomycota;Eurotiomycetes;Eurotiales;Trichocomaceae;Penicillium;Penicillium_virgatum|SH201030.06FU	0	0	0	0	0	0	0	0	0	0	0		0	0	0	0	0	0	0	0	0	0	0		0	0	0	0	0	0	0	0	0	0	0		0	0	0	0	0	0	0	0	31	3.44444	10.3333
DENOVO705	Fungi;Ascomycota;Leotiomycetes;Helotiales	0	0	0	0	0	0	0	0	0	0	0		0	0	0	0	0	0	0	0	0	0	0		0	0	0	0	0	31	0	0	0	3.44444	10.3333		0	0	0	0	0	0	0	0	0	0	0
DENOVO721	Fungi;Ascomycota;Sordariomycetes	0	0	0	0	20	0	0	0	0	2.22222	6.66667		0	0	0	0	0	0	0	0	0	0	0		0	11	0	0	0	0	0	0	0	1.22222	3.66667		0	0	0	0	0	0	0	0	0	0	0
DENOVO729	Fungi;Ascomycota;Ascomycota_unidentified;Ascomycota_unidentified_1;Ascomycota_unidentified_1;Ascomycota_unidentified_1_1;Ascomycota_sp|SH209200.06FU	0	0	0	0	0	0	0	0	0	0	0		0	0	0	0	0	0	0	0	0	0	0		0	0	0	0	0	0	0	31	0	3.44444	10.3333		0	0	0	0	0	0	0	0	0	0	0
DENOVO753	Fungi;Basidiomycota;Agaricostilbomycetes;Agaricostilbales;Agaricostilbaceae;Bensingtonia	0	0	0	0	0	0	0	0	0	0	0		0	0	0	0	0	0	0	0	0	0	0		0	0	0	31	0	0	0	0	0	3.44444	10.3333		0	0	0	0	0	0	0	0	0	0	0
DENOVO805	Fungi;Ascomycota	0	0	0	0	0	0	0	0	0	0	0		0	0	0	0	0	0	0	0	0	0	0		0	0	0	0	0	0	0	0	0	0	0		0	0	0	0	0	31	0	0	0	3.44444	10.3333
DENOVO822	Fungi;Ascomycota;Sordariomycetes;Hypocreales;Nectriaceae	4	2	0	0	2	0	1	2	0	1.22222	1.39443		0	0	0	1	1	0	2	1	1	0.666667	0.707107		0	1	0	0	2	1	0	0	0	0.444444	0.726483		0	0	2	1	2	3	0	1	1	1.11111	1.05409
DENOVO824	Fungi;Ascomycota;Dothideomycetes;Pleosporales;Pleosporales_unidentified;Pleosporales_unidentified_1;Pleosporales_sp|SH217121.06FU	0	0	0	9	0	0	0	0	0	1	3		0	0	0	22	0	0	0	0	0	2.44444	7.33333		0	0	0	0	0	0	0	0	0	0	0		0	0	0	0	0	0	0	0	0	0	0
DENOVO901	Fungi	0	31	0	0	0	0	0	0	0	3.44444	10.3333		0	0	0	0	0	0	0	0	0	0	0		0	0	0	0	0	0	0	0	0	0	0		0	0	0	0	0	0	0	0	0	0	0
DENOVO1124	Fungi;Chytridiomycota;Neocallimastigomycetes;Neocallimastigales;Neocallimastigaceae	0	1	3	0	0	0	0	3	0	0.777778	1.30171		2	0	0	0	0	0	5	0	0	0.777778	1.71594		0	0	0	0	0	0	0	3	0	0.333333	1		4	6	0	0	4	0	0	0	0	1.55556	2.4037
DENOVO1422	Fungi;Chytridiomycota;Neocallimastigomycetes;Neocallimastigales;Neocallimastigaceae	0	0	0	0	0	0	0	0	0	0	0		0	0	0	0	0	0	0	0	0	0	0		0	0	0	0	0	0	0	0	31	3.44444	10.3333		0	0	0	0	0	0	0	0	0	0	0
DENOVO1440	Fungi;Chytridiomycota;Neocallimastigomycetes;Neocallimastigales;Neocallimastigaceae;Orpinomyces	0	5	2	2	0	1	1	0	6	1.88889	2.20479		7	2	0	0	0	1	2	0	0	1.33333	2.29129		0	0	0	0	0	0	0	0	0	0	0		0	0	0	0	0	0	2	0	0	0.222222	0.666667
DENOVO722	Fungi	0	0	0	0	0	0	0	4	0	0.444444	1.33333		0	0	0	0	0	0	0	0	0	0	0		0	0	0	0	0	0	0	0	0	0	0		0	0	0	0	0	0	0	0	26	2.88889	8.66667
DENOVO735	Fungi;Ascomycota;Sordariomycetes;Sordariales	0	0	0	0	0	0	0	0	0	0	0		0	0	0	0	0	0	30	0	0	3.33333	10		0	0	0	0	0	0	0	0	0	0	0		0	0	0	0	0	0	0	0	0	0	0
DENOVO754	Fungi;Basidiomycota;Agaricomycetes;Agaricales;Psathyrellaceae;Coprinopsis	0	30	0	0	0	0	0	0	0	3.33333	10		0	0	0	0	0	0	0	0	0	0	0		0	0	0	0	0	0	0	0	0	0	0		0	0	0	0	0	0	0	0	0	0	0
DENOVO769	Fungi;Basidiomycota;Agaricostilbomycetes;Agaricostilbales	0	0	0	0	15	0	0	0	0	1.66667	5		0	0	0	0	0	0	0	0	0	0	0		0	0	0	0	0	0	0	0	0	0	0		0	0	0	15	0	0	0	0	0	1.66667	5
DENOVO778	Fungi;Fungi_unidentified;Fungi_unidentified_1;Fungi_unidentified_1;Fungi_unidentified_1_1;Fungi_unidentified_1_1;Fungi_sp|SH228602.06FU	0	0	0	0	0	0	0	0	0	0	0		0	0	0	0	0	0	0	0	0	0	0		29	0	0	0	0	1	0	0	0	3.33333	9.63068		0	0	0	0	0	0	0	0	0	0	0
DENOVO1121	Fungi;Chytridiomycota;Neocallimastigomycetes;Neocallimastigales;Neocallimastigaceae	0	1	0	0	0	0	0	2	0	0.333333	0.707107		8	1	0	0	0	0	0	1	0	1.11111	2.61937		1	0	1	0	0	0	2	5	0	1	1.65831		4	0	0	1	2	0	1	0	0	0.888889	1.36423
DENOVO1258	Fungi;Chytridiomycota;Neocallimastigomycetes;Neocallimastigales;Neocallimastigaceae	0	0	4	1	0	0	0	0	0	0.555556	1.33333		0	0	0	0	0	1	0	0	0	0.111111	0.333333		0	0	4	0	0	1	0	0	0	0.555556	1.33333		2	10	0	0	7	0	0	0	0	2.11111	3.75648
DENOVO724	Fungi	0	0	0	0	0	0	0	0	0	0	0		0	0	0	0	0	0	0	0	0	0	0		0	0	0	0	29	0	0	0	0	3.22222	9.66667		0	0	0	0	0	0	0	0	0	0	0
DENOVO738	Fungi;Ascomycota;Eurotiomycetes	0	0	0	0	0	0	0	0	0	0	0		0	0	0	0	0	0	0	0	0	0	0		0	0	0	0	0	0	0	0	0	0	0		0	0	0	0	29	0	0	0	0	3.22222	9.66667
DENOVO742	Fungi;Ascomycota;Leotiomycetes	0	0	0	0	0	0	0	0	0	0	0		0	0	0	0	0	0	0	0	0	0	0		0	0	0	0	0	0	0	0	0	0	0		0	0	0	0	0	0	0	0	29	3.22222	9.66667
DENOVO744	Fungi;Ascomycota;Eurotiomycetes;Eurotiales;Trichocomaceae;Penicillium;Penicillium_sp|SH193629.06FU	0	0	0	0	0	0	0	0	0	0	0		0	0	0	0	0	0	0	0	0	0	0		0	0	0	0	0	0	0	29	0	3.22222	9.66667		0	0	0	0	0	0	0	0	0	0	0
DENOVO745	Fungi;Zygomycota;Incertae_sedis_10;Mortierellales;Mortierellaceae;Mortierella;Mortierella_sp|SH211066.06FU	0	5	0	1	1	0	0	1	0	0.888889	1.61589		0	0	1	0	0	0	1	0	3	0.555556	1.01379		0	0	2	0	3	1	0	3	1	1.11111	1.2693		0	2	0	1	1	2	0	0	0	0.666667	0.866025
DENOVO752	Fungi	0	0	0	0	0	0	0	0	0	0	0		0	0	0	0	0	0	0	0	0	0	0		0	0	0	0	0	0	0	0	0	0	0		0	0	0	0	0	29	0	0	0	3.22222	9.66667
DENOVO755	Fungi;Ascomycota;Leotiomycetes;Helotiales;Rutstroemiaceae;Scleromitrula	0	0	0	0	0	0	0	0	0	0	0		0	0	0	0	0	0	0	0	0	0	0		0	0	0	0	0	29	0	0	0	3.22222	9.66667		0	0	0	0	0	0	0	0	0	0	0
DENOVO780	Fungi;Ascomycota;Dothideomycetes;Pleosporales;Pleosporaceae;Pleosporaceae_unidentified;Pleosporaceae_sp|SH224805.06FU	0	0	0	0	0	1	1	0	0	0.222222	0.440959		0	0	0	0	0	26	0	0	0	2.88889	8.66667		0	0	0	0	0	0	0	0	0	0	0		0	0	0	0	0	0	0	0	1	0.111111	0.333333
DENOVO821	Fungi;Ascomycota;Dothideomycetes	0	0	0	0	0	0	0	0	0	0	0		0	0	0	0	0	0	0	0	0	0	0		1	0	5	0	4	6	1	12	0	3.22222	4.02423		0	0	0	0	0	0	0	0	0	0	0
DENOVO848	Fungi;Basidiomycota;Agaricomycetes;Agaricales;Agaricales_unidentified;Agaricales_unidentified_1;Agaricales_sp|SH218994.06FU	0	0	0	0	0	0	0	0	0	0	0		0	0	0	0	0	0	0	0	0	0	0		0	0	0	0	0	29	0	0	0	3.22222	9.66667		0	0	0	0	0	0	0	0	0	0	0
DENOVO1076	Fungi;Ascomycota;Dothideomycetes	0	0	0	0	0	1	0	2	2	0.555556	0.881917		2	0	3	0	2	0	1	0	6	1.55556	2.00693		1	0	0	0	0	1	1	3	0	0.666667	1		0	0	0	2	1	0	0	0	1	0.444444	0.726483
DENOVO1317	Fungi;Chytridiomycota;Neocallimastigomycetes;Neocallimastigales;Neocallimastigaceae;Anaeromyces	0	4	0	0	0	0	0	1	0	0.555556	1.33333		1	0	0	0	0	1	2	4	0	0.888889	1.36423		1	0	1	0	0	0	2	1	0	0.555556	0.726483		2	4	0	0	0	0	4	0	1	1.22222	1.71594
DENOVO711	Fungi;Ascomycota;Sordariomycetes;Hypocreales;Incertae_sedis_3;Sarocladium;Sarocladium_sp|SH191583.06FU	0	0	0	0	0	0	0	0	7	0.777778	2.33333		0	0	0	0	0	0	0	0	0	0	0		0	0	0	0	21	0	0	0	0	2.33333	7		0	0	0	0	0	0	0	0	0	0	0
DENOVO739	Fungi	0	0	0	0	0	0	0	0	0	0	0		0	0	0	0	0	0	0	0	0	0	0		0	0	0	0	0	0	0	0	0	0	0		0	0	0	0	0	0	28	0	0	3.11111	9.33333
DENOVO740	Fungi;Ascomycota;Sordariomycetes;Hypocreales	0	0	0	0	20	0	0	0	0	2.22222	6.66667		0	0	0	0	0	0	0	0	0	0	0		0	0	0	0	8	0	0	0	0	0.888889	2.66667		0	0	0	0	0	0	0	0	0	0	0
DENOVO757	Fungi;Ascomycota;Dothideomycetes;Capnodiales;Capnodiales_unidentified;Capnodiales_unidentified_1	0	0	0	0	0	0	0	0	0	0	0		0	0	0	0	0	0	0	0	0	0	0		0	0	0	0	0	0	0	0	0	0	0		0	0	0	28	0	0	0	0	0	3.11111	9.33333
DENOVO771	Fungi;Basidiomycota;Agaricomycetes	28	0	0	0	0	0	0	0	0	3.11111	9.33333		0	0	0	0	0	0	0	0	0	0	0		0	0	0	0	0	0	0	0	0	0	0		0	0	0	0	0	0	0	0	0	0	0
DENOVO777	Fungi;Ascomycota;Dothideomycetes;Capnodiales	0	0	0	0	0	0	0	0	0	0	0		0	0	0	0	0	28	0	0	0	3.11111	9.33333		0	0	0	0	0	0	0	0	0	0	0		0	0	0	0	0	0	0	0	0	0	0
DENOVO781	Fungi;Ascomycota;Sordariomycetes	0	0	0	0	0	0	0	0	0	0	0		0	0	0	0	0	0	15	0	0	1.66667	5		0	0	0	0	0	0	0	0	0	0	0		0	0	0	13	0	0	0	0	0	1.44444	4.33333
DENOVO799	Fungi;Basidiomycota;Incertae_sedis_4;Malasseziales;Incertae_sedis_5;Malassezia;Malassezia_globosa|SH190404.06FU	0	0	0	0	0	0	0	0	0	0	0		0	0	0	0	0	0	28	0	0	3.11111	9.33333		0	0	0	0	0	0	0	0	0	0	0		0	0	0	0	0	0	0	0	0	0	0
DENOVO835	Fungi;Ascomycota;Dothideomycetes	0	0	0	0	0	0	0	0	0	0	0		0	0	0	0	0	0	0	0	0	0	0		0	0	0	0	0	0	0	0	0	0	0		0	28	0	0	0	0	0	0	0	3.11111	9.33333
DENOVO837	Fungi;Basidiomycota;Agaricomycetes;Agaricales;Entolomataceae;Clitopilus	0	0	0	0	0	0	0	0	0	0	0		0	0	0	0	0	0	0	0	0	0	0		28	0	0	0	0	0	0	0	0	3.11111	9.33333		0	0	0	0	0	0	0	0	0	0	0
DENOVO956	Fungi;Basidiomycota;Agaricomycetes;Agaricales;Agaricales_unidentified;Agaricales_unidentified_1;Agaricales_sp|SH207965.06FU	0	0	0	0	0	0	0	0	5	0.555556	1.66667		0	0	0	0	0	0	0	0	0	0	0		0	0	0	0	0	7	0	0	0	0.777778	2.33333		0	0	0	0	16	0	0	0	0	1.77778	5.33333
DENOVO1018	Fungi;Chytridiomycota;Neocallimastigomycetes;Neocallimastigales;Neocallimastigaceae	0	12	0	1	0	3	0	0	0	1.77778	3.96162		0	6	0	1	0	0	0	0	0	0.777778	1.98606		0	0	0	0	0	0	0	4	0	0.444444	1.33333		0	0	0	0	1	0	0	0	0	0.111111	0.333333
DENOVO767	Fungi;Zygomycota;Incertae_sedis_10;Mucorales;Umbelopsidaceae;Umbelopsis	0	0	0	0	0	0	0	0	0	0	0		0	0	25	0	2	0	0	0	0	3	8.27647		0	0	0	0	0	0	0	0	0	0	0		0	0	0	0	0	0	0	0	0	0	0
DENOVO785	Fungi;Ascomycota	0	0	0	0	0	0	0	0	0	0	0		0	0	0	27	0	0	0	0	0	3	9		0	0	0	0	0	0	0	0	0	0	0		0	0	0	0	0	0	0	0	0	0	0
DENOVO795	Fungi;Basidiomycota	0	0	0	0	0	0	0	0	0	0	0		0	0	0	0	0	0	0	0	0	0	0		27	0	0	0	0	0	0	0	0	3	9		0	0	0	0	0	0	0	0	0	0	0
DENOVO798	Fungi;Ascomycota;Sordariomycetes;Sordariales;Lasiosphaeriaceae;Apodus;Apodus_sp|SH222737.06FU	0	0	0	0	0	0	0	0	1	0.111111	0.333333		0	0	0	0	0	0	0	0	0	0	0		0	0	0	0	23	0	3	0	0	2.88889	7.60665		0	0	0	0	0	0	0	0	0	0	0
DENOVO802	Fungi;Ascomycota;Ascomycota_unidentified;Ascomycota_unidentified_1;Ascomycota_unidentified_1;Ascomycota_unidentified_1_1;Ascomycota_sp|SH205837.06FU	0	0	0	0	0	0	0	0	0	0	0		0	0	0	0	0	0	0	0	0	0	0		0	0	0	0	0	0	0	0	0	0	0		0	0	0	27	0	0	0	0	0	3	9
DENOVO804	Fungi;Basidiomycota;Agaricomycetes	0	0	0	0	0	0	0	0	0	0	0		0	0	0	0	0	0	0	0	27	3	9		0	0	0	0	0	0	0	0	0	0	0		0	0	0	0	0	0	0	0	0	0	0
DENOVO816	Fungi	0	0	0	0	0	0	0	0	0	0	0		0	0	0	0	0	0	0	0	0	0	0		0	0	0	0	0	0	0	0	0	0	0		0	0	0	0	0	0	0	0	27	3	9
DENOVO817	Fungi;Ascomycota;Taphrinomycetes;Taphrinales;Taphrinaceae;Taphrina;Taphrina_sp|SH235565.06FU	0	0	0	0	0	0	0	0	0	0	0		0	0	0	1	0	0	0	0	0	0.111111	0.333333		0	0	0	0	0	0	0	26	0	2.88889	8.66667		0	0	0	0	0	0	0	0	0	0	0
DENOVO826	Fungi;Ascomycota;Dothideomycetes;Dothideomycetes_unidentified;Dothideomycetes_unidentified_1;Dothideomycetes_unidentified_1;Dothideomycetes_sp|SH196053.06FU	0	0	0	0	0	0	0	0	0	0	0		0	0	0	0	0	0	0	0	27	3	9		0	0	0	0	0	0	0	0	0	0	0		0	0	0	0	0	0	0	0	0	0	0
DENOVO839	Fungi;Basidiomycota	0	0	0	0	0	0	0	0	0	0	0		0	0	1	4	0	0	0	0	0	0.555556	1.33333		2	0	0	15	1	0	1	0	0	2.11111	4.88478		0	0	0	0	0	0	0	3	0	0.333333	1
DENOVO971	Fungi;Basidiomycota;Agaricomycetes;Agaricales;Psathyrellaceae;Coprinopsis;Coprinopsis_sp|SH229020.06FU	2	0	0	5	3	2	3	0	2	1.88889	1.69148		0	0	0	0	3	0	0	1	1	0.555556	1.01379		2	0	0	3	0	0	0	0	0	0.555556	1.13039		0	0	0	0	0	0	0	0	0	0	0
DENOVO1177	Fungi;Chytridiomycota;Neocallimastigomycetes;Neocallimastigales;Neocallimastigaceae;Orpinomyces	0	2	0	0	0	1	0	0	0	0.333333	0.707107		0	0	0	1	0	6	2	2	0	1.22222	1.98606		0	0	1	0	0	0	0	3	0	0.444444	1.01379		0	5	0	1	2	0	0	1	0	1	1.65831
DENOVO759	Fungi;Ascomycota;Sordariomycetes;Hypocreales	0	0	0	0	0	0	0	0	0	0	0		0	0	0	0	0	0	0	0	0	0	0		0	0	0	0	0	0	0	26	0	2.88889	8.66667		0	0	0	0	0	0	0	0	0	0	0
DENOVO762	Fungi;Ascomycota	0	0	0	0	0	0	0	0	0	0	0		0	0	0	0	0	0	0	0	0	0	0		0	0	0	0	0	0	26	0	0	2.88889	8.66667		0	0	0	0	0	0	0	0	0	0	0
DENOVO772	Fungi;Basidiomycota	0	0	0	0	0	0	0	0	0	0	0		0	0	0	0	0	0	0	0	0	0	0		0	0	0	0	0	0	0	0	0	0	0		0	0	0	26	0	0	0	0	0	2.88889	8.66667
DENOVO773	Fungi;Ascomycota;Sordariomycetes;Sordariales;Lasiosphaeriaceae	0	0	0	0	0	0	0	0	0	0	0		0	0	0	0	0	0	0	0	0	0	0		0	0	0	26	0	0	0	0	0	2.88889	8.66667		0	0	0	0	0	0	0	0	0	0	0
DENOVO787	Fungi	0	0	0	0	0	0	0	0	15	1.66667	5		0	0	0	0	0	0	0	0	0	0	0		0	0	0	0	0	0	0	0	0	0	0		0	0	0	0	0	0	0	11	0	1.22222	3.66667
DENOVO788	Fungi;Fungi_unidentified;Fungi_unidentified_1;Fungi_unidentified_1;Fungi_unidentified_1_1;Fungi_unidentified_1_1	0	0	0	0	0	0	0	0	0	0	0		0	0	0	0	0	0	0	0	0	0	0		0	0	0	0	0	0	26	0	0	2.88889	8.66667		0	0	0	0	0	0	0	0	0	0	0
DENOVO789	Fungi	0	0	0	0	0	0	0	0	0	0	0		0	0	0	0	0	0	26	0	0	2.88889	8.66667		0	0	0	0	0	0	0	0	0	0	0		0	0	0	0	0	0	0	0	0	0	0
DENOVO791	Fungi;Ascomycota	0	0	0	0	0	0	0	0	0	0	0		0	0	0	0	0	0	0	0	0	0	0		0	0	0	0	0	0	26	0	0	2.88889	8.66667		0	0	0	0	0	0	0	0	0	0	0
DENOVO1465	Fungi;Chytridiomycota;Neocallimastigomycetes;Neocallimastigales;Neocallimastigaceae;Anaeromyces;Anaeromyces_mucronatus|SH198981.06FU	2	2	0	0	0	0	0	1	0	0.555556	0.881917		1	1	1	3	0	2	0	0	0	0.888889	1.05409		0	0	0	0	0	1	1	2	0	0.444444	0.726483		1	2	0	0	3	0	3	0	0	1	1.32288
DENOVO747	Fungi;Ascomycota;Sordariomycetes;Sordariales	0	0	0	0	0	0	0	0	0	0	0		0	0	25	0	0	0	0	0	0	2.77778	8.33333		0	0	0	0	0	0	0	0	0	0	0		0	0	0	0	0	0	0	0	0	0	0
DENOVO765	Fungi;Ascomycota;Eurotiomycetes;Eurotiales;Trichocomaceae;Penicillium;Penicillium_corylophilum|SH231335.06FU	0	0	0	0	0	0	0	0	0	0	0		0	0	0	0	0	0	0	0	0	0	0		0	25	0	0	0	0	0	0	0	2.77778	8.33333		0	0	0	0	0	0	0	0	0	0	0
DENOVO774	Fungi;Ascomycota;Leotiomycetes;Helotiales	0	0	0	0	0	0	0	0	0	0	0		0	0	0	25	0	0	0	0	0	2.77778	8.33333		0	0	0	0	0	0	0	0	0	0	0		0	0	0	0	0	0	0	0	0	0	0
DENOVO808	Fungi;Ascomycota;Saccharomycetes;Saccharomycetales;Incertae_sedis_11;Candida;Candida_boleticola|SH209130.06FU	0	0	0	0	0	0	0	0	0	0	0		0	0	0	0	0	0	0	0	0	0	0		0	0	0	0	0	0	0	25	0	2.77778	8.33333		0	0	0	0	0	0	0	0	0	0	0
DENOVO819	Fungi;Ascomycota;Saccharomycetes;Saccharomycetales;Incertae_sedis_11;Debaryomyces;Debaryomyces_prosopidis|SH213690.06FU	0	0	0	0	0	0	0	0	0	0	0		0	0	0	0	0	0	0	0	0	0	0		0	0	0	0	0	0	0	0	0	0	0		0	0	0	0	0	0	25	0	0	2.77778	8.33333
DENOVO857	Fungi;Ascomycota	0	0	0	0	0	0	0	0	0	0	0		0	0	0	0	0	0	25	0	0	2.77778	8.33333		0	0	0	0	0	0	0	0	0	0	0		0	0	0	0	0	0	0	0	0	0	0
DENOVO936	Fungi;Ascomycota;Sordariomycetes;Microascales;Microascales_unidentified;Microascales_unidentified_1;Microascales_sp|SH233631.06FU	0	0	1	0	0	0	0	0	23	2.66667	7.63217		0	0	0	0	0	0	0	0	0	0	0		0	0	0	0	0	0	1	0	0	0.111111	0.333333		0	0	0	0	0	0	0	0	0	0	0
DENOVO962	Fungi;Ascomycota;Eurotiomycetes;Chaetothyriales;Herpotrichiellaceae;Exophiala;Exophiala_equina|SH230191.06FU	0	0	0	0	0	0	0	0	0	0	0		0	0	0	0	0	0	0	0	0	0	0		0	0	0	0	12	0	0	0	0	1.33333	4		0	0	0	0	0	13	0	0	0	1.44444	4.33333
DENOVO1234	Fungi;Chytridiomycota;Neocallimastigomycetes;Neocallimastigales;Neocallimastigaceae;Orpinomyces	1	0	0	0	0	2	0	0	0	0.333333	0.707107		0	0	0	0	0	0	0	0	0	0	0		0	0	5	0	2	0	0	0	0	0.777778	1.71594		0	9	0	6	0	0	0	0	0	1.66667	3.39116
DENOVO760	Fungi	0	0	0	0	0	0	0	24	0	2.66667	8		0	0	0	0	0	0	0	0	0	0	0		0	0	0	0	0	0	0	0	0	0	0		0	0	0	0	0	0	0	0	0	0	0
DENOVO776	Fungi;Ascomycota	0	0	0	0	0	0	0	0	0	0	0		0	0	0	0	0	0	0	0	0	0	0		0	0	0	0	0	0	0	0	0	0	0		0	0	0	0	0	0	24	0	0	2.66667	8
DENOVO782	Fungi;Ascomycota	0	0	0	0	0	0	0	0	0	0	0		0	0	0	0	0	0	0	0	0	0	0		0	0	0	0	0	0	0	0	24	2.66667	8		0	0	0	0	0	0	0	0	0	0	0
DENOVO790	Fungi;Ascomycota;Ascomycota_unidentified;Ascomycota_unidentified_1;Ascomycota_unidentified_1;Ascomycota_unidentified_1_1	0	0	0	0	0	0	0	0	0	0	0		0	24	0	0	0	0	0	0	0	2.66667	8		0	0	0	0	0	0	0	0	0	0	0		0	0	0	0	0	0	0	0	0	0	0
DENOVO796	Fungi;Basidiomycota;Agaricomycetes;Thelephorales;Thelephoraceae	0	0	0	0	0	0	0	0	0	0	0		0	0	0	0	0	0	0	0	0	0	0		0	0	0	0	24	0	0	0	0	2.66667	8		0	0	0	0	0	0	0	0	0	0	0
DENOVO806	Fungi	0	0	0	0	0	0	0	24	0	2.66667	8		0	0	0	0	0	0	0	0	0	0	0		0	0	0	0	0	0	0	0	0	0	0		0	0	0	0	0	0	0	0	0	0	0
DENOVO815	Fungi	0	0	0	0	0	0	0	0	0	0	0		0	0	0	0	0	0	0	0	0	0	0		0	0	0	0	0	0	0	24	0	2.66667	8		0	0	0	0	0	0	0	0	0	0	0
DENOVO830	Fungi;Ascomycota	0	0	0	0	0	24	0	0	0	2.66667	8		0	0	0	0	0	0	0	0	0	0	0		0	0	0	0	0	0	0	0	0	0	0		0	0	0	0	0	0	0	0	0	0	0
DENOVO838	Fungi;Ascomycota;Dothideomycetes;Pleosporales;Pleosporales_unidentified;Pleosporales_unidentified_1;Pleosporales_sp|SH231238.06FU	23	0	0	0	0	0	0	1	0	2.66667	7.63217		0	0	0	0	0	0	0	0	0	0	0		0	0	0	0	0	0	0	0	0	0	0		0	0	0	0	0	0	0	0	0	0	0
DENOVO842	Fungi;Basidiomycota;Exobasidiomycetes;Tilletiales;Tilletiaceae;Tilletia;Tilletia_togwateei|SH192500.06FU	0	0	0	0	0	24	0	0	0	2.66667	8		0	0	0	0	0	0	0	0	0	0	0		0	0	0	0	0	0	0	0	0	0	0		0	0	0	0	0	0	0	0	0	0	0
DENOVO924	Fungi;Basidiomycota;Agaricomycetes;Agaricales;Entolomataceae;Entoloma;Entoloma_sericeum|SH203325.06FU	0	0	0	1	0	0	0	0	0	0.111111	0.333333		0	0	0	16	0	0	0	0	0	1.77778	5.33333		0	0	0	0	0	0	0	0	0	0	0		0	0	0	7	0	0	0	0	0	0.777778	2.33333
DENOVO1198	Fungi;Chytridiomycota;Neocallimastigomycetes;Neocallimastigales;Neocallimastigaceae	0	0	0	1	0	0	0	0	0	0.111111	0.333333		0	1	0	1	0	1	2	3	0	0.888889	1.05409		0	1	2	2	0	0	0	8	0	1.44444	2.60342		1	0	0	0	0	0	1	0	0	0.222222	0.440959
DENOVO1282	Fungi;Chytridiomycota;Neocallimastigomycetes;Neocallimastigales;Neocallimastigaceae;Cyllamyces;Cyllamyces_sp_CB3B1|SH226597.06FU	0	0	0	6	0	0	3	10	0	2.11111	3.62093		0	0	0	0	1	0	0	0	0	0.111111	0.333333		0	0	1	0	1	0	0	2	0	0.444444	0.726483		0	0	0	0	0	0	0	0	0	0	0
DENOVO1331	Fungi;Chytridiomycota;Neocallimastigomycetes;Neocallimastigales;Neocallimastigaceae;Orpinomyces;Orpinomyces_sp_NIANP59|SH192572.06FU	0	0	2	1	0	0	0	0	0	0.333333	0.707107		0	0	2	1	0	8	0	0	0	1.22222	2.63523		0	0	0	0	1	0	0	1	0	0.222222	0.440959		0	2	0	0	3	0	0	3	0	0.888889	1.36423
DENOVO1371	Fungi;Chytridiomycota;Neocallimastigomycetes;Neocallimastigales;Neocallimastigaceae;Cyllamyces	0	0	0	0	0	0	1	2	1	0.444444	0.726483		2	0	1	0	0	1	0	1	0	0.555556	0.726483		0	0	2	0	0	2	0	9	0	1.44444	2.96273		0	1	0	0	0	0	1	0	0	0.222222	0.440959
DENOVO1481	Fungi;Chytridiomycota;Neocallimastigomycetes;Neocallimastigales;Neocallimastigaceae;Anaeromyces;Anaeromyces_mucronatus|SH198981.06FU	0	2	2	0	0	0	1	7	0	1.33333	2.29129		1	0	0	1	0	0	1	0	0	0.333333	0.5		0	0	0	0	0	0	0	0	0	0	0		1	3	0	0	4	0	0	0	1	1	1.5
DENOVO1571	Fungi	0	0	12	0	0	0	0	0	0	1.33333	4		0	0	0	0	0	1	0	0	0	0.111111	0.333333		0	1	1	0	0	5	2	0	0	1	1.65831		0	0	1	0	0	0	1	0	0	0.222222	0.440959
DENOVO766	Fungi;Ascomycota;Sordariomycetes;Sordariales	0	0	0	0	0	0	0	0	12	1.33333	4		0	0	0	0	0	0	0	0	11	1.22222	3.66667		0	0	0	0	0	0	0	0	0	0	0		0	0	0	0	0	0	0	0	0	0	0
DENOVO775	Fungi;Ascomycota;Sordariomycetes;Hypocreales;Incertae_sedis_3;Acremonium;Acremonium_alternatum|SH234057.06FU	0	0	0	0	0	0	0	0	0	0	0		0	0	0	0	0	0	23	0	0	2.55556	7.66667		0	0	0	0	0	0	0	0	0	0	0		0	0	0	0	0	0	0	0	0	0	0
DENOVO786	Fungi;Ascomycota;Dothideomycetes;Pleosporales;Mytilinidiaceae;Lophium;Lophium_mytilinum|SH224769.06FU	0	0	0	0	0	0	0	0	0	0	0		0	0	23	0	0	0	0	0	0	2.55556	7.66667		0	0	0	0	0	0	0	0	0	0	0		0	0	0	0	0	0	0	0	0	0	0
DENOVO793	Fungi	19	0	0	0	0	0	0	0	4	2.55556	6.30696		0	0	0	0	0	0	0	0	0	0	0		0	0	0	0	0	0	0	0	0	0	0		0	0	0	0	0	0	0	0	0	0	0
DENOVO794	Fungi;Ascomycota;Sordariomycetes;Xylariales;Amphisphaeriaceae	0	0	0	0	0	0	0	23	0	2.55556	7.66667		0	0	0	0	0	0	0	0	0	0	0		0	0	0	0	0	0	0	0	0	0	0		0	0	0	0	0	0	0	0	0	0	0
DENOVO811	Fungi;Ascomycota;Leotiomycetes;Helotiales;Phacidiaceae;Phacidium;Phacidium_lacerum|SH209173.06FU	0	0	0	0	0	0	0	0	0	0	0		0	0	0	0	0	0	0	0	0	0	0		0	0	0	0	0	0	0	23	0	2.55556	7.66667		0	0	0	0	0	0	0	0	0	0	0
DENOVO812	Fungi;Ascomycota;Leotiomycetes;Helotiales;Helotiales_unidentified;Helotiales_unidentified_1;Helotiales_sp|SH195685.06FU	0	0	0	0	0	0	0	0	0	0	0		0	0	0	0	0	0	0	13	0	1.44444	4.33333		0	0	0	10	0	0	0	0	0	1.11111	3.33333		0	0	0	0	0	0	0	0	0	0	0
DENOVO813	Fungi;Ascomycota;Sordariomycetes;Sordariales;Lasiosphaeriaceae;Lasiosphaeriaceae_unidentified;Lasiosphaeriaceae_sp|SH234949.06FU	0	0	0	0	0	0	0	0	23	2.55556	7.66667		0	0	0	0	0	0	0	0	0	0	0		0	0	0	0	0	0	0	0	0	0	0		0	0	0	0	0	0	0	0	0	0	0
DENOVO829	Fungi;Ascomycota;Leotiomycetes;Helotiales;Incertae_sedis_2	0	0	0	0	0	0	0	0	0	0	0		0	0	0	0	0	0	0	0	0	0	0		0	0	0	0	0	0	0	0	0	0	0		0	0	0	23	0	0	0	0	0	2.55556	7.66667
DENOVO953	Fungi;Ascomycota;Leotiomycetes;Helotiales;Incertae_sedis_2;Rhexocercosporidium;Rhexocercosporidium_panacis|SH204719.06FU	0	0	0	0	0	0	0	0	0	0	0		0	0	0	0	0	0	0	0	0	0	0		0	0	0	0	0	0	0	0	0	0	0		0	0	0	0	0	0	0	0	23	2.55556	7.66667
DENOVO1372	Fungi;Chytridiomycota;Neocallimastigomycetes;Neocallimastigales;Neocallimastigaceae	0	0	0	0	0	0	1	0	0	0.111111	0.333333		1	6	0	0	0	0	0	0	0	0.777778	1.98606		0	0	13	0	0	0	2	0	0	1.66667	4.30116		0	0	0	0	0	0	0	0	0	0	0
DENOVO784	Fungi;Basidiomycota;Agaricomycetes;Polyporales;Polyporaceae;Polyporaceae_unidentified;Polyporaceae_sp|SH214998.06FU	22	0	0	0	0	0	0	0	0	2.44444	7.33333		0	0	0	0	0	0	0	0	0	0	0		0	0	0	0	0	0	0	0	0	0	0		0	0	0	0	0	0	0	0	0	0	0
DENOVO797	Fungi;Ascomycota;Sordariomycetes;Hypocreales	0	0	0	0	0	0	0	0	0	0	0		0	0	0	0	0	0	0	0	0	0	0		0	0	0	0	0	0	0	0	0	0	0		0	22	0	0	0	0	0	0	0	2.44444	7.33333
DENOVO800	Fungi;Ascomycota;Dothideomycetes;Pleosporales;Incertae_sedis_13;Mycocentrospora;Mycocentrospora_acerina|SH196685.06FU	0	0	0	0	0	0	0	0	0	0	0		0	0	0	0	0	0	0	0	0	0	0		0	0	0	0	0	0	22	0	0	2.44444	7.33333		0	0	0	0	0	0	0	0	0	0	0
DENOVO807	Fungi	0	0	0	0	0	0	0	0	0	0	0		0	0	0	0	0	0	0	0	0	0	0		0	0	0	0	0	0	22	0	0	2.44444	7.33333		0	0	0	0	0	0	0	0	0	0	0
DENOVO823	Fungi;Ascomycota;Dothideomycetes;Pleosporales	0	0	0	0	0	0	0	0	4	0.444444	1.33333		0	0	0	0	0	0	0	0	18	2	6		0	0	0	0	0	0	0	0	0	0	0		0	0	0	0	0	0	0	0	0	0	0
DENOVO827	Fungi;Basidiomycota;Agaricomycetes;Agaricales;Agaricales_unidentified;Agaricales_unidentified_1;Agaricales_sp|SH203500.06FU	0	0	0	0	0	0	0	22	0	2.44444	7.33333		0	0	0	0	0	0	0	0	0	0	0		0	0	0	0	0	0	0	0	0	0	0		0	0	0	0	0	0	0	0	0	0	0
DENOVO856	Fungi;Basidiomycota	0	0	0	0	0	0	0	0	0	0	0		0	0	0	0	0	0	0	0	0	0	0		0	0	0	0	0	0	0	0	0	0	0		0	0	0	0	0	0	22	0	0	2.44444	7.33333
DENOVO946	Fungi;Ascomycota;Sordariomycetes;Coniochaetales	0	0	0	0	0	0	0	4	0	0.444444	1.33333		0	0	14	0	0	0	0	0	0	1.55556	4.66667		0	0	0	0	0	0	0	0	0	0	0		0	0	0	0	0	0	0	0	4	0.444444	1.33333
DENOVO983	Fungi;Basidiomycota;Agaricomycetes;Boletales;Rhizopogonaceae	0	0	0	0	0	0	0	0	0	0	0		0	0	0	0	0	0	0	0	0	0	0		0	0	0	0	0	13	0	0	0	1.44444	4.33333		0	0	0	0	0	9	0	0	0	1	3
DENOVO1502	Fungi;Chytridiomycota;Neocallimastigomycetes;Neocallimastigales;Neocallimastigaceae;Orpinomyces;Orpinomyces_sp_NIANP59|SH192572.06FU	0	0	0	3	0	1	4	2	0	1.11111	1.53659		2	0	0	0	0	0	0	0	0	0.222222	0.666667		0	0	0	0	0	0	0	4	0	0.444444	1.33333		1	0	0	0	5	0	0	0	0	0.666667	1.65831
DENOVO1542	Fungi;Ascomycota;Dothideomycetes;Pleosporales;Incertae_sedis_13;Phoma	0	0	0	0	0	1	0	0	0	0.111111	0.333333		0	0	0	0	0	0	2	0	0	0.222222	0.666667		0	0	0	7	7	0	2	1	0	1.88889	2.97676		1	0	0	0	0	1	0	0	0	0.222222	0.440959
DENOVO834	Fungi;Ascomycota;Leotiomycetes;Helotiales;Helotiales_unidentified;Helotiales_unidentified_1;Helotiales_sp|SH216433.06FU	0	0	0	0	0	0	0	0	0	0	0		0	0	0	21	0	0	0	0	0	2.33333	7		0	0	0	0	0	0	0	0	0	0	0		0	0	0	0	0	0	0	0	0	0	0
DENOVO836	Fungi	0	0	0	0	0	0	0	0	0	0	0		0	0	0	0	0	0	0	0	0	0	0		0	0	0	1	0	0	0	20	0	2.33333	6.63325		0	0	0	0	0	0	0	0	0	0	0
DENOVO840	Fungi;Basidiomycota;Microbotryomycetes;Leucosporidiales;Leucosporidiaceae;Leucosporidium;Leucosporidium_sp|SH212315.06FU	0	0	0	0	0	0	0	0	0	0	0		0	0	0	0	21	0	0	0	0	2.33333	7		0	0	0	0	0	0	0	0	0	0	0		0	0	0	0	0	0	0	0	0	0	0
DENOVO846	Fungi	0	0	0	0	0	0	0	21	0	2.33333	7		0	0	0	0	0	0	0	0	0	0	0		0	0	0	0	0	0	0	0	0	0	0		0	0	0	0	0	0	0	0	0	0	0
DENOVO855	Fungi;Ascomycota;Archaeorhizomycetes	0	0	0	0	0	0	0	21	0	2.33333	7		0	0	0	0	0	0	0	0	0	0	0		0	0	0	0	0	0	0	0	0	0	0		0	0	0	0	0	0	0	0	0	0	0
DENOVO860	Fungi;Ascomycota;Dothideomycetes;Dothideomycetes_unidentified;Dothideomycetes_unidentified_1;Dothideomycetes_unidentified_1;Dothideomycetes_sp|SH234498.06FU	0	0	0	0	0	0	0	0	0	0	0		0	0	0	21	0	0	0	0	0	2.33333	7		0	0	0	0	0	0	0	0	0	0	0		0	0	0	0	0	0	0	0	0	0	0
DENOVO862	Fungi;Basidiomycota;Agaricomycetes;Agaricales;Strophariaceae;Hypholoma;Hypholoma_fasciculare|SH200727.06FU	0	0	0	0	0	0	0	0	0	0	0		0	0	0	0	0	0	0	0	0	0	0		0	0	0	0	0	21	0	0	0	2.33333	7		0	0	0	0	0	0	0	0	0	0	0
DENOVO864	Fungi;Fungi_unidentified;Fungi_unidentified_1;Fungi_unidentified_1;Fungi_unidentified_1_1;Fungi_unidentified_1_1	0	0	0	0	0	0	0	0	0	0	0		0	0	0	0	0	0	0	0	0	0	0		0	0	0	0	0	21	0	0	0	2.33333	7		0	0	0	0	0	0	0	0	0	0	0
DENOVO872	Fungi;Basidiomycota;Agaricomycetes;Agaricales;Agaricaceae;Lepiota;Lepiota_magnispora|SH219112.06FU	0	0	0	0	0	0	0	0	0	0	0		0	0	0	21	0	0	0	0	0	2.33333	7		0	0	0	0	0	0	0	0	0	0	0		0	0	0	0	0	0	0	0	0	0	0
DENOVO900	Fungi;Ascomycota;Dothideomycetes;Pleosporales;Incertae_sedis_13;Phoma;Phoma_brasiliensis|SH202145.06FU	0	0	0	0	0	0	0	0	0	0	0		0	0	0	0	0	0	0	0	0	0	0		0	1	0	2	0	0	0	0	0	0.333333	0.707107		0	0	1	0	0	0	0	17	0	2	5.63471
DENOVO926	Fungi;Ascomycota;Eurotiomycetes;Eurotiales;Trichocomaceae;Penicillium;Penicillium_chrysogenum|SH214177.06FU	0	0	0	0	0	0	0	0	0	0	0		0	0	0	0	0	0	0	14	0	1.55556	4.66667		0	0	0	6	0	0	0	0	0	0.666667	2		0	0	0	1	0	0	0	0	0	0.111111	0.333333
DENOVO947	Fungi;Basidiomycota;Ustilaginomycetes;Ustilaginales;Ustilaginaceae;Ustilago;Ustilago_maydis|SH237548.06FU	0	0	0	0	0	0	0	0	0	0	0		0	0	0	0	0	0	0	0	0	0	0		0	0	0	0	18	0	0	0	0	2	6		0	3	0	0	0	0	0	0	0	0.333333	1
DENOVO976	Fungi;Ascomycota;Dothideomycetes;Pleosporales;Tubeufiaceae;Helicoma;Helicoma_sp|SH216335.06FU	0	0	0	0	0	0	0	21	0	2.33333	7		0	0	0	0	0	0	0	0	0	0	0		0	0	0	0	0	0	0	0	0	0	0		0	0	0	0	0	0	0	0	0	0	0
DENOVO1245	Fungi;Ascomycota;Dothideomycetes;Pleosporales	0	0	0	0	3	3	0	3	2	1.22222	1.48137		1	0	1	1	2	0	1	0	1	0.777778	0.666667		0	0	0	1	0	0	0	0	1	0.222222	0.440959		1	0	0	0	0	0	0	0	0	0.111111	0.333333
DENOVO1348	Fungi;Chytridiomycota;Neocallimastigomycetes;Neocallimastigales;Neocallimastigaceae	0	0	0	0	0	0	0	1	0	0.111111	0.333333		3	1	0	1	0	0	2	1	0	0.888889	1.05409		0	0	2	0	0	0	1	0	0	0.333333	0.707107		3	0	0	0	6	0	0	0	0	1	2.12132
DENOVO1429	Fungi;Chytridiomycota;Neocallimastigomycetes;Neocallimastigales;Neocallimastigaceae	0	1	0	0	0	0	1	0	0	0.222222	0.440959		0	0	0	0	0	0	0	2	0	0.222222	0.666667		0	0	0	1	0	0	0	9	0	1.11111	2.97676		0	1	0	0	0	0	6	0	0	0.777778	1.98606
DENOVO845	Fungi;Ascomycota	0	0	0	0	0	0	0	0	0	0	0		0	0	0	0	0	0	0	0	0	0	0		0	0	0	0	0	0	0	0	0	0	0		0	0	0	20	0	0	0	0	0	2.22222	6.66667
DENOVO852	Fungi;Ascomycota	0	0	0	0	0	20	0	0	0	2.22222	6.66667		0	0	0	0	0	0	0	0	0	0	0		0	0	0	0	0	0	0	0	0	0	0		0	0	0	0	0	0	0	0	0	0	0
DENOVO853	Fungi;Ascomycota;Eurotiomycetes;Eurotiales;Trichocomaceae;Penicillium;Penicillium_virgatum|SH201030.06FU	0	12	0	0	0	0	0	0	0	1.33333	4		0	0	0	0	0	0	0	0	0	0	0		0	0	0	0	0	0	0	0	0	0	0		8	0	0	0	0	0	0	0	0	0.888889	2.66667
DENOVO861	Fungi;Basidiomycota	0	0	0	0	0	0	0	20	0	2.22222	6.66667		0	0	0	0	0	0	0	0	0	0	0		0	0	0	0	0	0	0	0	0	0	0		0	0	0	0	0	0	0	0	0	0	0
DENOVO865	Fungi;Ascomycota;Sordariomycetes;Sordariales;Lasiosphaeriaceae	0	0	0	0	0	0	0	0	0	0	0		0	0	0	0	0	0	0	0	0	0	0		0	0	0	0	0	0	0	0	20	2.22222	6.66667		0	0	0	0	0	0	0	0	0	0	0
DENOVO870	Fungi;Basidiomycota;Agaricomycetes;Agaricales;Hygrophoraceae;Hygrophorus	0	0	0	0	0	0	0	0	0	0	0		0	0	0	0	0	0	0	0	0	0	0		0	0	0	0	0	0	20	0	0	2.22222	6.66667		0	0	0	0	0	0	0	0	0	0	0
DENOVO871	Fungi;Ascomycota	0	0	0	0	0	0	0	0	0	0	0		0	0	0	0	0	0	20	0	0	2.22222	6.66667		0	0	0	0	0	0	0	0	0	0	0		0	0	0	0	0	0	0	0	0	0	0
DENOVO883	Fungi;Ascomycota;Eurotiomycetes;Chaetothyriales;Herpotrichiellaceae	0	0	0	0	0	0	0	0	0	0	0		0	0	0	0	0	0	20	0	0	2.22222	6.66667		0	0	0	0	0	0	0	0	0	0	0		0	0	0	0	0	0	0	0	0	0	0
DENOVO897	Fungi;Ascomycota;Dothideomycetes;Pleosporales;Phaeosphaeriaceae;Phaeosphaeria;Phaeosphaeria_sp|SH199975.06FU	0	0	0	0	0	0	0	0	0	0	0		20	0	0	0	0	0	0	0	0	2.22222	6.66667		0	0	0	0	0	0	0	0	0	0	0		0	0	0	0	0	0	0	0	0	0	0
DENOVO923	Fungi;Ascomycota;Dothideomycetes;Pleosporales;Pleosporales_unidentified;Pleosporales_unidentified_1;Pleosporales_sp|SH232016.06FU	0	0	0	0	0	0	0	0	0	0	0		0	19	0	0	0	0	0	0	0	2.11111	6.33333		0	0	0	0	0	0	0	0	0	0	0		0	0	0	1	0	0	0	0	0	0.111111	0.333333
DENOVO1139	Fungi;Chytridiomycota;Neocallimastigomycetes;Neocallimastigales;Neocallimastigaceae	0	0	0	0	0	1	0	0	0	0.111111	0.333333		0	1	0	1	0	1	1	3	0	0.777778	0.971825		0	0	4	2	0	0	1	2	0	1	1.41421		1	0	0	0	1	0	1	0	0	0.333333	0.5
DENOVO1217	Fungi;Chytridiomycota;Neocallimastigomycetes;Neocallimastigales;Neocallimastigaceae;Anaeromyces	1	0	2	0	0	0	0	3	0	0.666667	1.11803		0	0	0	0	0	0	2	0	0	0.222222	0.666667		0	0	0	0	0	0	1	4	0	0.555556	1.33333		1	1	0	0	4	0	1	0	0	0.777778	1.30171
DENOVO1229	Fungi;Chytridiomycota;Neocallimastigomycetes;Neocallimastigales;Neocallimastigaceae;Anaeromyces;Anaeromyces_mucronatus|SH198981.06FU	0	0	4	0	0	0	0	0	0	0.444444	1.33333		0	0	0	0	0	0	0	2	0	0.222222	0.666667		0	0	0	0	0	0	0	0	0	0	0		2	3	1	0	2	2	0	0	4	1.55556	1.424
DENOVO1281	Fungi;Chytridiomycota;Neocallimastigomycetes;Neocallimastigales;Neocallimastigaceae;Orpinomyces	0	6	0	0	0	0	1	0	1	0.888889	1.96497		1	0	1	0	0	0	2	1	0	0.555556	0.726483		0	0	0	0	0	0	0	0	0	0	0		1	0	0	0	6	0	0	0	0	0.777778	1.98606
DENOVO1601	Fungi;Chytridiomycota;Neocallimastigomycetes;Neocallimastigales;Neocallimastigaceae;Orpinomyces	0	0	2	0	0	0	0	1	0	0.333333	0.707107		0	0	0	2	0	0	0	1	0	0.333333	0.707107		2	0	0	0	0	0	2	1	0	0.555556	0.881917		1	0	0	0	3	0	5	0	0	1	1.80278
DENOVO1616	Fungi;Ascomycota;Dothideomycetes;Pleosporales	0	0	0	0	5	0	0	0	2	0.777778	1.71594		0	0	0	0	1	1	3	0	0	0.555556	1.01379		0	0	0	1	1	2	0	1	0	0.555556	0.726483		0	0	0	1	2	0	0	0	0	0.333333	0.707107
DENOVO825	Fungi;Ascomycota	0	0	0	0	0	0	0	0	0	0	0		0	0	0	0	0	19	0	0	0	2.11111	6.33333		0	0	0	0	0	0	0	0	0	0	0		0	0	0	0	0	0	0	0	0	0	0
DENOVO833	Fungi;Ascomycota	0	0	0	0	0	0	19	0	0	2.11111	6.33333		0	0	0	0	0	0	0	0	0	0	0		0	0	0	0	0	0	0	0	0	0	0		0	0	0	0	0	0	0	0	0	0	0
DENOVO849	Fungi;Ascomycota;Taphrinomycetes;Taphrinales;Taphrinaceae	0	0	0	0	0	0	0	0	0	0	0		0	0	0	0	0	0	0	0	0	0	0		0	0	0	0	0	19	0	0	0	2.11111	6.33333		0	0	0	0	0	0	0	0	0	0	0
DENOVO854	Fungi;Ascomycota;Dothideomycetes;Pleosporales	0	0	0	0	0	0	0	0	4	0.444444	1.33333		0	0	0	0	0	0	0	0	0	0	0		0	0	0	0	0	0	0	0	15	1.66667	5		0	0	0	0	0	0	0	0	0	0	0
DENOVO873	Fungi;Ascomycota;Dothideomycetes;Capnodiales;Mycosphaerellaceae	0	0	0	0	0	0	0	0	0	0	0		0	19	0	0	0	0	0	0	0	2.11111	6.33333		0	0	0	0	0	0	0	0	0	0	0		0	0	0	0	0	0	0	0	0	0	0
DENOVO910	Fungi;Basidiomycota;Agaricomycetes;Agaricales;Inocybaceae	0	0	0	18	0	0	1	0	0	2.11111	5.9675		0	0	0	0	0	0	0	0	0	0	0		0	0	0	0	0	0	0	0	0	0	0		0	0	0	0	0	0	0	0	0	0	0
DENOVO919	Fungi;Basidiomycota;Agaricomycetes;Agaricales;Entolomataceae	0	0	0	0	0	0	0	0	0	0	0		11	0	8	0	0	0	0	0	0	2.11111	4.25572		0	0	0	0	0	0	0	0	0	0	0		0	0	0	0	0	0	0	0	0	0	0
DENOVO927	Fungi;Basidiomycota;Basidiomycota_unidentified;Basidiomycota_unidentified_1;Basidiomycota_unidentified_1;Basidiomycota_unidentified_1_1;Basidiomycota_sp|SH219414.06FU	0	0	0	0	0	0	0	0	0	0	0		0	0	0	0	0	0	0	0	0	0	0		0	0	0	0	0	0	0	0	0	0	0		0	0	0	19	0	0	0	0	0	2.11111	6.33333
DENOVO1038	Fungi;Basidiomycota;Incertae_sedis_4;Malasseziales;Incertae_sedis_5;Malassezia;Malassezia_globosa|SH190405.06FU	0	0	0	0	0	0	0	0	0	0	0		0	0	0	0	0	0	0	0	0	0	0		0	0	0	0	0	0	19	0	0	2.11111	6.33333		0	0	0	0	0	0	0	0	0	0	0
DENOVO1047	Fungi	0	0	0	0	0	0	0	0	0	0	0		0	0	0	0	0	0	0	19	0	2.11111	6.33333		0	0	0	0	0	0	0	0	0	0	0		0	0	0	0	0	0	0	0	0	0	0
DENOVO1104	Fungi;Chytridiomycota;Neocallimastigomycetes;Neocallimastigales;Neocallimastigaceae;Anaeromyces	0	0	0	1	0	0	0	18	0	2.11111	5.9675		0	0	0	0	0	0	0	0	0	0	0		0	0	0	0	0	0	0	0	0	0	0		0	0	0	0	0	0	0	0	0	0	0
DENOVO1123	Fungi;Ascomycota;Dothideomycetes;Pleosporales	0	0	0	0	0	1	0	0	0	0.111111	0.333333		0	0	0	0	2	0	0	1	1	0.444444	0.726483		0	0	0	1	0	3	1	0	0	0.555556	1.01379		0	0	1	2	1	3	0	0	2	1	1.11803
DENOVO1173	Fungi;Chytridiomycota;Neocallimastigomycetes;Neocallimastigales;Neocallimastigaceae	0	0	2	0	0	0	0	5	0	0.777778	1.71594		1	0	0	0	0	1	0	1	0	0.333333	0.5		0	0	0	0	0	0	2	2	0	0.444444	0.881917		0	0	0	0	2	0	0	0	3	0.555556	1.13039
DENOVO1181	Fungi;Chytridiomycota;Neocallimastigomycetes;Neocallimastigales;Neocallimastigaceae;Cyllamyces;Cyllamyces_sp_CB3B1|SH226597.06FU	0	0	1	0	0	0	1	5	0	0.777778	1.64148		1	0	0	0	0	0	1	0	0	0.222222	0.440959		0	0	0	0	0	0	0	9	0	1	3		0	1	0	0	0	0	0	0	0	0.111111	0.333333
DENOVO1411	Fungi;Chytridiomycota;Neocallimastigomycetes;Neocallimastigales;Neocallimastigaceae;Cyllamyces;Cyllamyces_sp_CB3B1|SH226597.06FU	0	0	0	0	0	0	0	4	0	0.444444	1.33333		10	3	0	0	0	0	0	0	0	1.44444	3.35824		1	0	0	0	0	0	0	0	0	0.111111	0.333333		1	0	0	0	0	0	0	0	0	0.111111	0.333333
DENOVO843	Fungi;Ascomycota;Dothideomycetes	0	0	0	12	0	5	0	0	0	1.88889	4.13656		0	0	0	0	0	0	0	0	0	0	0		0	0	0	0	0	0	0	0	1	0.111111	0.333333		0	0	0	0	0	0	0	0	0	0	0
DENOVO866	Fungi;Ascomycota;Sordariomycetes	0	0	0	18	0	0	0	0	0	2	6		0	0	0	0	0	0	0	0	0	0	0		0	0	0	0	0	0	0	0	0	0	0		0	0	0	0	0	0	0	0	0	0	0
DENOVO868	Fungi;Basidiomycota;Agaricomycetes;Agaricales;Bolbitiaceae;Conocybe	0	0	0	0	0	0	0	0	0	0	0		0	0	0	0	0	0	0	0	18	2	6		0	0	0	0	0	0	0	0	0	0	0		0	0	0	0	0	0	0	0	0	0	0
DENOVO904	Fungi;Ascomycota;Dothideomycetes;Dothideomycetes_unidentified;Dothideomycetes_unidentified_1;Dothideomycetes_unidentified_1	0	0	0	0	0	0	0	0	0	0	0		0	0	0	0	0	0	0	0	18	2	6		0	0	0	0	0	0	0	0	0	0	0		0	0	0	0	0	0	0	0	0	0	0
DENOVO907	Fungi;Fungi_unidentified;Fungi_unidentified_1;Fungi_unidentified_1;Fungi_unidentified_1_1;Fungi_unidentified_1_1;Fungi_sp|SH212316.06FU	0	0	0	0	0	0	0	0	0	0	0		0	0	0	0	0	0	0	0	0	0	0		0	0	0	0	0	0	18	0	0	2	6		0	0	0	0	0	0	0	0	0	0	0
DENOVO957	Fungi;Ascomycota;Dothideomycetes;Pleosporales;Leptosphaeriaceae;Leptosphaeria	0	0	0	0	0	0	0	18	0	2	6		0	0	0	0	0	0	0	0	0	0	0		0	0	0	0	0	0	0	0	0	0	0		0	0	0	0	0	0	0	0	0	0	0
DENOVO1001	Fungi;Ascomycota;Ascomycota_unidentified;Ascomycota_unidentified_1;Ascomycota_unidentified_1;Ascomycota_unidentified_1_1;Ascomycota_sp|SH210650.06FU	0	1	0	0	0	0	0	0	0	0.111111	0.333333		0	0	0	0	0	0	0	0	0	0	0		0	0	0	0	0	17	0	0	0	1.88889	5.66667		0	0	0	0	0	0	0	0	0	0	0
DENOVO1171	Fungi;Chytridiomycota;Neocallimastigomycetes;Neocallimastigales;Neocallimastigaceae	2	1	2	0	0	0	0	3	0	0.888889	1.16667		3	0	0	0	0	3	0	0	0	0.666667	1.32288		0	0	0	0	0	0	1	3	0	0.444444	1.01379		0	0	0	0	0	0	0	0	0	0	0
DENOVO1176	Fungi;Chytridiomycota;Neocallimastigomycetes;Neocallimastigales;Neocallimastigaceae	1	1	0	1	0	0	0	5	0	0.888889	1.61589		5	0	0	0	0	0	0	0	0	0.555556	1.66667		1	0	0	0	0	0	1	1	0	0.333333	0.5		0	0	0	0	1	0	0	0	1	0.222222	0.440959
DENOVO1225	Fungi;Chytridiomycota;Neocallimastigomycetes;Neocallimastigales;Neocallimastigaceae;Anaeromyces;Anaeromyces_sp_FFEX4|SH198983.06FU	0	1	0	0	0	0	0	1	0	0.222222	0.440959		3	0	0	0	0	1	0	1	0	0.555556	1.01379		0	0	3	0	0	0	0	3	0	0.666667	1.32288		1	3	0	0	0	0	0	0	1	0.555556	1.01379
DENOVO1392	Fungi;Chytridiomycota;Neocallimastigomycetes;Neocallimastigales;Neocallimastigaceae	0	0	0	0	0	0	0	0	0	0	0		0	0	0	0	0	0	0	0	0	0	0		9	0	0	0	0	0	0	1	0	1.11111	2.97676		4	2	0	0	2	0	0	0	0	0.888889	1.45297
DENOVO1395	Fungi;Chytridiomycota;Neocallimastigomycetes;Neocallimastigales;Neocallimastigaceae;Anaeromyces	0	8	0	0	0	0	0	0	0	0.888889	2.66667		1	0	0	0	0	2	0	2	0	0.555556	0.881917		0	0	0	0	0	0	0	0	0	0	0		0	2	0	0	0	0	3	0	0	0.555556	1.13039
DENOVO1469	Fungi;Chytridiomycota;Neocallimastigomycetes;Neocallimastigales;Neocallimastigaceae;Cyllamyces;Cyllamyces_sp_CB3B1|SH226597.06FU	0	1	0	2	0	0	2	2	0	0.777778	0.971825		2	0	0	0	0	0	0	0	0	0.222222	0.666667		0	0	0	0	0	0	0	8	0	0.888889	2.66667		0	0	0	0	1	0	0	0	0	0.111111	0.333333
DENOVO844	Fungi;Ascomycota;Dothideomycetes;Capnodiales	0	0	0	0	0	0	0	0	0	0	0		0	0	0	0	0	0	0	0	0	0	0		0	0	0	0	0	0	0	0	17	1.88889	5.66667		0	0	0	0	0	0	0	0	0	0	0
DENOVO847	Fungi	0	0	0	0	0	0	0	0	0	0	0		0	0	0	17	0	0	0	0	0	1.88889	5.66667		0	0	0	0	0	0	0	0	0	0	0		0	0	0	0	0	0	0	0	0	0	0
DENOVO859	Fungi;Ascomycota;Sordariomycetes;Hypocreales;Incertae_sedis_3;Stachybotrys;Stachybotrys_eucylindrospora|SH227379.06FU	0	0	0	0	0	0	0	17	0	1.88889	5.66667		0	0	0	0	0	0	0	0	0	0	0		0	0	0	0	0	0	0	0	0	0	0		0	0	0	0	0	0	0	0	0	0	0
DENOVO874	Fungi	0	0	0	0	0	0	0	0	0	0	0		0	0	0	0	0	0	0	0	0	0	0		0	0	0	0	17	0	0	0	0	1.88889	5.66667		0	0	0	0	0	0	0	0	0	0	0
DENOVO876	Fungi	0	0	0	0	0	0	0	0	0	0	0		0	0	0	0	0	0	17	0	0	1.88889	5.66667		0	0	0	0	0	0	0	0	0	0	0		0	0	0	0	0	0	0	0	0	0	0
DENOVO877	Fungi;Basidiomycota	0	0	0	0	0	0	0	17	0	1.88889	5.66667		0	0	0	0	0	0	0	0	0	0	0		0	0	0	0	0	0	0	0	0	0	0		0	0	0	0	0	0	0	0	0	0	0
DENOVO878	Fungi;Ascomycota;Taphrinomycetes;Taphrinales;Taphrinaceae;Taphrina;Taphrina_padi|SH211013.06FU	0	0	0	0	0	0	0	0	0	0	0		0	0	0	0	0	0	0	0	0	0	0		0	0	0	0	0	0	17	0	0	1.88889	5.66667		0	0	0	0	0	0	0	0	0	0	0
DENOVO880	Fungi;Ascomycota;Dothideomycetes;Capnodiales	0	17	0	0	0	0	0	0	0	1.88889	5.66667		0	0	0	0	0	0	0	0	0	0	0		0	0	0	0	0	0	0	0	0	0	0		0	0	0	0	0	0	0	0	0	0	0
DENOVO882	Fungi;Basidiomycota;Agaricomycetes	0	0	0	0	0	0	0	0	0	0	0		0	0	0	0	0	0	0	0	0	0	0		0	0	0	17	0	0	0	0	0	1.88889	5.66667		0	0	0	0	0	0	0	0	0	0	0
DENOVO884	Fungi;Basidiomycota;Agaricomycetes;Agaricales;Lyophyllaceae;Calocybe;Calocybe_gambosa|SH233646.06FU	0	0	0	0	0	0	0	0	0	0	0		0	0	0	0	0	0	0	0	0	0	0		0	0	0	0	0	0	0	0	0	0	0		0	0	0	0	0	0	0	0	17	1.88889	5.66667
DENOVO885	Fungi;Ascomycota;Sordariomycetes	0	0	0	1	1	1	0	0	1	0.444444	0.527046		1	0	0	1	1	1	0	0	0	0.444444	0.527046		0	0	2	0	2	0	0	0	0	0.444444	0.881917		1	0	2	0	0	1	1	0	0	0.555556	0.726483
DENOVO886	Fungi	0	0	0	0	0	0	0	0	17	1.88889	5.66667		0	0	0	0	0	0	0	0	0	0	0		0	0	0	0	0	0	0	0	0	0	0		0	0	0	0	0	0	0	0	0	0	0
DENOVO889	Fungi;Ascomycota;Dothideomycetes;Pleosporales;Pleosporales_unidentified;Pleosporales_unidentified_1;Pleosporales_sp|SH223800.06FU	0	0	0	0	0	0	0	0	0	0	0		0	0	0	0	17	0	0	0	0	1.88889	5.66667		0	0	0	0	0	0	0	0	0	0	0		0	0	0	0	0	0	0	0	0	0	0
DENOVO899	Fungi;Ascomycota;Lecanoromycetes;Lecanorales;Lecanoraceae;Lecidella;Lecidella_wulfenii|SH212969.06FU	0	0	0	0	0	0	0	0	0	0	0		0	0	0	0	0	0	0	0	0	0	0		0	0	0	0	0	0	0	0	0	0	0		0	0	0	17	0	0	0	0	0	1.88889	5.66667
DENOVO905	Fungi;Zygomycota;Incertae_sedis_10;Mortierellales;Mortierellaceae;Mortierella	0	0	0	0	0	0	0	0	17	1.88889	5.66667		0	0	0	0	0	0	0	0	0	0	0		0	0	0	0	0	0	0	0	0	0	0		0	0	0	0	0	0	0	0	0	0	0
DENOVO963	Fungi;Basidiomycota;Agaricomycetes;Agaricales;Bolbitiaceae;Conocybe;Conocybe_tenera|SH220750.06FU	0	0	0	0	0	0	0	0	0	0	0		0	0	0	0	0	0	0	0	0	0	0		0	0	0	0	0	0	0	0	0	0	0		0	0	0	0	17	0	0	0	0	1.88889	5.66667
DENOVO982	Fungi;Basidiomycota;Ustilaginomycetes;Ustilaginales;Ustilaginales_unidentified;Ustilaginales_unidentified_1;Ustilaginales_sp|SH237971.06FU	0	0	0	0	0	0	0	0	0	0	0		0	0	0	0	0	0	0	0	0	0	0		0	0	0	0	0	0	0	0	17	1.88889	5.66667		0	0	0	0	0	0	0	0	0	0	0
DENOVO992	Fungi	0	0	0	0	0	0	0	0	0	0	0		0	0	0	0	0	0	0	0	0	0	0		0	0	0	0	0	0	0	0	17	1.88889	5.66667		0	0	0	0	0	0	0	0	0	0	0
DENOVO1082	Fungi;Basidiomycota;Agaricomycetes;Cantharellales;Ceratobasidiaceae;Ceratobasidiaceae_unidentified;Ceratobasidiaceae_sp|SH199618.06FU	0	3	0	1	0	0	0	0	0	0.444444	1.01379		0	0	0	0	0	0	0	1	4	0.555556	1.33333		0	0	0	0	3	1	0	0	0	0.444444	1.01379		0	4	0	0	0	0	0	0	0	0.444444	1.33333
DENOVO1142	Fungi;Chytridiomycota;Neocallimastigomycetes;Neocallimastigales;Neocallimastigaceae	2	0	0	0	0	0	0	0	0	0.222222	0.666667		0	0	0	0	0	0	0	0	0	0	0		2	0	0	0	1	0	0	6	0	1	2		0	2	0	0	0	0	2	0	2	0.666667	1
DENOVO1166	Fungi;Chytridiomycota;Neocallimastigomycetes;Neocallimastigales;Neocallimastigaceae	2	3	0	0	0	0	0	0	0	0.555556	1.13039		0	0	1	0	0	2	1	1	0	0.555556	0.726483		0	0	0	0	0	0	4	2	0	0.666667	1.41421		1	0	0	0	0	0	0	0	0	0.111111	0.333333
DENOVO1179	Fungi;Basidiomycota;Agaricomycetes	0	0	2	0	0	0	0	0	0	0.222222	0.666667		2	0	0	0	0	0	0	0	0	0.222222	0.666667		0	0	0	4	0	0	2	0	4	1.11111	1.76383		0	0	0	0	1	1	1	0	0	0.333333	0.5
DENOVO1189	Fungi;Chytridiomycota;Neocallimastigomycetes;Neocallimastigales;Neocallimastigaceae	0	1	1	0	0	0	0	1	0	0.333333	0.5		6	0	0	1	0	0	0	0	0	0.777778	1.98606		0	0	0	0	0	0	0	2	0	0.222222	0.666667		2	1	0	0	2	0	0	0	0	0.555556	0.881917
DENOVO1244	Fungi;Fungi_unidentified;Fungi_unidentified_1;Fungi_unidentified_1;Fungi_unidentified_1_1;Fungi_unidentified_1_1;Fungi_sp|SH236465.06FU	0	0	0	0	0	0	0	0	0	0	0		0	0	0	0	4	0	0	0	0	0.444444	1.33333		0	3	0	0	4	2	1	0	0	1.11111	1.53659		0	0	0	0	0	0	1	2	0	0.333333	0.707107
DENOVO1269	Fungi;Chytridiomycota;Neocallimastigomycetes;Neocallimastigales;Neocallimastigaceae;Orpinomyces;Orpinomyces_sp_NIANP59|SH192572.06FU	0	0	0	1	0	0	6	0	0	0.777778	1.98606		0	0	0	0	0	0	0	0	0	0	0		0	0	0	0	0	0	0	1	1	0.222222	0.440959		0	0	0	0	2	0	0	6	0	0.888889	2.02759
DENOVO1390	Fungi;Chytridiomycota;Neocallimastigomycetes;Neocallimastigales;Neocallimastigaceae;Anaeromyces	0	2	1	0	0	0	0	1	0	0.444444	0.726483		2	0	0	1	0	0	4	2	0	1	1.41421		0	0	0	0	0	0	0	2	0	0.222222	0.666667		0	0	0	0	1	0	0	0	1	0.222222	0.440959
DENOVO1435	Fungi;Chytridiomycota;Neocallimastigomycetes;Neocallimastigales;Neocallimastigaceae;Anaeromyces;Anaeromyces_sp_FFEX4|SH198983.06FU	0	2	0	0	0	0	0	1	0	0.333333	0.707107		2	3	0	0	0	0	0	1	0	0.666667	1.11803		1	0	2	0	0	0	0	1	0	0.444444	0.726483		0	0	0	0	0	1	2	0	1	0.444444	0.726483
DENOVO850	Fungi;Ascomycota;Dothideomycetes;Pleosporales	0	0	0	16	0	0	0	0	0	1.77778	5.33333		0	0	0	0	0	0	0	0	0	0	0		0	0	0	0	0	0	0	0	0	0	0		0	0	0	0	0	0	0	0	0	0	0
DENOVO867	Fungi	0	0	0	0	0	0	0	0	0	0	0		0	0	0	0	0	0	0	0	0	0	0		0	0	0	0	0	0	0	0	16	1.77778	5.33333		0	0	0	0	0	0	0	0	0	0	0
DENOVO875	Fungi;Ascomycota;Eurotiomycetes	0	0	0	0	0	0	0	0	0	0	0		0	0	0	0	0	0	0	16	0	1.77778	5.33333		0	0	0	0	0	0	0	0	0	0	0		0	0	0	0	0	0	0	0	0	0	0
DENOVO887	Fungi;Ascomycota;Dothideomycetes;Dothideomycetes_unidentified;Dothideomycetes_unidentified_1;Dothideomycetes_unidentified_1;Dothideomycetes_sp|SH223807.06FU	0	0	0	0	0	0	0	0	0	0	0		0	0	0	0	0	0	0	0	0	0	0		0	0	0	0	0	0	0	0	16	1.77778	5.33333		0	0	0	0	0	0	0	0	0	0	0
DENOVO894	Fungi;Ascomycota	0	0	0	0	0	0	0	0	0	0	0		0	0	0	0	0	0	0	0	0	0	0		0	0	0	0	0	0	0	0	0	0	0		0	0	0	16	0	0	0	0	0	1.77778	5.33333
DENOVO909	Fungi;Zygomycota;Incertae_sedis_10;Mortierellales;Mortierellaceae;Mortierella;Mortierella_sp|SH228359.06FU	0	0	0	1	1	0	0	0	0	0.222222	0.440959		0	2	1	1	2	1	0	0	0	0.777778	0.833333		0	1	0	0	1	1	0	2	0	0.555556	0.726483		0	0	1	0	1	0	0	0	0	0.222222	0.440959
DENOVO912	Fungi;Ascomycota;Dothideomycetes;Capnodiales	0	0	0	4	0	0	0	0	0	0.444444	1.33333		0	0	0	0	0	0	0	0	0	0	0		0	0	0	0	0	0	0	0	0	0	0		0	0	0	12	0	0	0	0	0	1.33333	4
DENOVO913	Fungi	0	0	0	0	0	0	0	0	16	1.77778	5.33333		0	0	0	0	0	0	0	0	0	0	0		0	0	0	0	0	0	0	0	0	0	0		0	0	0	0	0	0	0	0	0	0	0
DENOVO914	Fungi	0	0	0	0	0	0	0	0	0	0	0		0	0	0	15	0	0	0	0	0	1.66667	5		0	0	0	0	0	0	0	0	0	0	0		0	0	0	0	0	1	0	0	0	0.111111	0.333333
DENOVO920	Fungi;Basidiomycota;Microbotryomycetes;Microbotryales	0	0	0	0	0	0	0	16	0	1.77778	5.33333		0	0	0	0	0	0	0	0	0	0	0		0	0	0	0	0	0	0	0	0	0	0		0	0	0	0	0	0	0	0	0	0	0
DENOVO925	Fungi;Ascomycota;Eurotiomycetes;Chaetothyriales;Herpotrichiellaceae;Cladophialophora;Cladophialophora_sp|SH225357.06FU	0	0	0	0	0	0	0	0	0	0	0		0	0	0	0	0	0	0	0	0	0	0		0	0	0	0	0	0	0	16	0	1.77778	5.33333		0	0	0	0	0	0	0	0	0	0	0
DENOVO938	Fungi;Basidiomycota;Agaricomycetes;Agaricales	0	0	0	0	0	0	0	0	0	0	0		0	0	0	0	0	0	0	0	0	0	0		16	0	0	0	0	0	0	0	0	1.77778	5.33333		0	0	0	0	0	0	0	0	0	0	0
DENOVO952	Fungi;Ascomycota	0	0	0	0	0	0	0	0	0	0	0		0	0	0	0	0	0	0	0	0	0	0		16	0	0	0	0	0	0	0	0	1.77778	5.33333		0	0	0	0	0	0	0	0	0	0	0
DENOVO997	Fungi	0	0	1	0	0	2	11	0	0	1.55556	3.6094		0	0	0	0	1	0	0	0	0	0.111111	0.333333		0	0	0	0	0	0	0	0	0	0	0		0	0	0	1	0	0	0	0	0	0.111111	0.333333
DENOVO1140	Fungi;Chytridiomycota;Neocallimastigomycetes;Neocallimastigales;Neocallimastigaceae	0	4	0	0	0	0	0	1	0	0.555556	1.33333		0	0	0	0	0	1	0	0	0	0.111111	0.333333		0	0	4	2	0	0	0	1	0	0.777778	1.39443		0	0	1	0	2	0	0	0	0	0.333333	0.707107
DENOVO1322	Fungi;Ascomycota	0	0	0	0	0	1	0	0	0	0.111111	0.333333		0	0	0	0	1	1	1	0	6	1	1.93649		1	0	0	1	0	0	0	2	0	0.444444	0.726483		0	0	0	0	1	0	1	0	0	0.222222	0.440959
DENOVO1367	Fungi;Chytridiomycota;Neocallimastigomycetes;Neocallimastigales;Neocallimastigaceae;Orpinomyces;Orpinomyces_sp_NIANP59|SH192572.06FU	0	0	0	0	0	0	0	0	1	0.111111	0.333333		6	0	0	0	0	0	0	0	0	0.666667	2		0	0	1	0	0	0	0	3	0	0.444444	1.01379		0	0	0	4	1	0	0	0	0	0.555556	1.33333
DENOVO1424	Fungi;Chytridiomycota;Neocallimastigomycetes;Neocallimastigales;Neocallimastigaceae;Anaeromyces;Anaeromyces_sp_FFEX4|SH198983.06FU	0	2	0	0	0	0	0	0	0	0.222222	0.666667		0	3	0	0	0	0	0	1	0	0.444444	1.01379		0	0	2	0	0	0	0	0	0	0.222222	0.666667		0	1	1	1	0	0	0	0	5	0.888889	1.61589
DENOVO1491	Fungi;Chytridiomycota;Neocallimastigomycetes;Neocallimastigales;Neocallimastigaceae;Cyllamyces	0	1	0	0	1	0	0	2	0	0.444444	0.726483		0	1	0	0	0	0	0	1	0	0.222222	0.440959		0	0	0	0	0	1	1	7	0	1	2.29129		0	0	0	0	0	0	1	0	0	0.111111	0.333333
DENOVO1505	Fungi	0	0	0	0	0	0	0	0	0	0	0		0	0	0	0	0	0	0	0	0	0	0		0	0	0	16	0	0	0	0	0	1.77778	5.33333		0	0	0	0	0	0	0	0	0	0	0
DENOVO1593	Fungi;Chytridiomycota;Neocallimastigomycetes;Neocallimastigales;Neocallimastigaceae	0	0	0	0	0	0	0	0	0	0	0		0	1	0	0	0	0	0	0	0	0.111111	0.333333		0	0	2	1	0	0	0	0	0	0.333333	0.707107		0	4	0	0	1	0	0	0	7	1.33333	2.5
DENOVO869	Fungi;Basidiomycota	0	0	0	0	0	0	0	0	0	0	0		0	0	0	0	0	0	0	0	0	0	0		0	0	0	0	0	0	0	0	0	0	0		0	0	0	15	0	0	0	0	0	1.66667	5
DENOVO881	Fungi	0	0	0	0	0	0	0	0	15	1.66667	5		0	0	0	0	0	0	0	0	0	0	0		0	0	0	0	0	0	0	0	0	0	0		0	0	0	0	0	0	0	0	0	0	0
DENOVO891	Fungi	0	0	0	0	0	0	0	0	15	1.66667	5		0	0	0	0	0	0	0	0	0	0	0		0	0	0	0	0	0	0	0	0	0	0		0	0	0	0	0	0	0	0	0	0	0
DENOVO892	Fungi;Ascomycota;Sordariomycetes;Incertae_sedis_7;Glomerellaceae;Glomerella;Glomerella_tucumanensis|SH229539.06FU	0	0	0	0	0	0	0	0	0	0	0		0	0	0	0	0	0	0	0	0	0	0		0	0	0	0	0	0	0	0	0	0	0		0	0	0	15	0	0	0	0	0	1.66667	5
DENOVO895	Fungi;Basidiomycota;Agaricomycetes;Boletales;Suillaceae;Suillus;Suillus_cavipes|SH190961.06FU	0	0	0	0	0	0	0	0	0	0	0		0	0	0	0	0	0	0	0	0	0	0		0	0	0	0	0	0	0	0	0	0	0		0	0	0	0	1	0	14	0	0	1.66667	4.63681
DENOVO896	Fungi;Ascomycota	0	0	0	0	0	0	0	0	0	0	0		0	0	0	0	0	0	0	0	0	0	0		0	0	0	0	0	0	15	0	0	1.66667	5		0	0	0	0	0	0	0	0	0	0	0
DENOVO903	Fungi;Ascomycota	0	0	0	0	0	0	0	0	0	0	0		0	0	0	0	0	0	0	0	0	0	0		0	0	0	0	0	0	0	0	0	0	0		0	0	0	15	0	0	0	0	0	1.66667	5
DENOVO921	Fungi;Ascomycota	0	0	0	0	0	0	0	0	0	0	0		0	0	0	0	0	0	0	0	0	0	0		0	0	0	0	0	0	15	0	0	1.66667	5		0	0	0	0	0	0	0	0	0	0	0
DENOVO934	Fungi	0	0	0	0	0	0	0	0	0	0	0		0	0	0	0	0	0	0	15	0	1.66667	5		0	0	0	0	0	0	0	0	0	0	0		0	0	0	0	0	0	0	0	0	0	0
DENOVO961	Fungi;Basidiomycota;Agaricomycetes;Agaricales;Cortinariaceae;Cortinarius;Cortinarius_caperatus|SH191824.06FU	0	0	0	0	0	0	0	0	0	0	0		0	0	0	0	0	15	0	0	0	1.66667	5		0	0	0	0	0	0	0	0	0	0	0		0	0	0	0	0	0	0	0	0	0	0
DENOVO984	Fungi;Basidiomycota;Agaricomycetes;Thelephorales;Thelephoraceae;Tomentella;Tomentella_sp|SH220813.06FU	0	0	0	0	0	0	0	0	0	0	0		0	0	0	0	0	0	0	0	0	0	0		0	0	0	0	0	0	0	0	0	0	0		0	0	0	15	0	0	0	0	0	1.66667	5
DENOVO1024	Fungi;Ascomycota;Dothideomycetes;Pleosporales;Pleosporaceae;Dendryphion;Dendryphion_sp|SH240293.06FU	0	0	0	0	0	0	9	0	5	1.55556	3.24465		0	0	0	1	0	0	0	0	0	0.111111	0.333333		0	0	0	0	0	0	0	0	0	0	0		0	0	0	0	0	0	0	0	0	0	0
DENOVO1067	Fungi;Ascomycota;Eurotiomycetes;Eurotiales;Trichocomaceae;Penicillium	0	0	0	0	0	0	0	0	0	0	0		0	0	0	0	0	0	0	0	0	0	0		0	0	0	0	0	0	0	8	0	0.888889	2.66667		0	0	0	7	0	0	0	0	0	0.777778	2.33333
DENOVO1087	Fungi;Ascomycota;Sordariomycetes;Sordariales;Lasiosphaeriaceae;Podospora;Podospora_myriaspora|SH222871.06FU	0	0	0	0	0	1	0	0	3	0.444444	1.01379		0	0	4	0	1	0	0	0	0	0.555556	1.33333		1	0	0	1	1	1	0	2	0	0.666667	0.707107		0	0	0	0	0	0	0	0	0	0	0
DENOVO1165	Fungi;Chytridiomycota;Neocallimastigomycetes;Neocallimastigales;Neocallimastigaceae;Orpinomyces;Orpinomyces_sp_NIANP59|SH192572.06FU	0	0	1	1	0	0	1	1	0	0.444444	0.527046		1	0	0	0	0	2	0	0	0	0.333333	0.707107		0	0	0	0	0	0	0	1	0	0.111111	0.333333		0	0	0	0	6	1	0	0	0	0.777778	1.98606
DENOVO1226	Fungi;Chytridiomycota;Neocallimastigomycetes;Neocallimastigales;Neocallimastigaceae;Anaeromyces;Anaeromyces_mucronatus|SH198981.06FU	1	1	0	2	0	0	2	0	0	0.666667	0.866025		0	0	0	2	0	0	0	0	0	0.222222	0.666667		0	0	0	1	0	0	0	1	0	0.222222	0.440959		0	3	0	0	1	0	1	0	0	0.555556	1.01379
DENOVO1252	Fungi;Basidiomycota;Agaricomycetes;Agaricales;Psathyrellaceae;Coprinopsis;Coprinopsis_pachyderma|SH229015.06FU	0	0	2	0	2	1	0	0	8	1.44444	2.60342		0	0	0	0	0	0	0	0	0	0	0		0	0	1	0	0	0	0	0	1	0.222222	0.440959		0	0	0	0	0	0	0	0	0	0	0
DENOVO1393	Fungi;Basidiomycota;Agaricomycetes;Agaricales;Agaricales_unidentified;Agaricales_unidentified_1;Agaricales_sp|SH229021.06FU	0	0	0	0	0	0	0	0	0	0	0		0	0	3	9	0	0	0	0	0	1.33333	3.04138		0	0	0	2	0	0	0	0	0	0.222222	0.666667		0	0	0	0	1	0	0	0	0	0.111111	0.333333
DENOVO1417	Fungi;Chytridiomycota;Neocallimastigomycetes;Neocallimastigales;Neocallimastigaceae	0	0	0	0	1	0	0	0	2	0.333333	0.707107		0	0	0	0	0	0	0	0	0	0	0		0	0	0	0	2	0	0	4	0	0.666667	1.41421		2	0	0	0	2	0	2	0	0	0.666667	1
DENOVO1529	Fungi;Chytridiomycota;Neocallimastigomycetes;Neocallimastigales;Neocallimastigaceae	0	0	0	0	0	0	0	0	0	0	0		0	0	0	0	0	0	0	0	0	0	0		0	0	0	0	0	0	0	0	0	0	0		10	0	0	0	5	0	0	0	0	1.66667	3.53553
DENOVO1577	Fungi;Chytridiomycota;Neocallimastigomycetes;Neocallimastigales;Neocallimastigaceae;Anaeromyces;Anaeromyces_mucronatus|SH198981.06FU	1	0	0	0	0	0	0	2	0	0.333333	0.707107		0	2	0	0	0	0	0	1	0	0.333333	0.707107		0	0	2	0	0	0	0	0	0	0.222222	0.666667		2	1	1	0	0	0	2	0	1	0.777778	0.833333
DENOVO888	Fungi;Ascomycota;Sordariomycetes	0	0	0	0	0	0	0	0	14	1.55556	4.66667		0	0	0	0	0	0	0	0	0	0	0		0	0	0	0	0	0	0	0	0	0	0		0	0	0	0	0	0	0	0	0	0	0
DENOVO890	Fungi;Ascomycota;Sordariomycetes;Hypocreales;Nectriaceae;Cylindrocarpon;Cylindrocarpon_sp|SH232149.06FU	0	0	0	0	0	0	0	0	0	0	0		0	0	0	0	0	0	0	0	0	0	0		0	0	0	0	0	0	0	0	0	0	0		0	0	0	0	14	0	0	0	0	1.55556	4.66667
DENOVO893	Fungi	0	0	0	0	0	0	0	0	0	0	0		0	0	0	0	0	0	0	0	0	0	0		14	0	0	0	0	0	0	0	0	1.55556	4.66667		0	0	0	0	0	0	0	0	0	0	0
DENOVO908	Fungi;Ascomycota;Dothideomycetes;Pleosporales;Venturiaceae_1;Rhizosphaera;Rhizosphaera_oudemansii|SH231449.06FU	0	0	0	0	0	0	0	4	0	0.444444	1.33333		0	3	0	0	0	0	0	7	0	1.11111	2.42097		0	0	0	0	0	0	0	0	0	0	0		0	0	0	0	0	0	0	0	0	0	0
DENOVO918	Fungi;Basidiomycota;Tremellomycetes	2	0	0	0	0	0	0	0	0	0.222222	0.666667		0	0	0	0	0	0	0	0	0	0	0		4	8	0	0	0	0	0	0	0	1.33333	2.82843		0	0	0	0	0	0	0	0	0	0	0
DENOVO928	Fungi	0	0	0	0	0	0	0	0	0	0	0		0	0	0	0	0	0	0	0	0	0	0		14	0	0	0	0	0	0	0	0	1.55556	4.66667		0	0	0	0	0	0	0	0	0	0	0
DENOVO931	Fungi	0	0	0	0	0	0	0	0	0	0	0		0	0	0	0	0	0	0	0	0	0	0		0	0	0	0	0	14	0	0	0	1.55556	4.66667		0	0	0	0	0	0	0	0	0	0	0
DENOVO960	Fungi;Basidiomycota;Agaricomycetes;Boletales;Suillaceae;Suillus;Suillus_viscidus|SH190968.06FU	0	0	0	0	0	0	0	0	0	0	0		0	0	0	14	0	0	0	0	0	1.55556	4.66667		0	0	0	0	0	0	0	0	0	0	0		0	0	0	0	0	0	0	0	0	0	0
DENOVO964	Fungi;Zygomycota;Incertae_sedis_10;Mortierellales;Mortierellaceae;Mortierella	0	0	0	0	0	0	0	0	0	0	0		0	0	0	0	0	0	0	0	0	0	0		14	0	0	0	0	0	0	0	0	1.55556	4.66667		0	0	0	0	0	0	0	0	0	0	0
DENOVO965	Fungi;Chytridiomycota	0	0	0	0	0	0	0	0	0	0	0		0	0	0	0	0	0	0	0	0	0	0		0	0	0	14	0	0	0	0	0	1.55556	4.66667		0	0	0	0	0	0	0	0	0	0	0
DENOVO967	Fungi;Basidiomycota;Agaricomycetes;Agaricales;Psathyrellaceae;Psathyrella;Psathyrella_spadiceogrisea|SH199687.06FU	0	0	0	0	0	0	0	0	0	0	0		0	0	0	0	0	0	0	0	0	0	0		0	0	0	14	0	0	0	0	0	1.55556	4.66667		0	0	0	0	0	0	0	0	0	0	0
DENOVO975	Fungi;Basidiomycota;Tremellomycetes;Filobasidiales;Filobasidiaceae;Cryptococcus;Cryptococcus_arrabidensis|SH231180.06FU	0	0	0	0	0	0	0	0	0	0	0		0	0	0	0	0	0	0	0	0	0	0		0	0	0	0	0	0	14	0	0	1.55556	4.66667		0	0	0	0	0	0	0	0	0	0	0
DENOVO978	Fungi;Ascomycota;Sordariomycetes;Diaporthales	0	14	0	0	0	0	0	0	0	1.55556	4.66667		0	0	0	0	0	0	0	0	0	0	0		0	0	0	0	0	0	0	0	0	0	0		0	0	0	0	0	0	0	0	0	0	0
DENOVO981	Fungi;Ascomycota	0	0	0	0	0	0	0	0	14	1.55556	4.66667		0	0	0	0	0	0	0	0	0	0	0		0	0	0	0	0	0	0	0	0	0	0		0	0	0	0	0	0	0	0	0	0	0
DENOVO1550	Fungi;Chytridiomycota;Neocallimastigomycetes;Neocallimastigales;Neocallimastigaceae	0	0	0	0	0	0	0	0	0	0	0		2	3	3	0	0	3	1	1	0	1.44444	1.33333		1	0	0	0	0	0	0	0	0	0.111111	0.333333		0	0	0	0	0	0	0	0	0	0	0
DENOVO1576	Fungi;Chytridiomycota;Neocallimastigomycetes;Neocallimastigales;Neocallimastigaceae;Anaeromyces;Anaeromyces_sp_FFEX4|SH198983.06FU	0	0	0	0	0	0	0	0	0	0	0		0	0	0	0	0	0	0	0	0	0	0		0	0	2	0	2	0	0	2	0	0.666667	1		0	7	0	0	0	0	0	0	1	0.888889	2.31541
DENOVO1595	Fungi;Chytridiomycota;Neocallimastigomycetes;Neocallimastigales;Neocallimastigaceae	0	5	0	0	0	0	0	0	0	0.555556	1.66667		0	0	0	1	0	2	0	0	0	0.333333	0.707107		0	0	0	0	0	0	0	0	0	0	0		0	3	0	0	0	0	1	0	2	0.666667	1.11803
DENOVO911	Fungi;Ascomycota;Eurotiomycetes;Chaetothyriales;Herpotrichiellaceae;Herpotrichiellaceae_unidentified;Herpotrichiellaceae_sp|SH210137.06FU	0	0	0	0	0	0	0	0	0	0	0		0	0	0	0	0	0	0	0	0	0	0		0	0	0	0	0	0	13	0	0	1.44444	4.33333		0	0	0	0	0	0	0	0	0	0	0
DENOVO915	Fungi;Fungi_unidentified;Fungi_unidentified_1;Fungi_unidentified_1;Fungi_unidentified_1_1;Fungi_unidentified_1_1;Fungi_sp|SH235720.06FU	0	0	0	0	0	0	0	0	0	0	0		13	0	0	0	0	0	0	0	0	1.44444	4.33333		0	0	0	0	0	0	0	0	0	0	0		0	0	0	0	0	0	0	0	0	0	0
DENOVO916	Fungi;Ascomycota	0	0	0	0	0	0	0	0	0	0	0		0	0	0	0	0	0	0	0	0	0	0		0	0	0	0	0	0	13	0	0	1.44444	4.33333		0	0	0	0	0	0	0	0	0	0	0
DENOVO929	Fungi;Ascomycota;Sordariomycetes;Hypocreales;Nectriaceae;Nectriaceae_unidentified	0	0	0	0	0	0	0	0	0	0	0		0	0	0	0	0	0	0	0	0	0	0		0	0	0	0	0	0	0	0	0	0	0		0	0	0	0	0	0	0	13	0	1.44444	4.33333
DENOVO930	Fungi;Ascomycota;Sordariomycetes;Hypocreales;Incertae_sedis_3;Acremonium;Acremonium_sp|SH220977.06FU	0	0	0	0	0	0	0	0	0	0	0		0	0	0	0	0	0	0	0	0	0	0		0	0	0	0	0	13	0	0	0	1.44444	4.33333		0	0	0	0	0	0	0	0	0	0	0
DENOVO935	Fungi;Basidiomycota;Agaricomycetes;Thelephorales;Thelephoraceae;Thelephora;Thelephora_caryophyllea|SH213373.06FU	0	0	0	0	0	0	0	0	0	0	0		0	0	0	13	0	0	0	0	0	1.44444	4.33333		0	0	0	0	0	0	0	0	0	0	0		0	0	0	0	0	0	0	0	0	0	0
DENOVO940	Fungi;Ascomycota	0	0	0	0	0	0	0	0	0	0	0		0	0	0	0	0	0	0	0	0	0	0		0	0	0	0	0	0	0	0	0	0	0		0	0	0	13	0	0	0	0	0	1.44444	4.33333
DENOVO943	Fungi;Ascomycota;Eurotiomycetes;Chaetothyriales;Herpotrichiellaceae;Cladophialophora	0	0	0	0	0	0	0	0	0	0	0		13	0	0	0	0	0	0	0	0	1.44444	4.33333		0	0	0	0	0	0	0	0	0	0	0		0	0	0	0	0	0	0	0	0	0	0
DENOVO945	Fungi	0	0	0	0	0	0	0	0	0	0	0		0	0	0	0	13	0	0	0	0	1.44444	4.33333		0	0	0	0	0	0	0	0	0	0	0		0	0	0	0	0	0	0	0	0	0	0
DENOVO959	Fungi;Ascomycota;Dothideomycetes;Pleosporales	0	0	0	0	0	0	0	0	0	0	0		0	0	0	0	0	0	0	0	0	0	0		0	0	0	0	0	0	0	0	0	0	0		0	0	0	0	0	0	0	13	0	1.44444	4.33333
DENOVO966	Fungi;Basidiomycota;Microbotryomycetes;Sporidiobolales;Incertae_sedis_25	0	0	0	0	0	0	0	0	0	0	0		0	0	0	0	0	0	13	0	0	1.44444	4.33333		0	0	0	0	0	0	0	0	0	0	0		0	0	0	0	0	0	0	0	0	0	0
DENOVO994	Fungi	0	0	0	0	0	0	2	0	0	0.222222	0.666667		0	0	0	0	0	0	0	0	0	0	0		0	0	0	0	0	0	0	0	0	0	0		0	0	0	11	0	0	0	0	0	1.22222	3.66667
DENOVO996	Fungi;Ascomycota;Leotiomycetes;Helotiales	0	0	0	0	0	11	0	0	2	1.44444	3.64387		0	0	0	0	0	0	0	0	0	0	0		0	0	0	0	0	0	0	0	0	0	0		0	0	0	0	0	0	0	0	0	0	0
DENOVO1012	Fungi	0	0	0	0	0	0	2	0	0	0.222222	0.666667		0	0	0	0	0	0	0	11	0	1.22222	3.66667		0	0	0	0	0	0	0	0	0	0	0		0	0	0	0	0	0	0	0	0	0	0
DENOVO1034	Fungi;Fungi_unidentified;Fungi_unidentified_1;Fungi_unidentified_1;Fungi_unidentified_1_1;Fungi_unidentified_1_1;Fungi_sp|SH236465.06FU	0	0	0	0	0	0	0	0	0	0	0		0	0	0	0	4	0	0	0	2	0.666667	1.41421		0	0	0	0	0	0	0	0	0	0	0		0	0	0	0	2	0	0	5	0	0.777778	1.71594
DENOVO1083	Fungi;Basidiomycota;Agaricomycetes;Agaricales;Bolbitiaceae;Conocybe;Conocybe_semiglobata_var_campanulata|SH208962.06FU	0	0	0	0	0	0	7	0	0	0.777778	2.33333		0	0	6	0	0	0	0	0	0	0.666667	2		0	0	0	0	0	0	0	0	0	0	0		0	0	0	0	0	0	0	0	0	0	0
DENOVO1111	Fungi;Fungi_unidentified;Fungi_unidentified_1;Fungi_unidentified_1;Fungi_unidentified_1_1;Fungi_unidentified_1_1;Fungi_sp|SH236465.06FU	0	0	0	0	0	0	0	0	0	0	0		0	0	0	0	4	0	4	0	2	1.11111	1.76383		0	0	0	0	0	0	0	0	0	0	0		0	0	0	0	0	0	0	0	3	0.333333	1
DENOVO1114	Fungi;Chytridiomycota;Neocallimastigomycetes;Neocallimastigales;Neocallimastigaceae;Orpinomyces	0	0	0	0	0	3	0	0	0	0.333333	1		5	0	0	0	0	0	0	0	0	0.555556	1.66667		0	0	0	0	0	0	1	1	0	0.222222	0.440959		1	0	0	0	2	0	0	0	0	0.333333	0.707107
DENOVO1130	Fungi	0	0	0	0	0	0	0	0	0	0	0		0	0	0	0	0	0	13	0	0	1.44444	4.33333		0	0	0	0	0	0	0	0	0	0	0		0	0	0	0	0	0	0	0	0	0	0
DENOVO1193	Fungi;Chytridiomycota;Neocallimastigomycetes;Neocallimastigales;Neocallimastigaceae;Orpinomyces	0	1	0	0	0	0	0	0	0	0.111111	0.333333		1	0	0	1	0	0	0	0	0	0.222222	0.440959		0	0	1	1	0	0	0	1	0	0.333333	0.5		0	2	0	0	2	0	0	0	3	0.777778	1.20185
DENOVO1247	Fungi;Chytridiomycota;Neocallimastigomycetes;Neocallimastigales;Neocallimastigaceae;Anaeromyces;Anaeromyces_sp_FFEX4|SH198983.06FU	0	1	0	0	0	0	0	1	0	0.222222	0.440959		0	0	0	0	0	0	0	3	0	0.333333	1		0	0	4	0	0	0	1	1	0	0.666667	1.32288		0	0	0	0	0	0	2	0	0	0.222222	0.666667
DENOVO1250	Fungi;Chytridiomycota;Neocallimastigomycetes;Neocallimastigales;Neocallimastigaceae;Anaeromyces;Anaeromyces_sp_FFEX4|SH198983.06FU	0	0	0	0	0	1	0	0	0	0.111111	0.333333		1	0	0	0	0	0	1	2	0	0.444444	0.726483		0	0	0	0	3	0	2	0	0	0.555556	1.13039		0	1	0	0	0	0	1	0	1	0.333333	0.5
DENOVO1293	Fungi;Chytridiomycota;Neocallimastigomycetes;Neocallimastigales;Neocallimastigaceae	0	2	0	0	0	0	0	0	0	0.222222	0.666667		0	0	0	0	0	0	1	3	0	0.444444	1.01379		2	0	0	0	0	0	2	0	0	0.444444	0.881917		0	3	0	0	0	0	0	0	0	0.333333	1
DENOVO1352	Fungi;Chytridiomycota;Neocallimastigomycetes;Neocallimastigales;Neocallimastigaceae	0	0	0	2	0	0	0	0	0	0.222222	0.666667		0	0	2	0	0	3	0	0	0	0.555556	1.13039		1	0	0	1	0	0	0	0	0	0.222222	0.440959		2	2	0	0	0	0	0	0	0	0.444444	0.881917
DENOVO1360	Fungi;Chytridiomycota;Neocallimastigomycetes;Neocallimastigales;Neocallimastigaceae;Anaeromyces;Anaeromyces_mucronatus|SH198981.06FU	0	0	1	0	0	0	0	0	0	0.111111	0.333333		1	1	0	0	0	0	1	0	0	0.333333	0.5		0	0	0	0	0	0	0	3	0	0.333333	1		0	0	0	0	6	0	0	0	0	0.666667	2
DENOVO1369	Fungi;Chytridiomycota;Neocallimastigomycetes;Neocallimastigales;Neocallimastigaceae	2	0	0	0	0	0	0	0	0	0.222222	0.666667		0	2	0	0	0	0	1	0	0	0.333333	0.707107		1	0	0	0	0	0	1	0	0	0.222222	0.440959		2	0	0	0	1	2	0	0	1	0.666667	0.866025
DENOVO1410	Fungi;Chytridiomycota;Neocallimastigomycetes;Neocallimastigales;Neocallimastigaceae	0	0	0	0	0	0	0	0	0	0	0		0	0	0	0	0	0	0	0	0	0	0		0	2	2	0	0	0	0	5	0	1	1.73205		1	0	1	0	2	0	0	0	0	0.444444	0.726483
DENOVO1413	Fungi;Chytridiomycota;Neocallimastigomycetes;Neocallimastigales;Neocallimastigaceae;Cyllamyces;Cyllamyces_sp_CB3B1|SH226597.06FU	0	0	0	2	0	0	1	2	0	0.555556	0.881917		0	1	1	0	0	0	1	0	0	0.333333	0.5		0	1	0	1	0	0	1	0	0	0.333333	0.5		0	0	0	0	2	0	0	0	0	0.222222	0.666667
DENOVO1450	Fungi;Chytridiomycota;Neocallimastigomycetes;Neocallimastigales;Neocallimastigaceae;Anaeromyces;Anaeromyces_mucronatus|SH198981.06FU	0	0	3	0	0	0	0	0	0	0.333333	1		2	0	0	1	0	1	0	3	0	0.777778	1.09291		0	0	0	0	0	0	0	0	0	0	0		2	0	0	0	1	0	0	0	0	0.333333	0.707107
DENOVO1515	Fungi;Chytridiomycota;Neocallimastigomycetes;Neocallimastigales;Neocallimastigaceae;Anaeromyces	0	2	1	1	0	0	2	1	0	0.777778	0.833333		1	0	0	0	0	1	2	0	0	0.444444	0.726483		0	0	0	1	0	0	0	0	0	0.111111	0.333333		0	1	0	0	0	0	0	0	0	0.111111	0.333333
DENOVO939	Fungi;Ascomycota;Eurotiomycetes;Chaetothyriales;Chaetothyriales_unidentified;Chaetothyriales_unidentified_1;Chaetothyriales_sp|SH231420.06FU	0	0	0	12	0	0	0	0	0	1.33333	4		0	0	0	0	0	0	0	0	0	0	0		0	0	0	0	0	0	0	0	0	0	0		0	0	0	0	0	0	0	0	0	0	0
DENOVO948	Fungi	0	0	0	0	0	0	0	0	0	0	0		0	0	0	0	0	0	0	0	0	0	0		0	0	0	0	0	0	0	0	0	0	0		0	0	0	12	0	0	0	0	0	1.33333	4
DENOVO969	Fungi;Ascomycota;Dothideomycetes;Pleosporales;Pleosporaceae;Embellisia;Embellisia_planifunda|SH224790.06FU	0	0	0	0	0	0	0	1	0	0.111111	0.333333		0	0	2	0	0	0	1	0	1	0.444444	0.726483		0	1	0	0	2	0	0	1	0	0.444444	0.726483		0	0	0	0	1	0	0	0	2	0.333333	0.707107
DENOVO972	Fungi;Basidiomycota;Agaricomycetes;Agaricales;Bolbitiaceae;Conocybe;Conocybe_hausknechtii|SH205491.06FU	0	0	0	0	0	0	0	0	0	0	0		0	0	0	0	0	0	0	0	0	0	0		0	0	0	0	12	0	0	0	0	1.33333	4		0	0	0	0	0	0	0	0	0	0	0
DENOVO980	Fungi;Ascomycota;Taphrinomycetes;Taphrinales;Taphrinaceae;Taphrinaceae_unidentified;Taphrinaceae_sp|SH211012.06FU	0	0	0	0	0	0	0	5	0	0.555556	1.66667		0	0	0	1	0	0	0	0	0	0.111111	0.333333		0	0	0	0	0	0	0	0	0	0	0		0	0	0	6	0	0	0	0	0	0.666667	2
DENOVO985	Fungi;Ascomycota;Sordariomycetes;Sordariomycetes_unidentified;Sordariomycetes_unidentified_1;Sordariomycetes_unidentified_1;Sordariomycetes_sp|SH230355.06FU	0	0	0	0	0	0	0	0	0	0	0		0	0	0	0	0	0	0	12	0	1.33333	4		0	0	0	0	0	0	0	0	0	0	0		0	0	0	0	0	0	0	0	0	0	0
DENOVO986	Fungi;Chytridiomycota	0	0	0	0	0	0	0	0	12	1.33333	4		0	0	0	0	0	0	0	0	0	0	0		0	0	0	0	0	0	0	0	0	0	0		0	0	0	0	0	0	0	0	0	0	0
DENOVO988	Fungi;Ascomycota;Ascomycota_unidentified;Ascomycota_unidentified_1;Ascomycota_unidentified_1;Ascomycota_unidentified_1_1;Ascomycota_sp|SH224125.06FU	0	0	0	0	0	0	0	12	0	1.33333	4		0	0	0	0	0	0	0	0	0	0	0		0	0	0	0	0	0	0	0	0	0	0		0	0	0	0	0	0	0	0	0	0	0
DENOVO1040	Fungi	0	0	0	0	0	0	0	0	12	1.33333	4		0	0	0	0	0	0	0	0	0	0	0		0	0	0	0	0	0	0	0	0	0	0		0	0	0	0	0	0	0	0	0	0	0
DENOVO1053	Fungi;Chytridiomycota;Neocallimastigomycetes;Neocallimastigales;Neocallimastigaceae;Piromyces;Piromyces_sp_I_GRL_10|SH232548.06FU	5	0	0	0	0	0	0	0	0	0.555556	1.66667		0	7	0	0	0	0	0	0	0	0.777778	2.33333		0	0	0	0	0	0	0	0	0	0	0		0	0	0	0	0	0	0	0	0	0	0
DENOVO1054	Fungi;Zygomycota;Incertae_sedis_10;Mucorales;Mucoraceae;Mucor;Mucor_hiemalis_f_hiemalis|SH202365.06FU	0	0	0	0	0	0	0	0	0	0	0		0	0	0	0	0	0	0	0	0	0	0		0	3	0	0	0	7	0	0	0	1.11111	2.42097		0	2	0	0	0	0	0	0	0	0.222222	0.666667
DENOVO1069	Fungi;Chytridiomycota;Neocallimastigomycetes;Neocallimastigales;Neocallimastigaceae	0	0	0	0	0	0	0	0	0	0	0		5	1	0	0	0	0	2	0	0	0.888889	1.69148		0	0	0	1	0	0	3	0	0	0.444444	1.01379		0	0	0	0	0	0	0	0	0	0	0
DENOVO1080	Fungi;Basidiomycota	0	0	0	0	0	0	0	0	11	1.22222	3.66667		0	0	0	0	0	0	0	0	0	0	0		0	0	0	0	0	0	0	0	0	0	0		1	0	0	0	0	0	0	0	0	0.111111	0.333333
DENOVO1131	Fungi;Basidiomycota;Agaricomycetes;Agaricales;Psathyrellaceae;Coprinopsis;Coprinopsis_villosa|SH229047.06FU	0	0	0	0	0	0	0	0	0	0	0		0	0	0	12	0	0	0	0	0	1.33333	4		0	0	0	0	0	0	0	0	0	0	0		0	0	0	0	0	0	0	0	0	0	0
DENOVO1158	Fungi;Basidiomycota;Agaricomycetes;Agaricales;Psathyrellaceae;Coprinopsis;Coprinopsis_pachyderma|SH229015.06FU	0	0	0	6	0	0	1	0	0	0.777778	1.98606		0	0	1	4	0	0	0	0	0	0.555556	1.33333		0	0	0	0	0	0	0	0	0	0	0		0	0	0	0	0	0	0	0	0	0	0
DENOVO1186	Fungi;Chytridiomycota;Neocallimastigomycetes;Neocallimastigales;Neocallimastigaceae	0	0	0	0	0	0	0	0	0	0	0		0	0	0	0	0	0	0	0	0	0	0		0	0	0	0	0	0	0	0	12	1.33333	4		0	0	0	0	0	0	0	0	0	0	0
DENOVO1249	Fungi;Chytridiomycota;Neocallimastigomycetes;Neocallimastigales;Neocallimastigaceae;Anaeromyces;Anaeromyces_sp_FFEX4|SH198983.06FU	0	3	0	0	0	0	0	1	0	0.444444	1.01379		2	0	0	0	0	1	0	0	0	0.333333	0.707107		0	0	0	0	1	0	0	1	0	0.222222	0.440959		1	1	0	1	0	0	0	0	0	0.333333	0.5
DENOVO1304	Fungi;Chytridiomycota;Neocallimastigomycetes;Neocallimastigales;Neocallimastigaceae;Cyllamyces;Cyllamyces_sp_CB3B1|SH226597.06FU	0	0	1	0	0	0	1	0	0	0.222222	0.440959		4	1	0	0	0	1	0	0	0	0.666667	1.32288		0	0	1	0	0	0	0	3	0	0.444444	1.01379		0	0	0	0	0	0	0	0	0	0	0
DENOVO1356	Fungi;Ascomycota;Pezizomycetes;Pezizales;Pyronemataceae;Pyronemataceae_unidentified;Pyronemataceae_sp|SH226417.06FU	0	2	0	0	3	0	0	0	2	0.777778	1.20185		1	0	0	0	2	0	0	1	0	0.444444	0.726483		0	0	0	0	0	0	0	0	0	0	0		0	0	0	0	0	0	0	1	0	0.111111	0.333333
DENOVO1419	Fungi;Chytridiomycota;Neocallimastigomycetes;Neocallimastigales;Neocallimastigaceae	0	0	0	0	0	0	0	0	0	0	0		0	0	0	0	0	0	0	0	0	0	0		0	0	0	0	0	0	0	1	0	0.111111	0.333333		0	4	0	0	0	0	0	0	7	1.22222	2.53859
DENOVO1448	Fungi;Chytridiomycota;Neocallimastigomycetes;Neocallimastigales;Neocallimastigaceae	0	0	0	0	0	0	0	4	1	0.555556	1.33333		0	0	0	0	0	2	1	0	0	0.333333	0.707107		0	0	1	0	0	0	1	0	0	0.222222	0.440959		0	0	0	0	0	1	0	0	1	0.222222	0.440959
DENOVO1503	Fungi;Chytridiomycota;Neocallimastigomycetes;Neocallimastigales;Neocallimastigaceae	0	0	0	0	0	0	0	0	0	0	0		0	0	0	0	0	0	0	0	0	0	0		0	0	1	2	0	0	0	4	0	0.777778	1.39443		0	1	0	0	0	0	4	0	0	0.555556	1.33333
DENOVO1540	Fungi;Chytridiomycota;Neocallimastigomycetes;Neocallimastigales;Neocallimastigaceae	0	0	0	0	0	0	0	0	0	0	0		6	0	0	0	0	0	0	0	0	0.666667	2		0	0	0	0	0	0	0	4	0	0.444444	1.33333		1	0	0	0	1	0	0	0	0	0.222222	0.440959
DENOVO1584	Fungi;Chytridiomycota;Neocallimastigomycetes;Neocallimastigales;Neocallimastigaceae;Anaeromyces;Anaeromyces_mucronatus|SH198981.06FU	0	0	2	0	0	1	0	1	0	0.444444	0.726483		1	0	0	0	0	1	0	0	0	0.222222	0.440959		0	0	0	0	0	0	0	0	0	0	0		0	0	0	0	5	0	1	0	0	0.666667	1.65831
DENOVO937	Fungi;Ascomycota	0	0	0	0	0	0	0	0	0	0	0		0	0	0	0	0	0	0	0	0	0	0		0	0	0	0	0	0	0	0	0	0	0		0	0	0	11	0	0	0	0	0	1.22222	3.66667
DENOVO950	Fungi;Ascomycota;Eurotiomycetes;Eurotiales;Trichocomaceae;Paecilomyces;Paecilomyces_marquandii|SH228963.06FU	0	0	0	0	0	0	0	0	0	0	0		0	0	0	0	0	0	0	0	0	0	0		0	0	0	0	0	0	0	0	0	0	0		0	0	0	11	0	0	0	0	0	1.22222	3.66667
DENOVO958	Fungi;Ascomycota;Sordariomycetes;Hypocreales	0	0	0	0	0	0	0	0	11	1.22222	3.66667		0	0	0	0	0	0	0	0	0	0	0		0	0	0	0	0	0	0	0	0	0	0		0	0	0	0	0	0	0	0	0	0	0
DENOVO974	Fungi;Basidiomycota;Tremellomycetes;Tremellales;Incertae_sedis_12;Dioszegia;Dioszegia_sp|SH196964.06FU	0	0	0	0	0	0	0	0	0	0	0		0	0	0	0	0	0	0	0	0	0	0		0	0	0	0	0	0	0	0	0	0	0		0	0	0	11	0	0	0	0	0	1.22222	3.66667
DENOVO977	Fungi;Ascomycota	0	0	0	0	0	0	0	0	0	0	0		0	0	0	0	0	0	0	0	0	0	0		0	0	0	0	0	0	0	0	0	0	0		0	0	0	0	0	0	0	11	0	1.22222	3.66667
DENOVO987	Fungi;Ascomycota;Eurotiomycetes;Eurotiales;Trichocomaceae;Talaromyces;Talaromyces_marneffei|SH225847.06FU	0	0	0	0	0	0	0	0	0	0	0		0	0	0	0	0	0	0	0	0	0	0		0	0	0	0	0	0	0	0	0	0	0		0	0	0	0	0	11	0	0	0	1.22222	3.66667
DENOVO989	Fungi	0	0	0	0	0	0	0	0	11	1.22222	3.66667		0	0	0	0	0	0	0	0	0	0	0		0	0	0	0	0	0	0	0	0	0	0		0	0	0	0	0	0	0	0	0	0	0
DENOVO990	Fungi;Ascomycota	0	0	0	0	0	0	0	0	0	0	0		0	0	0	0	0	0	0	0	0	0	0		0	0	0	0	0	0	0	0	11	1.22222	3.66667		0	0	0	0	0	0	0	0	0	0	0
DENOVO995	Fungi;Ascomycota;Leotiomycetes;Helotiales;Incertae_sedis_2	0	0	0	0	0	0	0	0	11	1.22222	3.66667		0	0	0	0	0	0	0	0	0	0	0		0	0	0	0	0	0	0	0	0	0	0		0	0	0	0	0	0	0	0	0	0	0
DENOVO1003	Fungi;Basidiomycota;Agaricomycetes;Atheliales;Atheliaceae;Atheliaceae_unidentified;Atheliaceae_sp|SH232729.06FU	0	0	0	11	0	0	0	0	0	1.22222	3.66667		0	0	0	0	0	0	0	0	0	0	0		0	0	0	0	0	0	0	0	0	0	0		0	0	0	0	0	0	0	0	0	0	0
DENOVO1007	Fungi;Ascomycota	0	0	0	0	0	0	0	0	0	0	0		0	0	0	0	0	0	0	0	0	0	0		0	0	0	0	0	11	0	0	0	1.22222	3.66667		0	0	0	0	0	0	0	0	0	0	0
DENOVO1008	Fungi;Ascomycota;Dothideomycetes;Pleosporales;Phaeosphaeriaceae;Phaeosphaeriaceae_unidentified;Phaeosphaeriaceae_sp|SH213437.06FU	0	0	0	0	0	0	0	11	0	1.22222	3.66667		0	0	0	0	0	0	0	0	0	0	0		0	0	0	0	0	0	0	0	0	0	0		0	0	0	0	0	0	0	0	0	0	0
DENOVO1014	Fungi;Ascomycota;Leotiomycetes;Helotiales	0	0	0	0	0	0	0	0	0	0	0		0	11	0	0	0	0	0	0	0	1.22222	3.66667		0	0	0	0	0	0	0	0	0	0	0		0	0	0	0	0	0	0	0	0	0	0
DENOVO1023	Fungi;Ascomycota;Eurotiomycetes;Eurotiales;Trichocomaceae;Aspergillus;Aspergillus_penicillioides|SH213198.06FU	0	0	0	0	1	0	0	0	0	0.111111	0.333333		0	0	0	0	0	0	0	0	0	0	0		0	0	0	0	0	0	0	0	0	0	0		0	0	0	10	0	0	0	0	0	1.11111	3.33333
DENOVO1039	Fungi;Basidiomycota;Exobasidiomycetes;Tilletiales;Tilletiaceae;Tilletia;Tilletia_bromi|SH192499.06FU	0	0	0	0	0	0	0	0	11	1.22222	3.66667		0	0	0	0	0	0	0	0	0	0	0		0	0	0	0	0	0	0	0	0	0	0		0	0	0	0	0	0	0	0	0	0	0
DENOVO1043	Fungi;Chytridiomycota;Neocallimastigomycetes;Neocallimastigales;Neocallimastigaceae	0	0	0	0	0	0	0	0	0	0	0		0	0	0	0	0	0	0	0	0	0	0		0	0	0	0	0	0	0	0	0	0	0		0	0	0	0	0	0	0	11	0	1.22222	3.66667
DENOVO1078	Fungi;Basidiomycota;Agaricomycetes;Cantharellales;Ceratobasidiaceae;Ceratobasidiaceae_unidentified;Ceratobasidiaceae_sp|SH227771.06FU	0	0	2	0	0	1	0	0	0	0.333333	0.707107		2	0	3	0	0	0	0	0	1	0.666667	1.11803		0	0	0	0	0	1	0	0	0	0.111111	0.333333		0	0	0	0	0	0	0	0	1	0.111111	0.333333
DENOVO1119	Fungi;Ascomycota;Eurotiomycetes;Onygenales;Gymnoascaceae;Gymnoascus;Gymnoascus_sp_20KY15|SH212269.06FU	0	0	0	0	0	0	0	0	0	0	0		0	0	0	0	0	0	0	0	0	0	0		0	0	0	0	0	0	0	0	0	0	0		0	0	0	11	0	0	0	0	0	1.22222	3.66667
DENOVO1133	Fungi;Basidiomycota;Agaricomycetes;Boletales;Suillaceae;Suillus	0	0	0	0	0	0	0	0	0	0	0		0	0	2	8	0	0	0	0	0	1.11111	2.66667		0	0	0	0	0	0	0	0	0	0	0		0	0	0	0	0	0	0	1	0	0.111111	0.333333
DENOVO1231	Fungi;Chytridiomycota;Neocallimastigomycetes;Neocallimastigales;Neocallimastigaceae	0	1	0	0	0	0	0	2	0	0.333333	0.707107		0	0	0	0	0	0	0	0	0	0	0		0	0	1	0	0	1	0	1	0	0.333333	0.5		4	0	0	0	0	0	0	0	1	0.555556	1.33333
DENOVO1275	Fungi;Chytridiomycota;Neocallimastigomycetes;Neocallimastigales;Neocallimastigaceae	0	0	0	0	0	0	0	0	0	0	0		0	0	0	0	0	0	0	1	0	0.111111	0.333333		0	0	3	0	0	1	0	1	0	0.555556	1.01379		0	2	0	0	0	2	1	0	0	0.555556	0.881917
DENOVO1341	Fungi	0	0	0	0	0	0	0	1	2	0.333333	0.707107		0	0	0	0	2	0	0	1	0	0.333333	0.707107		0	0	0	0	0	2	0	0	2	0.444444	0.881917		0	0	0	1	0	0	0	0	0	0.111111	0.333333
DENOVO1431	Fungi;Chytridiomycota;Neocallimastigomycetes;Neocallimastigales;Neocallimastigaceae	0	0	0	0	0	0	0	1	0	0.111111	0.333333		0	0	0	0	0	1	1	1	0	0.333333	0.5		0	0	0	0	0	1	0	4	0	0.555556	1.33333		0	0	0	0	0	1	1	0	0	0.222222	0.440959
DENOVO1486	Fungi;Chytridiomycota;Neocallimastigomycetes;Neocallimastigales;Neocallimastigaceae	0	1	0	0	0	0	0	0	0	0.111111	0.333333		1	0	0	0	0	1	0	0	0	0.222222	0.440959		0	1	1	1	0	0	0	3	0	0.666667	1		0	2	0	0	0	0	0	0	0	0.222222	0.666667
DENOVO1507	Fungi;Chytridiomycota;Neocallimastigomycetes;Neocallimastigales;Neocallimastigaceae;Orpinomyces;Orpinomyces_sp_NIANP59|SH192572.06FU	0	0	0	0	0	0	0	0	0	0	0		0	0	1	0	0	1	0	0	0	0.222222	0.440959		0	0	0	1	0	0	1	1	0	0.333333	0.5		0	3	0	0	2	0	0	0	1	0.666667	1.11803
DENOVO1583	Fungi;Chytridiomycota;Neocallimastigomycetes;Neocallimastigales;Neocallimastigaceae;Orpinomyces	0	2	0	0	0	0	0	2	0	0.444444	0.881917		0	0	0	2	0	0	0	1	0	0.333333	0.707107		0	0	0	0	0	0	2	0	0	0.222222	0.666667		0	0	0	0	0	0	2	0	0	0.222222	0.666667
DENOVO1620	Fungi;Chytridiomycota;Neocallimastigomycetes;Neocallimastigales;Neocallimastigaceae;Anaeromyces;Anaeromyces_mucronatus|SH198981.06FU	0	0	0	0	0	0	0	1	0	0.111111	0.333333		2	0	0	0	0	0	0	0	0	0.222222	0.666667		0	0	0	0	0	0	0	0	0	0	0		2	5	0	0	0	0	0	0	1	0.888889	1.69148
DENOVO955	Fungi;Basidiomycota	0	0	0	0	0	0	0	0	0	0	0		0	0	0	10	0	0	0	0	0	1.11111	3.33333		0	0	0	0	0	0	0	0	0	0	0		0	0	0	0	0	0	0	0	0	0	0
DENOVO973	Fungi;Ascomycota;Dothideomycetes;Pleosporales;Phaeosphaeriaceae;Ampelomyces;Ampelomyces_sp_LK_2010|SH222879.06FU	0	0	0	0	10	0	0	0	0	1.11111	3.33333		0	0	0	0	0	0	0	0	0	0	0		0	0	0	0	0	0	0	0	0	0	0		0	0	0	0	0	0	0	0	0	0	0
DENOVO979	Fungi;Ascomycota;Sordariomycetes;Hypocreales;Incertae_sedis_3;Myrothecium;Myrothecium_atrum|SH199495.06FU	0	0	0	0	0	0	0	0	0	0	0		0	0	0	0	0	0	0	0	0	0	0		0	0	0	0	0	0	10	0	0	1.11111	3.33333		0	0	0	0	0	0	0	0	0	0	0
DENOVO1005	Fungi;Basidiomycota;Agaricomycetes;Atheliales;Atheliaceae;Piloderma;Piloderma_sp|SH212398.06FU	0	0	0	0	0	0	0	0	0	0	0		0	0	0	0	0	0	0	0	0	0	0		0	0	0	0	0	0	0	0	0	0	0		0	0	0	0	0	0	0	10	0	1.11111	3.33333
DENOVO1009	Fungi;Ascomycota	0	0	0	0	0	0	0	0	0	0	0		0	0	0	0	0	0	0	0	0	0	0		0	0	0	0	0	0	10	0	0	1.11111	3.33333		0	0	0	0	0	0	0	0	0	0	0
DENOVO1011	Fungi;Ascomycota;Taphrinomycetes;Taphrinales;Taphrinaceae;Taphrina	0	0	0	0	0	0	0	0	0	0	0		0	0	0	0	0	0	0	0	0	0	0		0	0	0	0	0	0	0	0	0	0	0		0	0	0	10	0	0	0	0	0	1.11111	3.33333
DENOVO1020	Fungi;Ascomycota	0	0	0	0	0	0	0	0	0	0	0		0	0	0	0	0	0	0	0	0	0	0		0	0	0	0	0	0	0	0	0	0	0		0	0	0	10	0	0	0	0	0	1.11111	3.33333
DENOVO1021	Fungi;Basidiomycota;Tremellomycetes;Cystofilobasidiales;Cystofilobasidiales_unidentified;Cystofilobasidiales_unidentified_1;Cystofilobasidiales_sp|SH215230.06FU	0	0	0	0	0	0	0	0	0	0	0		0	0	0	0	0	0	0	0	0	0	0		0	0	0	0	0	0	0	0	1	0.111111	0.333333		0	0	0	9	0	0	0	0	0	1	3
DENOVO1022	Fungi;Ascomycota;Pezizomycetes;Pezizales;Pyronemataceae;Pyronemataceae_unidentified;Pyronemataceae_sp|SH226417.06FU	0	0	0	2	1	3	0	0	1	0.777778	1.09291		0	0	1	0	0	0	0	0	1	0.222222	0.440959		0	0	0	0	0	1	0	0	0	0.111111	0.333333		0	0	0	0	0	0	0	0	0	0	0
DENOVO1027	Fungi;Basidiomycota;Microbotryomycetes;Sporidiobolales;Incertae_sedis_25;Rhodotorula;Rhodotorula_nothofagi|SH223682.06FU	0	0	0	0	0	0	0	0	0	0	0		0	0	0	0	0	0	0	0	0	0	0		0	0	0	0	0	0	0	0	0	0	0		0	10	0	0	0	0	0	0	0	1.11111	3.33333
DENOVO1032	Fungi	0	0	0	0	0	0	0	0	0	0	0		0	0	0	0	0	0	0	0	10	1.11111	3.33333		0	0	0	0	0	0	0	0	0	0	0		0	0	0	0	0	0	0	0	0	0	0
DENOVO1033	Fungi	0	0	0	0	0	0	0	0	0	0	0		0	0	0	0	5	0	0	0	0	0.555556	1.66667		0	0	0	0	0	0	0	0	0	0	0		0	0	0	5	0	0	0	0	0	0.555556	1.66667
DENOVO1050	Fungi;Chytridiomycota;Neocallimastigomycetes;Neocallimastigales;Neocallimastigaceae	0	0	0	0	0	0	0	0	0	0	0		0	0	0	0	0	0	0	0	0	0	0		0	0	0	0	0	0	0	0	0	0	0		0	0	0	0	10	0	0	0	0	1.11111	3.33333
DENOVO1051	Fungi;Basidiomycota;Agaricomycetes;Agaricales;Mycenaceae;Mycena	0	0	0	0	0	0	0	0	0	0	0		0	0	0	0	0	2	0	0	0	0.222222	0.666667		2	2	0	3	0	0	0	0	0	0.777778	1.20185		0	0	0	0	1	0	0	0	0	0.111111	0.333333
DENOVO1052	Fungi;Basidiomycota;Agaricomycetes;Boletales;Suillaceae;Suillus;Suillus_sp|SH207824.06FU	0	0	0	0	0	0	0	0	0	0	0		0	0	0	0	0	0	0	0	0	0	0		0	0	0	0	10	0	0	0	0	1.11111	3.33333		0	0	0	0	0	0	0	0	0	0	0
DENOVO1055	Fungi;Ascomycota;Leotiomycetes;Helotiales;Incertae_sedis_2;Tetracladium;Tetracladium_sp_WMM_2012d|SH216428.06FU	1	0	1	0	0	0	1	0	0	0.333333	0.5		1	1	0	0	0	0	0	0	2	0.444444	0.726483		0	0	0	0	0	0	0	0	0	0	0		0	1	0	0	1	0	0	1	0	0.333333	0.5
DENOVO1075	Fungi;Ascomycota	0	0	0	0	0	0	0	0	0	0	0		0	0	0	0	0	0	0	0	0	0	0		0	0	0	0	10	0	0	0	0	1.11111	3.33333		0	0	0	0	0	0	0	0	0	0	0
DENOVO1092	Fungi;Chytridiomycota;Neocallimastigomycetes;Neocallimastigales;Neocallimastigaceae	0	1	0	0	0	0	0	1	0	0.222222	0.440959		5	0	0	0	0	0	0	0	0	0.555556	1.66667		0	0	0	0	0	0	2	1	0	0.333333	0.707107		0	0	0	0	0	0	0	0	0	0	0
DENOVO1101	Fungi;Ascomycota;Leotiomycetes;Helotiales;Helotiales_unidentified;Helotiales_unidentified_1;Helotiales_sp|SH209194.06FU	0	0	0	0	0	0	0	10	0	1.11111	3.33333		0	0	0	0	0	0	0	0	0	0	0		0	0	0	0	0	0	0	0	0	0	0		0	0	0	0	0	0	0	0	0	0	0
DENOVO1106	Fungi;Basidiomycota;Agaricomycetes;Russulales;Russulaceae;Russula;Russula_firmula|SH208377.06FU	0	0	0	0	0	0	0	0	0	0	0		0	0	0	0	0	0	0	0	0	0	0		0	0	0	0	0	0	10	0	0	1.11111	3.33333		0	0	0	0	0	0	0	0	0	0	0
DENOVO1110	Fungi;Chytridiomycota;Neocallimastigomycetes;Neocallimastigales;Neocallimastigaceae	0	0	0	0	0	0	0	0	0	0	0		0	0	0	0	0	0	0	0	2	0.222222	0.666667		0	0	0	0	0	0	0	0	0	0	0		0	0	0	0	0	0	0	0	8	0.888889	2.66667
DENOVO1183	Fungi;Chytridiomycota;Neocallimastigomycetes;Neocallimastigales;Neocallimastigaceae	0	0	0	0	0	0	0	0	0	0	0		0	0	0	0	0	0	0	0	0	0	0		0	0	0	0	0	0	0	0	10	1.11111	3.33333		0	0	0	0	0	0	0	0	0	0	0
DENOVO1185	Fungi;Chytridiomycota;Neocallimastigomycetes;Neocallimastigales;Neocallimastigaceae	0	1	0	0	0	0	0	1	0	0.222222	0.440959		3	1	0	0	0	0	0	0	0	0.444444	1.01379		0	0	0	0	0	0	0	0	0	0	0		3	1	0	0	0	0	0	0	0	0.444444	1.01379
DENOVO1237	Fungi;Basidiomycota;Agaricomycetes;Agaricales	0	0	0	0	0	1	3	0	1	0.555556	1.01379		0	0	0	0	0	4	0	0	0	0.444444	1.33333		0	0	0	0	0	0	0	1	0	0.111111	0.333333		0	0	0	0	0	0	0	0	0	0	0
DENOVO1288	Fungi;Chytridiomycota;Neocallimastigomycetes;Neocallimastigales;Neocallimastigaceae	0	0	0	0	0	0	0	0	0	0	0		0	0	0	0	0	0	0	1	0	0.111111	0.333333		0	0	0	0	0	0	2	2	0	0.444444	0.881917		0	4	0	0	0	0	0	0	1	0.555556	1.33333
DENOVO1300	Fungi;Chytridiomycota;Neocallimastigomycetes;Neocallimastigales;Neocallimastigaceae	0	0	0	0	0	0	0	0	0	0	0		1	0	0	0	0	0	0	2	0	0.333333	0.707107		1	0	1	0	0	0	0	2	0	0.444444	0.726483		1	0	0	0	2	0	0	0	0	0.333333	0.707107
DENOVO1316	Fungi;Chytridiomycota;Neocallimastigomycetes;Neocallimastigales;Neocallimastigaceae	0	0	1	0	0	0	0	7	0	0.888889	2.31541		0	0	0	0	0	0	0	0	0	0	0		0	0	0	0	0	0	0	1	0	0.111111	0.333333		0	0	0	0	1	0	0	0	0	0.111111	0.333333
DENOVO1368	Fungi;Chytridiomycota;Neocallimastigomycetes;Neocallimastigales;Neocallimastigaceae	0	0	0	1	0	0	0	0	0	0.111111	0.333333		0	0	0	0	0	1	0	0	0	0.111111	0.333333		1	0	0	1	0	0	0	0	0	0.222222	0.440959		1	5	0	0	0	0	0	0	0	0.666667	1.65831
DENOVO1374	Fungi;Chytridiomycota;Neocallimastigomycetes;Neocallimastigales;Neocallimastigaceae	0	1	0	0	0	0	0	0	0	0.111111	0.333333		0	2	0	0	0	0	0	2	0	0.444444	0.881917		0	0	0	0	0	0	0	1	0	0.111111	0.333333		0	1	0	0	0	0	3	0	0	0.444444	1.01379
DENOVO1467	Fungi;Chytridiomycota;Neocallimastigomycetes;Neocallimastigales;Neocallimastigaceae;Anaeromyces;Anaeromyces_mucronatus|SH198981.06FU	0	0	0	0	0	0	0	0	0	0	0		0	0	0	0	0	0	0	2	0	0.222222	0.666667		0	0	0	0	0	0	0	0	0	0	0		1	3	0	0	0	0	3	0	1	0.888889	1.2693
DENOVO1555	Fungi;Chytridiomycota;Neocallimastigomycetes;Neocallimastigales;Neocallimastigaceae;Piromyces;Piromyces_sp_I_GRL_10|SH232548.06FU	0	0	0	0	0	0	0	0	0	0	0		0	0	0	0	0	0	0	0	0	0	0		0	0	0	0	0	0	0	0	10	1.11111	3.33333		0	0	0	0	0	0	0	0	0	0	0
DENOVO991	Fungi;Zygomycota;Incertae_sedis_10;Mortierellales;Mortierellaceae;Mortierella	0	0	0	0	0	0	0	0	0	0	0		0	0	0	0	0	0	0	0	0	0	0		0	0	0	0	0	0	0	0	0	0	0		0	0	0	0	0	9	0	0	0	1	3
DENOVO998	Fungi;Ascomycota;Dothideomycetes;Pleosporales;Pleosporales_unidentified;Pleosporales_unidentified_1	0	0	0	0	0	9	0	0	0	1	3		0	0	0	0	0	0	0	0	0	0	0		0	0	0	0	0	0	0	0	0	0	0		0	0	0	0	0	0	0	0	0	0	0
DENOVO999	Fungi;Ascomycota;Dothideomycetes;Dothideomycetes_unidentified;Dothideomycetes_unidentified_1;Dothideomycetes_unidentified_1;Dothideomycetes_sp|SH235212.06FU	0	0	0	0	0	0	0	0	0	0	0		0	0	0	0	9	0	0	0	0	1	3		0	0	0	0	0	0	0	0	0	0	0		0	0	0	0	0	0	0	0	0	0	0
DENOVO1004	Fungi;Ascomycota;Dothideomycetes;Pleosporales;Sporormiaceae	0	0	0	0	0	0	0	9	0	1	3		0	0	0	0	0	0	0	0	0	0	0		0	0	0	0	0	0	0	0	0	0	0		0	0	0	0	0	0	0	0	0	0	0
DENOVO1015	Fungi;Ascomycota	0	0	0	0	0	0	0	0	9	1	3		0	0	0	0	0	0	0	0	0	0	0		0	0	0	0	0	0	0	0	0	0	0		0	0	0	0	0	0	0	0	0	0	0
DENOVO1016	Fungi;Basidiomycota;Agaricomycetes;Auriculariales;Auriculariales_unidentified;Auriculariales_unidentified_1;Auriculariales_sp|SH223294.06FU	0	0	0	0	0	0	0	0	0	0	0		0	0	0	0	0	0	0	0	0	0	0		0	0	0	0	9	0	0	0	0	1	3		0	0	0	0	0	0	0	0	0	0	0
DENOVO1019	Fungi;Ascomycota;Dothideomycetes;Dothideomycetes_unidentified;Dothideomycetes_unidentified_1;Dothideomycetes_unidentified_1;Dothideomycetes_sp|SH235614.06FU	0	0	0	0	0	0	9	0	0	1	3		0	0	0	0	0	0	0	0	0	0	0		0	0	0	0	0	0	0	0	0	0	0		0	0	0	0	0	0	0	0	0	0	0
DENOVO1028	Fungi	0	0	0	0	0	0	0	0	9	1	3		0	0	0	0	0	0	0	0	0	0	0		0	0	0	0	0	0	0	0	0	0	0		0	0	0	0	0	0	0	0	0	0	0
DENOVO1037	Fungi	0	0	0	0	0	0	0	0	9	1	3		0	0	0	0	0	0	0	0	0	0	0		0	0	0	0	0	0	0	0	0	0	0		0	0	0	0	0	0	0	0	0	0	0
DENOVO1041	Fungi;Ascomycota	0	0	0	0	0	0	0	0	0	0	0		0	0	0	0	0	0	0	0	0	0	0		0	0	0	0	0	0	9	0	0	1	3		0	0	0	0	0	0	0	0	0	0	0
DENOVO1049	Fungi;Chytridiomycota;Neocallimastigomycetes;Neocallimastigales;Neocallimastigaceae	0	0	0	0	0	0	0	2	0	0.222222	0.666667		0	0	0	0	0	0	0	0	0	0	0		0	0	1	0	0	0	2	0	0	0.333333	0.707107		1	0	0	0	0	0	0	0	3	0.444444	1.01379
DENOVO1057	Fungi	0	0	0	0	0	0	0	0	0	0	0		0	0	0	0	0	0	0	0	0	0	0		0	0	0	0	0	0	0	0	0	0	0		0	0	0	0	0	0	9	0	0	1	3
DENOVO1061	Fungi;Ascomycota	0	0	0	0	1	0	1	0	0	0.222222	0.440959		0	1	1	0	1	0	0	2	2	0.777778	0.833333		0	0	0	0	0	0	0	0	0	0	0		0	0	0	0	0	0	0	0	0	0	0
DENOVO1066	Fungi;Ascomycota;Sordariomycetes	0	0	0	0	0	0	0	0	9	1	3		0	0	0	0	0	0	0	0	0	0	0		0	0	0	0	0	0	0	0	0	0	0		0	0	0	0	0	0	0	0	0	0	0
DENOVO1068	Fungi;Zygomycota;Incertae_sedis_10;Mortierellales;Mortierellaceae;Mortierella	0	0	0	0	0	0	0	0	9	1	3		0	0	0	0	0	0	0	0	0	0	0		0	0	0	0	0	0	0	0	0	0	0		0	0	0	0	0	0	0	0	0	0	0
DENOVO1073	Fungi;Ascomycota;Sordariomycetes;Sordariomycetes_unidentified;Sordariomycetes_unidentified_1;Sordariomycetes_unidentified_1;Sordariomycetes_sp|SH237144.06FU	0	0	0	0	9	0	0	0	0	1	3		0	0	0	0	0	0	0	0	0	0	0		0	0	0	0	0	0	0	0	0	0	0		0	0	0	0	0	0	0	0	0	0	0
DENOVO1089	Fungi;Chytridiomycota;Neocallimastigomycetes;Neocallimastigales;Neocallimastigaceae;Anaeromyces	0	0	0	0	0	0	0	0	0	0	0		0	0	0	0	0	0	0	0	0	0	0		0	0	0	0	0	0	0	0	9	1	3		0	0	0	0	0	0	0	0	0	0	0
DENOVO1093	Fungi	0	0	0	0	0	0	0	0	2	0.222222	0.666667		0	0	0	0	0	0	0	0	0	0	0		0	0	0	0	7	0	0	0	0	0.777778	2.33333		0	0	0	0	0	0	0	0	0	0	0
DENOVO1097	Fungi;Basidiomycota;Agaricomycetes;Agaricales;Hygrophoraceae	0	0	0	0	0	0	0	0	0	0	0		0	0	0	0	0	0	0	0	0	0	0		0	0	0	0	0	0	0	0	0	0	0		0	0	0	9	0	0	0	0	0	1	3
DENOVO1103	Fungi;Ascomycota;Sordariomycetes;Hypocreales;Incertae_sedis_3;Ilyonectria;Ilyonectria_macrodidyma|SH217302.06FU	0	0	0	0	0	0	0	0	7	0.777778	2.33333		0	0	0	0	1	0	0	0	0	0.111111	0.333333		0	0	0	0	0	0	0	1	0	0.111111	0.333333		0	0	0	0	0	0	0	0	0	0	0
DENOVO1135	Fungi;Chytridiomycota;Neocallimastigomycetes;Neocallimastigales;Neocallimastigaceae	0	0	0	0	0	0	0	0	0	0	0		7	0	0	0	0	0	0	0	0	0.777778	2.33333		0	0	1	0	0	0	0	1	0	0.222222	0.440959		0	0	0	0	0	0	0	0	0	0	0
DENOVO1167	Fungi;Chytridiomycota;Neocallimastigomycetes;Neocallimastigales;Neocallimastigaceae	0	0	0	1	0	0	0	0	0	0.111111	0.333333		0	0	1	0	0	0	0	0	0	0.111111	0.333333		0	0	3	1	0	0	0	0	0	0.444444	1.01379		1	0	0	0	1	0	0	0	1	0.333333	0.5
DENOVO1168	Fungi;Chytridiomycota;Neocallimastigomycetes;Neocallimastigales;Neocallimastigaceae;Anaeromyces;Anaeromyces_mucronatus|SH198981.06FU	0	0	0	0	1	0	0	0	0	0.111111	0.333333		0	0	0	0	0	3	0	0	0	0.333333	1		0	0	1	0	0	3	0	0	0	0.444444	1.01379		0	0	0	0	0	0	1	0	0	0.111111	0.333333
DENOVO1175	Fungi;Chytridiomycota;Neocallimastigomycetes;Neocallimastigales;Neocallimastigaceae;Orpinomyces	0	0	0	0	0	0	1	0	0	0.111111	0.333333		4	0	0	0	0	0	1	0	0	0.555556	1.33333		0	0	0	0	0	0	0	0	0	0	0		2	0	0	0	0	0	0	0	1	0.333333	0.707107
DENOVO1211	Fungi;Basidiomycota;Agaricomycetes;Agaricales	0	0	0	0	1	0	0	0	7	0.888889	2.31541		0	0	0	0	0	0	0	0	1	0.111111	0.333333		0	0	0	0	0	0	0	0	0	0	0		0	0	0	0	0	0	0	0	0	0	0
DENOVO1291	Fungi;Chytridiomycota;Neocallimastigomycetes;Neocallimastigales;Neocallimastigaceae	0	0	0	0	0	0	0	0	0	0	0		0	0	0	0	0	0	0	0	0	0	0		0	0	1	0	0	0	0	5	0	0.666667	1.65831		1	1	0	0	0	0	1	0	0	0.333333	0.5
DENOVO1398	Fungi;Chytridiomycota;Neocallimastigomycetes;Neocallimastigales;Neocallimastigaceae	0	0	0	0	0	0	0	2	0	0.222222	0.666667		4	0	0	0	0	0	0	0	0	0.444444	1.33333		0	0	0	0	0	0	0	3	0	0.333333	1		0	0	0	0	0	0	0	0	0	0	0
DENOVO1402	Fungi;Chytridiomycota;Neocallimastigomycetes;Neocallimastigales;Neocallimastigaceae;Orpinomyces	0	2	0	0	0	0	0	0	0	0.222222	0.666667		1	0	0	0	0	0	0	0	0	0.111111	0.333333		0	0	0	0	0	0	1	0	0	0.111111	0.333333		3	0	1	0	0	0	0	0	1	0.555556	1.01379
DENOVO1428	Fungi;Chytridiomycota;Neocallimastigomycetes;Neocallimastigales;Neocallimastigaceae	0	0	0	0	0	0	0	0	0	0	0		3	0	0	1	0	0	1	0	0	0.555556	1.01379		2	0	1	0	0	0	0	0	0	0.333333	0.707107		1	0	0	0	0	0	0	0	0	0.111111	0.333333
DENOVO1438	Fungi;Chytridiomycota;Neocallimastigomycetes;Neocallimastigales;Neocallimastigaceae	2	0	0	0	0	0	0	0	0	0.222222	0.666667		0	0	0	0	0	1	1	0	0	0.222222	0.440959		0	0	0	0	0	0	3	0	0	0.333333	1		0	0	0	0	0	0	2	0	0	0.222222	0.666667
DENOVO1516	Fungi;Chytridiomycota;Neocallimastigomycetes;Neocallimastigales;Neocallimastigaceae;Orpinomyces	0	0	0	2	0	0	0	0	0	0.222222	0.666667		0	0	0	0	0	0	0	0	0	0	0		0	0	0	0	0	0	0	1	0	0.111111	0.333333		1	1	2	0	0	0	0	0	2	0.666667	0.866025
DENOVO1006	Fungi;Ascomycota;Dothideomycetes	0	0	0	0	0	0	0	0	0	0	0		0	0	0	0	0	0	0	0	0	0	0		0	0	0	0	0	0	0	0	0	0	0		0	8	0	0	0	0	0	0	0	0.888889	2.66667
DENOVO1010	Fungi;Ascomycota;Sordariomycetes;Xylariales;Amphisphaeriaceae;Adisciso;Adisciso_kaki|SH210427.06FU	0	0	0	0	0	0	0	0	0	0	0		0	0	0	0	0	0	0	0	0	0	0		0	0	0	0	8	0	0	0	0	0.888889	2.66667		0	0	0	0	0	0	0	0	0	0	0
DENOVO1013	Fungi;Chytridiomycota;Neocallimastigomycetes;Neocallimastigales;Neocallimastigaceae	0	0	0	0	0	2	0	0	0	0.222222	0.666667		0	0	0	0	0	0	4	0	0	0.444444	1.33333		0	0	0	0	0	0	2	0	0	0.222222	0.666667		0	0	0	0	0	0	0	0	0	0	0
DENOVO1025	Fungi	0	0	0	0	0	0	0	0	0	0	0		0	0	0	0	0	0	8	0	0	0.888889	2.66667		0	0	0	0	0	0	0	0	0	0	0		0	0	0	0	0	0	0	0	0	0	0
DENOVO1029	Fungi;Ascomycota;Dothideomycetes;Pleosporales;Pleosporaceae;Stemphylium;Stemphylium_loti|SH224886.06FU	0	0	0	0	0	0	0	0	0	0	0		0	0	0	0	0	0	0	0	0	0	0		8	0	0	0	0	0	0	0	0	0.888889	2.66667		0	0	0	0	0	0	0	0	0	0	0
DENOVO1042	Fungi;Ascomycota;Sordariomycetes	0	0	0	0	0	0	0	0	0	0	0		0	0	0	0	0	0	0	0	0	0	0		8	0	0	0	0	0	0	0	0	0.888889	2.66667		0	0	0	0	0	0	0	0	0	0	0
DENOVO1046	Fungi;Ascomycota;Eurotiomycetes;Onygenales;Onygenaceae;Onygenaceae_unidentified	0	0	0	8	0	0	0	0	0	0.888889	2.66667		0	0	0	0	0	0	0	0	0	0	0		0	0	0	0	0	0	0	0	0	0	0		0	0	0	0	0	0	0	0	0	0	0
DENOVO1048	Fungi;Ascomycota	0	1	0	0	0	3	0	0	0	0.444444	1.01379		0	0	0	0	0	0	2	1	1	0.444444	0.726483		0	0	0	0	0	0	0	0	0	0	0		0	0	0	0	0	0	0	0	0	0	0
DENOVO1062	Fungi;Basidiomycota;Agaricomycetes;Agaricales;Agaricales_unidentified;Agaricales_unidentified_1;Agaricales_sp|SH229037.06FU	0	0	0	0	0	0	0	0	0	0	0		8	0	0	0	0	0	0	0	0	0.888889	2.66667		0	0	0	0	0	0	0	0	0	0	0		0	0	0	0	0	0	0	0	0	0	0
DENOVO1071	Fungi;Basidiomycota;Agaricomycetes;Agaricales;Psathyrellaceae;Coprinopsis;Coprinopsis_pachyderma|SH229015.06FU	0	0	0	3	2	0	0	0	3	0.888889	1.36423		0	0	0	0	0	0	0	0	0	0	0		0	0	0	0	0	0	0	0	0	0	0		0	0	0	0	0	0	0	0	0	0	0
DENOVO1072	Fungi	0	0	0	0	0	0	0	0	0	0	0		0	0	0	0	0	0	0	0	0	0	0		0	0	0	8	0	0	0	0	0	0.888889	2.66667		0	0	0	0	0	0	0	0	0	0	0
DENOVO1077	Fungi;Ascomycota;Sordariomycetes	0	0	0	0	0	0	0	0	0	0	0		0	0	0	0	0	0	0	0	0	0	0		0	0	0	0	0	0	0	0	0	0	0		0	0	0	8	0	0	0	0	0	0.888889	2.66667
DENOVO1088	Fungi;Ascomycota;Dothideomycetes	0	0	0	0	0	0	0	0	8	0.888889	2.66667		0	0	0	0	0	0	0	0	0	0	0		0	0	0	0	0	0	0	0	0	0	0		0	0	0	0	0	0	0	0	0	0	0
DENOVO1128	Fungi;Basidiomycota;Agaricomycetes;Agaricomycetes_unidentified;Agaricomycetes_unidentified_1;Agaricomycetes_unidentified_1;Agaricomycetes_sp|SH190954.06FU	0	0	0	0	0	0	0	0	0	0	0		0	0	0	8	0	0	0	0	0	0.888889	2.66667		0	0	0	0	0	0	0	0	0	0	0		0	0	0	0	0	0	0	0	0	0	0
DENOVO1144	Fungi;Ascomycota;Sordariomycetes;Sordariales;Lasiosphaeriaceae;Podospora;Podospora_dakotensis|SH222043.06FU	0	0	0	0	0	0	0	0	8	0.888889	2.66667		0	0	0	0	0	0	0	0	0	0	0		0	0	0	0	0	0	0	0	0	0	0		0	0	0	0	0	0	0	0	0	0	0
DENOVO1145	Fungi;Basidiomycota;Agaricomycetes;Agaricales;Entolomataceae	0	0	0	0	0	0	0	0	0	0	0		0	0	0	0	0	0	0	0	0	0	0		0	0	0	0	0	0	0	0	8	0.888889	2.66667		0	0	0	0	0	0	0	0	0	0	0
DENOVO1150	Fungi;Basidiomycota;Agaricomycetes;Polyporales	0	0	0	0	0	0	0	0	0	0	0		0	0	0	0	0	0	0	0	0	0	0		0	0	0	0	0	8	0	0	0	0.888889	2.66667		0	0	0	0	0	0	0	0	0	0	0
DENOVO1202	Fungi	0	0	0	0	0	0	0	0	8	0.888889	2.66667		0	0	0	0	0	0	0	0	0	0	0		0	0	0	0	0	0	0	0	0	0	0		0	0	0	0	0	0	0	0	0	0	0
DENOVO1278	Fungi;Chytridiomycota;Neocallimastigomycetes;Neocallimastigales;Neocallimastigaceae;Anaeromyces;Anaeromyces_mucronatus|SH198981.06FU	0	0	0	0	0	1	0	0	0	0.111111	0.333333		2	0	0	0	0	0	0	2	0	0.444444	0.881917		0	0	1	0	0	0	0	0	0	0.111111	0.333333		1	1	0	0	0	0	0	0	0	0.222222	0.440959
DENOVO1339	Fungi;Chytridiomycota;Neocallimastigomycetes;Neocallimastigales;Neocallimastigaceae	0	0	1	0	0	0	0	4	0	0.555556	1.33333		0	0	3	0	0	0	0	0	0	0.333333	1		0	0	0	0	0	0	0	0	0	0	0		0	0	0	0	0	0	0	0	0	0	0
DENOVO1430	Fungi;Ascomycota	0	0	0	0	0	0	0	0	0	0	0		0	1	0	0	0	0	1	0	0	0.222222	0.440959		0	0	0	0	2	0	0	0	0	0.222222	0.666667		0	0	0	1	0	1	0	2	0	0.444444	0.726483
DENOVO1449	Fungi;Chytridiomycota;Neocallimastigomycetes;Neocallimastigales;Neocallimastigaceae	0	0	0	0	0	0	0	0	0	0	0		1	0	0	0	0	0	2	0	0	0.333333	0.707107		1	0	0	0	0	0	0	4	0	0.555556	1.33333		0	0	0	0	0	0	0	0	0	0	0
DENOVO1495	Fungi;Chytridiomycota;Neocallimastigomycetes;Neocallimastigales;Neocallimastigaceae	3	0	0	0	0	0	0	0	0	0.333333	1		0	0	0	0	0	0	0	0	0	0	0		0	0	0	0	0	0	0	1	1	0.222222	0.440959		0	1	0	0	0	0	0	0	2	0.333333	0.707107
DENOVO1596	Fungi;Chytridiomycota;Neocallimastigomycetes;Neocallimastigales;Neocallimastigaceae;Cyllamyces;Cyllamyces_sp_CB3B1|SH226597.06FU	0	0	0	1	0	0	2	1	0	0.444444	0.726483		0	0	0	0	0	0	0	1	0	0.111111	0.333333		0	0	1	0	0	0	0	2	0	0.333333	0.707107		0	0	0	0	0	0	0	0	0	0	0
DENOVO1031	Fungi;Ascomycota;Dothideomycetes;Pleosporales;Leptosphaeriaceae;Acicuseptoria;Acicuseptoria_rumicis|SH225738.06FU	0	0	0	0	0	0	0	0	7	0.777778	2.33333		0	0	0	0	0	0	0	0	0	0	0		0	0	0	0	0	0	0	0	0	0	0		0	0	0	0	0	0	0	0	0	0	0
DENOVO1035	Fungi;Ascomycota;Sordariomycetes;Hypocreales	0	0	0	0	0	0	0	7	0	0.777778	2.33333		0	0	0	0	0	0	0	0	0	0	0		0	0	0	0	0	0	0	0	0	0	0		0	0	0	0	0	0	0	0	0	0	0
DENOVO1036	Fungi;Ascomycota;Dothideomycetes;Pleosporales;Pleosporales_unidentified;Pleosporales_unidentified_1;Pleosporales_sp|SH232016.06FU	0	0	0	0	0	0	0	0	0	0	0		0	0	0	7	0	0	0	0	0	0.777778	2.33333		0	0	0	0	0	0	0	0	0	0	0		0	0	0	0	0	0	0	0	0	0	0
DENOVO1044	Fungi;Ascomycota;Ascomycota_unidentified;Ascomycota_unidentified_1;Ascomycota_unidentified_1;Ascomycota_unidentified_1_1;Ascomycota_sp|SH195270.06FU	0	0	0	1	0	1	0	0	0	0.222222	0.440959		0	0	0	0	0	0	0	0	0	0	0		2	0	0	1	0	0	0	0	0	0.333333	0.707107		0	0	0	0	2	0	0	0	0	0.222222	0.666667
DENOVO1045	Fungi;Basidiomycota;Cystobasidiomycetes;Erythrobasidiales;Incertae_sedis_41;Bannoa;Bannoa_hahajimensis|SH227550.06FU	0	0	0	0	0	0	0	0	0	0	0		0	0	0	7	0	0	0	0	0	0.777778	2.33333		0	0	0	0	0	0	0	0	0	0	0		0	0	0	0	0	0	0	0	0	0	0
DENOVO1058	Fungi;Basidiomycota;Agaricomycetes;Thelephorales;Thelephoraceae;Thelephoraceae_unidentified;Thelephoraceae_sp|SH219883.06FU	0	0	0	0	0	0	0	0	0	0	0		0	0	0	0	0	0	0	0	0	0	0		0	0	0	0	0	0	0	0	0	0	0		0	0	0	7	0	0	0	0	0	0.777778	2.33333
DENOVO1059	Fungi;Basidiomycota;Cystobasidiomycetes;Cystobasidiales;Cystobasidiaceae;Occultifur;Occultifur_externus|SH227551.06FU	7	0	0	0	0	0	0	0	0	0.777778	2.33333		0	0	0	0	0	0	0	0	0	0	0		0	0	0	0	0	0	0	0	0	0	0		0	0	0	0	0	0	0	0	0	0	0
DENOVO1063	Fungi;Chytridiomycota;Neocallimastigomycetes;Neocallimastigales;Neocallimastigaceae;Orpinomyces	0	0	0	0	0	0	0	0	7	0.777778	2.33333		0	0	0	0	0	0	0	0	0	0	0		0	0	0	0	0	0	0	0	0	0	0		0	0	0	0	0	0	0	0	0	0	0
DENOVO1070	Fungi;Zygomycota;Incertae_sedis_10;Mucorales;Umbelopsidaceae;Umbelopsis;Umbelopsis_sp|SH219313.06FU	0	0	0	0	0	0	0	0	0	0	0		0	0	0	0	0	0	0	0	0	0	0		0	0	0	0	0	0	7	0	0	0.777778	2.33333		0	0	0	0	0	0	0	0	0	0	0
DENOVO1074	Fungi;Basidiomycota;Microbotryomycetes;Sporidiobolales;Incertae_sedis_25;Rhodotorula;Rhodotorula_sp|SH216413.06FU	0	0	0	0	0	0	0	0	0	0	0		0	7	0	0	0	0	0	0	0	0.777778	2.33333		0	0	0	0	0	0	0	0	0	0	0		0	0	0	0	0	0	0	0	0	0	0
DENOVO1079	Fungi;Basidiomycota;Agaricomycetes;Agaricales;Agaricales_unidentified;Agaricales_unidentified_1;Agaricales_sp|SH205083.06FU	0	0	0	1	0	0	5	0	0	0.666667	1.65831		0	0	1	0	0	0	0	0	0	0.111111	0.333333		0	0	0	0	0	0	0	0	0	0	0		0	0	0	0	0	0	0	0	0	0	0
DENOVO1081	Fungi;Ascomycota;Dothideomycetes;Botryosphaeriales;Incertae_sedis_33;Camarosporium;Camarosporium_sp|SH224142.06FU	0	0	0	0	0	0	0	0	0	0	0		0	0	1	2	0	0	0	0	0	0.333333	0.707107		0	0	0	0	0	0	0	0	0	0	0		0	0	0	0	0	1	0	2	1	0.444444	0.726483
DENOVO1086	Fungi;Chytridiomycota	0	0	0	0	0	0	0	0	0	0	0		7	0	0	0	0	0	0	0	0	0.777778	2.33333		0	0	0	0	0	0	0	0	0	0	0		0	0	0	0	0	0	0	0	0	0	0
DENOVO1096	Fungi;Ascomycota	0	0	0	0	0	0	0	7	0	0.777778	2.33333		0	0	0	0	0	0	0	0	0	0	0		0	0	0	0	0	0	0	0	0	0	0		0	0	0	0	0	0	0	0	0	0	0
DENOVO1099	Fungi;Basidiomycota;Microbotryomycetes;Sporidiobolales;Incertae_sedis_25;Sporobolomyces;Sporobolomyces_griseoflavus|SH205575.06FU	0	0	0	0	0	0	0	0	0	0	0		0	0	0	0	0	0	0	0	0	0	0		0	0	0	0	0	0	0	7	0	0.777778	2.33333		0	0	0	0	0	0	0	0	0	0	0
DENOVO1122	Fungi;Chytridiomycota;Neocallimastigomycetes;Neocallimastigales;Neocallimastigaceae;Anaeromyces;Anaeromyces_sp_FFEX4|SH198983.06FU	0	0	0	1	0	0	0	0	0	0.111111	0.333333		1	1	0	0	0	0	0	0	0	0.222222	0.440959		0	0	0	0	0	0	0	4	0	0.444444	1.33333		0	0	0	0	0	0	0	0	0	0	0
DENOVO1126	Fungi	0	0	0	0	0	0	0	0	0	0	0		0	0	7	0	0	0	0	0	0	0.777778	2.33333		0	0	0	0	0	0	0	0	0	0	0		0	0	0	0	0	0	0	0	0	0	0
DENOVO1127	Fungi;Zygomycota;Incertae_sedis_10;Mortierellales;Mortierellaceae;Mortierella	0	0	0	7	0	0	0	0	0	0.777778	2.33333		0	0	0	0	0	0	0	0	0	0	0		0	0	0	0	0	0	0	0	0	0	0		0	0	0	0	0	0	0	0	0	0	0
DENOVO1129	Fungi;Basidiomycota;Agaricomycetes;Agaricales;Entolomataceae;Entoloma;Entoloma_mougeotii|SH201504.06FU	0	0	0	0	0	0	0	0	0	0	0		0	0	0	0	7	0	0	0	0	0.777778	2.33333		0	0	0	0	0	0	0	0	0	0	0		0	0	0	0	0	0	0	0	0	0	0
DENOVO1132	Fungi;Chytridiomycota;Neocallimastigomycetes;Neocallimastigales;Neocallimastigaceae	0	0	0	1	0	0	0	0	0	0.111111	0.333333		2	0	0	0	0	0	2	0	0	0.444444	0.881917		0	0	0	0	0	0	0	0	0	0	0		1	1	0	0	0	0	0	0	0	0.222222	0.440959
DENOVO1149	Fungi;Ascomycota;Dothideomycetes;Pleosporales;Sporormiaceae;Sporormiella;Sporormiella_sp|SH227240.06FU	0	0	0	3	0	1	0	0	0	0.444444	1.01379		2	0	0	0	0	0	0	0	0	0.222222	0.666667		0	0	0	1	0	0	0	0	0	0.111111	0.333333		0	0	0	0	0	0	0	0	0	0	0
DENOVO1180	Fungi	0	0	0	0	0	2	0	0	0	0.222222	0.666667		0	0	0	0	0	0	2	0	0	0.222222	0.666667		0	0	0	0	0	1	0	0	0	0.111111	0.333333		2	0	0	0	0	0	0	0	0	0.222222	0.666667
DENOVO1219	Fungi;Chytridiomycota;Neocallimastigomycetes;Neocallimastigales;Neocallimastigaceae;Anaeromyces;Anaeromyces_sp_FFEX4|SH198983.06FU	0	0	0	0	0	0	0	0	0	0	0		0	0	0	0	0	0	0	0	0	0	0		0	0	1	0	0	0	0	3	0	0.444444	1.01379		0	1	0	0	0	0	0	0	2	0.333333	0.707107
DENOVO1265	Fungi;Chytridiomycota;Neocallimastigomycetes;Neocallimastigales;Neocallimastigaceae	0	0	2	0	0	0	0	0	0	0.222222	0.666667		0	0	0	0	0	0	0	1	0	0.111111	0.333333		0	1	0	0	0	0	0	0	0	0.111111	0.333333		0	1	0	0	0	0	1	0	1	0.333333	0.5
DENOVO1268	Fungi;Chytridiomycota;Neocallimastigomycetes;Neocallimastigales;Neocallimastigaceae;Anaeromyces	1	0	0	1	0	0	0	0	0	0.222222	0.440959		0	0	0	0	0	0	0	0	0	0	0		0	0	0	0	0	0	2	0	0	0.222222	0.666667		0	0	0	0	2	1	0	0	0	0.333333	0.707107
DENOVO1271	Fungi;Chytridiomycota;Neocallimastigomycetes;Neocallimastigales;Neocallimastigaceae	0	0	0	0	0	0	0	0	1	0.111111	0.333333		0	0	0	0	0	0	0	0	0	0	0		0	0	1	0	0	0	0	1	0	0.222222	0.440959		2	0	0	0	0	0	1	0	1	0.444444	0.726483
DENOVO1287	Fungi;Chytridiomycota;Neocallimastigomycetes;Neocallimastigales;Neocallimastigaceae	0	0	0	0	0	0	0	0	0	0	0		1	2	0	0	0	0	0	0	0	0.333333	0.707107		0	0	4	0	0	0	0	0	0	0.444444	1.33333		0	0	0	0	0	0	0	0	0	0	0
DENOVO1340	Fungi	0	0	0	0	0	0	0	0	0	0	0		1	0	0	1	1	0	0	0	1	0.444444	0.527046		0	0	0	0	0	0	0	0	0	0	0		0	3	0	0	0	0	0	0	0	0.333333	1
DENOVO1350	Fungi;Chytridiomycota;Neocallimastigomycetes;Neocallimastigales;Neocallimastigaceae;Cyllamyces	0	0	1	0	0	0	0	0	0	0.111111	0.333333		1	0	0	0	0	1	0	0	0	0.222222	0.440959		0	0	0	0	1	1	0	2	0	0.444444	0.726483		0	0	0	0	0	0	0	0	0	0	0
DENOVO1355	Fungi;Chytridiomycota;Neocallimastigomycetes;Neocallimastigales;Neocallimastigaceae	0	0	0	0	0	0	0	0	0	0	0		0	0	0	0	0	0	0	0	0	0	0		0	0	0	0	0	0	0	0	7	0.777778	2.33333		0	0	0	0	0	0	0	0	0	0	0
DENOVO1383	Fungi;Chytridiomycota;Neocallimastigomycetes;Neocallimastigales;Neocallimastigaceae;Orpinomyces	0	0	0	0	0	0	0	0	0	0	0		0	0	0	0	0	0	0	0	0	0	0		1	0	0	1	0	0	0	4	0	0.666667	1.32288		0	0	0	0	1	0	0	0	0	0.111111	0.333333
DENOVO1470	Fungi;Chytridiomycota;Neocallimastigomycetes;Neocallimastigales;Neocallimastigaceae;Cyllamyces;Cyllamyces_sp_CB3B1|SH226597.06FU	0	0	0	4	0	0	1	1	0	0.666667	1.32288		0	0	0	0	0	0	0	0	0	0	0		1	0	0	0	0	0	0	0	0	0.111111	0.333333		0	0	0	0	0	0	0	0	0	0	0
DENOVO1484	Fungi;Chytridiomycota;Neocallimastigomycetes;Neocallimastigales;Neocallimastigaceae	0	0	0	0	0	0	0	0	0	0	0		0	1	0	1	0	0	0	0	0	0.222222	0.440959		0	0	0	2	0	0	0	0	0	0.222222	0.666667		0	3	0	0	0	0	0	0	0	0.333333	1
DENOVO1489	Fungi;Chytridiomycota;Neocallimastigomycetes;Neocallimastigales;Neocallimastigaceae	0	0	0	0	0	0	1	0	0	0.111111	0.333333		3	0	0	0	0	0	0	0	0	0.333333	1		0	0	1	0	0	0	0	0	0	0.111111	0.333333		0	2	0	0	0	0	0	0	0	0.222222	0.666667
DENOVO1509	Fungi;Chytridiomycota;Neocallimastigomycetes;Neocallimastigales;Neocallimastigaceae;Anaeromyces;Anaeromyces_mucronatus|SH198981.06FU	0	0	1	0	0	0	0	0	0	0.111111	0.333333		0	0	0	0	0	0	3	0	0	0.333333	1		0	0	0	0	0	0	0	0	0	0	0		2	0	0	0	0	0	0	0	1	0.333333	0.707107
DENOVO1513	Fungi;Chytridiomycota;Neocallimastigomycetes;Neocallimastigales;Neocallimastigaceae;Piromyces;Piromyces_sp_I_GRL_10|SH232548.06FU	0	0	0	0	0	0	0	0	0	0	0		0	0	0	0	0	0	0	0	0	0	0		0	0	3	0	0	0	0	0	0	0.333333	1		0	3	0	0	1	0	0	0	0	0.444444	1.01379
DENOVO1522	Fungi;Chytridiomycota;Neocallimastigomycetes;Neocallimastigales;Neocallimastigaceae	0	2	0	0	0	0	1	1	0	0.444444	0.726483		0	0	0	0	0	1	0	0	0	0.111111	0.333333		0	0	0	0	0	0	0	0	0	0	0		0	0	0	0	0	0	0	0	2	0.222222	0.666667
DENOVO1552	Fungi;Basidiomycota;Agaricomycetes;Agaricales;Agaricales_unidentified;Agaricales_unidentified_1;Agaricales_sp|SH229021.06FU	0	0	0	0	0	0	0	0	0	0	0		0	0	2	3	0	0	0	0	0	0.555556	1.13039		0	0	0	2	0	0	0	0	0	0.222222	0.666667		0	0	0	0	0	0	0	0	0	0	0
DENOVO1580	Fungi;Chytridiomycota;Neocallimastigomycetes;Neocallimastigales;Neocallimastigaceae	0	0	0	0	0	0	0	0	0	0	0		1	0	0	0	0	0	2	0	0	0.333333	0.707107		0	0	2	0	0	0	0	1	0	0.333333	0.707107		1	0	0	0	0	0	0	0	0	0.111111	0.333333
DENOVO1064	Fungi	0	0	0	0	0	0	0	0	0	0	0		0	0	0	0	0	0	0	0	0	0	0		0	0	0	0	0	0	0	0	6	0.666667	2		0	0	0	0	0	0	0	0	0	0	0
DENOVO1065	Fungi	0	0	0	0	0	0	0	0	6	0.666667	2		0	0	0	0	0	0	0	0	0	0	0		0	0	0	0	0	0	0	0	0	0	0		0	0	0	0	0	0	0	0	0	0	0
DENOVO1084	Fungi;Ascomycota;Leotiomycetes;Helotiales;Helotiaceae;Crocicreas;Crocicreas_sp|SH209277.06FU	0	0	0	0	0	0	0	0	0	0	0		0	0	0	0	0	0	0	0	0	0	0		0	0	0	6	0	0	0	0	0	0.666667	2		0	0	0	0	0	0	0	0	0	0	0
DENOVO1090	Fungi;Fungi_unidentified;Fungi_unidentified_1;Fungi_unidentified_1;Fungi_unidentified_1_1;Fungi_unidentified_1_1;Fungi_sp|SH196126.06FU	0	0	0	0	0	0	0	0	0	0	0		0	0	0	0	0	0	0	6	0	0.666667	2		0	0	0	0	0	0	0	0	0	0	0		0	0	0	0	0	0	0	0	0	0	0
DENOVO1094	Fungi;Basidiomycota;Tremellomycetes;Trichosporonales;Trichosporonaceae;Trichosporon	0	0	0	0	0	0	0	0	6	0.666667	2		0	0	0	0	0	0	0	0	0	0	0		0	0	0	0	0	0	0	0	0	0	0		0	0	0	0	0	0	0	0	0	0	0
DENOVO1098	Fungi	0	0	0	0	0	0	0	0	0	0	0		0	0	0	0	0	6	0	0	0	0.666667	2		0	0	0	0	0	0	0	0	0	0	0		0	0	0	0	0	0	0	0	0	0	0
DENOVO1109	Fungi;Ascomycota;Sordariomycetes;Sordariales;Chaetomiaceae;Humicola;Humicola_nigrescens|SH234919.06FU	0	0	0	0	0	0	1	0	0	0.111111	0.333333		0	0	0	0	0	0	0	0	0	0	0		0	0	0	0	0	0	1	0	0	0.111111	0.333333		0	0	0	0	0	0	4	0	0	0.444444	1.33333
DENOVO1115	Fungi;Basidiomycota;Tremellomycetes;Tremellales;Incertae_sedis_12	0	0	0	0	0	0	0	0	0	0	0		0	0	0	0	0	0	0	0	0	0	0		0	0	0	0	0	0	0	0	0	0	0		0	0	0	6	0	0	0	0	0	0.666667	2
DENOVO1137	Fungi;Basidiomycota;Agaricomycetes;Agaricales;Psathyrellaceae;Parasola	0	0	0	6	0	0	0	0	0	0.666667	2		0	0	0	0	0	0	0	0	0	0	0		0	0	0	0	0	0	0	0	0	0	0		0	0	0	0	0	0	0	0	0	0	0
DENOVO1138	Fungi;Ascomycota;Sordariomycetes;Hypocreales;Nectriaceae;Nectriaceae_unidentified;Nectriaceae_sp|SH235538.06FU	0	0	0	0	0	0	0	0	0	0	0		0	0	0	0	0	0	0	0	0	0	0		0	0	0	1	0	0	0	0	4	0.555556	1.33333		1	0	0	0	0	0	0	0	0	0.111111	0.333333
DENOVO1157	Fungi;Chytridiomycota;Neocallimastigomycetes;Neocallimastigales;Neocallimastigaceae;Orpinomyces;Orpinomyces_sp_NIANP60|SH192579.06FU	0	0	6	0	0	0	0	0	0	0.666667	2		0	0	0	0	0	0	0	0	0	0	0		0	0	0	0	0	0	0	0	0	0	0		0	0	0	0	0	0	0	0	0	0	0
DENOVO1161	Fungi;Ascomycota;Dothideomycetes;Pleosporales;Leptosphaeriaceae;Leptosphaeria;Leptosphaeria_sp_X9|SH225742.06FU	0	2	0	0	0	0	0	0	0	0.222222	0.666667		0	0	0	0	0	1	0	0	0	0.111111	0.333333		0	0	0	0	0	0	0	0	0	0	0		0	0	0	0	0	1	0	0	2	0.333333	0.707107
DENOVO1192	Fungi;Ascomycota;Sordariomycetes;Sordariales;Chaetomiaceae;Humicola;Humicola_nigrescens|SH234919.06FU	0	0	0	0	0	0	0	0	0	0	0		6	0	0	0	0	0	0	0	0	0.666667	2		0	0	0	0	0	0	0	0	0	0	0		0	0	0	0	0	0	0	0	0	0	0
DENOVO1212	Fungi;Chytridiomycota;Neocallimastigomycetes;Neocallimastigales;Neocallimastigaceae;Anaeromyces	0	0	0	0	0	0	0	2	0	0.222222	0.666667		0	0	4	0	0	0	0	0	0	0.444444	1.33333		0	0	0	0	0	0	0	0	0	0	0		0	0	0	0	0	0	0	0	0	0	0
DENOVO1214	Fungi;Ascomycota	0	0	0	0	0	0	0	0	0	0	0		0	0	0	0	2	0	0	0	0	0.222222	0.666667		0	0	0	0	1	0	0	0	0	0.111111	0.333333		0	0	0	1	0	0	0	2	0	0.333333	0.707107
DENOVO1238	Fungi;Chytridiomycota;Neocallimastigomycetes;Neocallimastigales;Neocallimastigaceae	0	0	0	0	0	0	0	0	0	0	0		0	0	0	0	0	0	0	0	0	0	0		0	0	0	0	0	0	0	4	0	0.444444	1.33333		0	0	0	0	0	0	0	0	2	0.222222	0.666667
DENOVO1255	Fungi	1	0	0	0	0	0	0	0	0	0.111111	0.333333		1	0	0	0	1	0	0	0	0	0.222222	0.440959		0	0	0	0	0	0	0	0	0	0	0		0	0	2	0	0	0	1	0	0	0.333333	0.707107
DENOVO1259	Fungi;Chytridiomycota;Neocallimastigomycetes;Neocallimastigales;Neocallimastigaceae	0	0	0	0	0	0	0	0	0	0	0		0	0	0	0	0	0	0	0	0	0	0		3	0	0	0	0	0	0	0	0	0.333333	1		1	2	0	0	0	0	0	0	0	0.333333	0.707107
DENOVO1260	Fungi;Chytridiomycota;Neocallimastigomycetes;Neocallimastigales;Neocallimastigaceae	0	0	0	0	0	0	0	1	0	0.111111	0.333333		3	0	0	0	0	1	0	0	0	0.444444	1.01379		0	0	0	0	0	0	0	1	0	0.111111	0.333333		0	0	0	0	0	0	0	0	0	0	0
DENOVO1262	Fungi;Chytridiomycota;Neocallimastigomycetes;Neocallimastigales;Neocallimastigaceae;Cyllamyces;Cyllamyces_sp_CB3B1|SH226597.06FU	0	0	0	0	0	0	0	2	0	0.222222	0.666667		0	0	0	1	0	0	3	0	0	0.444444	1.01379		0	0	0	0	0	0	0	0	0	0	0		0	0	0	0	0	0	0	0	0	0	0
DENOVO1319	Fungi	0	6	0	0	0	0	0	0	0	0.666667	2		0	0	0	0	0	0	0	0	0	0	0		0	0	0	0	0	0	0	0	0	0	0		0	0	0	0	0	0	0	0	0	0	0
DENOVO1323	Fungi;Chytridiomycota;Neocallimastigomycetes;Neocallimastigales;Neocallimastigaceae;Anaeromyces;Anaeromyces_mucronatus|SH198981.06FU	0	0	1	0	0	0	0	0	1	0.222222	0.440959		2	0	1	0	0	0	0	0	0	0.333333	0.707107		0	0	0	0	0	0	0	0	0	0	0		1	0	0	0	0	0	0	0	0	0.111111	0.333333
DENOVO1326	Fungi;Ascomycota;Sordariomycetes;Sordariales;Lasiosphaeriaceae;Lasiosphaeriaceae_unidentified;Lasiosphaeriaceae_sp|SH220623.06FU	0	0	0	0	0	0	0	0	6	0.666667	2		0	0	0	0	0	0	0	0	0	0	0		0	0	0	0	0	0	0	0	0	0	0		0	0	0	0	0	0	0	0	0	0	0
DENOVO1347	Fungi;Chytridiomycota;Neocallimastigomycetes;Neocallimastigales;Neocallimastigaceae;Cyllamyces;Cyllamyces_sp_CB3B1|SH226597.06FU	0	0	0	0	0	0	0	0	0	0	0		3	0	1	0	0	0	0	0	0	0.444444	1.01379		0	0	0	0	0	0	0	0	0	0	0		0	0	0	0	0	2	0	0	0	0.222222	0.666667
DENOVO1418	Fungi;Chytridiomycota;Neocallimastigomycetes;Neocallimastigales;Neocallimastigaceae;Orpinomyces;Orpinomyces_sp_NIANP59|SH192572.06FU	0	0	0	0	0	0	0	0	0	0	0		0	0	0	0	0	3	0	0	0	0.333333	1		0	0	1	0	0	0	0	1	0	0.222222	0.440959		0	0	0	0	0	0	1	0	0	0.111111	0.333333
DENOVO1437	Fungi;Chytridiomycota;Neocallimastigomycetes;Neocallimastigales;Neocallimastigaceae;Orpinomyces	0	0	0	0	0	3	0	0	0	0.333333	1		1	0	0	0	0	1	0	0	0	0.222222	0.440959		0	0	0	0	0	1	0	0	0	0.111111	0.333333		0	0	0	0	0	0	0	0	0	0	0
DENOVO1446	Fungi;Chytridiomycota;Neocallimastigomycetes;Neocallimastigales;Neocallimastigaceae;Anaeromyces;Anaeromyces_mucronatus|SH198981.06FU	0	0	1	0	0	0	0	0	0	0.111111	0.333333		0	0	0	0	0	1	0	0	0	0.111111	0.333333		0	0	0	0	0	0	0	0	0	0	0		0	0	0	0	4	0	0	0	0	0.444444	1.33333
DENOVO1452	Fungi;Basidiomycota;Agaricomycetes;Agaricales;Agaricales_unidentified;Agaricales_unidentified_1;Agaricales_sp|SH205086.06FU	0	0	0	0	0	0	0	0	0	0	0		0	0	3	1	0	0	0	0	0	0.444444	1.01379		0	0	0	1	0	0	0	0	0	0.111111	0.333333		0	0	0	0	0	0	1	0	0	0.111111	0.333333
DENOVO1473	Fungi;Chytridiomycota;Neocallimastigomycetes;Neocallimastigales;Neocallimastigaceae;Cyllamyces	0	0	0	0	0	0	0	0	0	0	0		2	0	0	0	0	0	0	0	0	0.222222	0.666667		0	0	0	0	0	0	0	0	0	0	0		0	4	0	0	0	0	0	0	0	0.444444	1.33333
DENOVO1477	Fungi;Chytridiomycota;Neocallimastigomycetes;Neocallimastigales;Neocallimastigaceae;Cyllamyces;Cyllamyces_sp_CB3B1|SH226597.06FU	0	1	0	0	0	0	0	0	0	0.111111	0.333333		0	0	0	0	0	0	0	0	0	0	0		0	0	0	0	0	0	0	4	0	0.444444	1.33333		0	1	0	0	0	0	0	0	0	0.111111	0.333333
DENOVO1478	Fungi;Ascomycota;Sordariomycetes;Sordariales;Lasiosphaeriaceae;Podospora;Podospora_myriaspora|SH222871.06FU	0	0	0	0	1	2	0	0	1	0.444444	0.726483		0	0	0	0	0	0	0	0	1	0.111111	0.333333		0	0	0	0	0	1	0	0	0	0.111111	0.333333		0	0	0	0	0	0	0	0	0	0	0
DENOVO1487	Fungi;Chytridiomycota;Neocallimastigomycetes;Neocallimastigales;Neocallimastigaceae;Orpinomyces;Orpinomyces_sp_NIANP59|SH192572.06FU	0	2	0	0	0	1	0	0	2	0.555556	0.881917		0	0	0	0	0	0	0	0	0	0	0		0	0	0	0	0	0	0	1	0	0.111111	0.333333		0	0	0	0	0	0	0	0	0	0	0
DENOVO1506	Fungi;Chytridiomycota;Neocallimastigomycetes;Neocallimastigales;Neocallimastigaceae;Anaeromyces;Anaeromyces_mucronatus|SH198981.06FU	0	0	0	0	0	0	0	0	0	0	0		1	0	0	0	0	3	0	0	0	0.444444	1.01379		0	0	0	2	0	0	0	0	0	0.222222	0.666667		0	0	0	0	0	0	0	0	0	0	0
DENOVO1533	Fungi;Chytridiomycota;Neocallimastigomycetes;Neocallimastigales;Neocallimastigaceae	0	0	2	0	0	0	0	0	0	0.222222	0.666667		2	0	0	0	0	0	0	0	0	0.222222	0.666667		0	0	0	0	0	0	0	0	0	0	0		2	0	0	0	0	0	0	0	0	0.222222	0.666667
DENOVO1543	Fungi;Ascomycota;Sordariomycetes;Hypocreales;Incertae_sedis_3;Incertae_sedis_3_unidentified	0	0	1	0	1	0	1	0	0	0.333333	0.5		0	0	0	0	0	0	1	0	0	0.111111	0.333333		0	0	0	0	0	0	1	0	0	0.111111	0.333333		0	0	0	1	0	0	0	0	0	0.111111	0.333333
DENOVO1564	Fungi;Chytridiomycota;Neocallimastigomycetes;Neocallimastigales;Neocallimastigaceae	0	0	0	0	0	0	0	0	0	0	0		6	0	0	0	0	0	0	0	0	0.666667	2		0	0	0	0	0	0	0	0	0	0	0		0	0	0	0	0	0	0	0	0	0	0
DENOVO1085	Fungi	0	0	0	0	0	0	0	0	5	0.555556	1.66667		0	0	0	0	0	0	0	0	0	0	0		0	0	0	0	0	0	0	0	0	0	0		0	0	0	0	0	0	0	0	0	0	0
DENOVO1091	Fungi;Ascomycota	0	0	0	0	0	0	0	0	0	0	0		0	0	0	0	0	0	0	0	0	0	0		0	0	0	0	5	0	0	0	0	0.555556	1.66667		0	0	0	0	0	0	0	0	0	0	0
DENOVO1095	Fungi;Basidiomycota;Agaricomycetes;Agaricales;Entolomataceae;Entoloma	0	0	0	0	0	0	0	5	0	0.555556	1.66667		0	0	0	0	0	0	0	0	0	0	0		0	0	0	0	0	0	0	0	0	0	0		0	0	0	0	0	0	0	0	0	0	0
DENOVO1107	Fungi;Ascomycota	0	0	0	0	0	0	0	0	0	0	0		0	0	0	0	0	0	0	0	0	0	0		0	0	0	0	0	0	0	0	0	0	0		0	5	0	0	0	0	0	0	0	0.555556	1.66667
DENOVO1117	Fungi	0	0	0	0	0	0	0	0	5	0.555556	1.66667		0	0	0	0	0	0	0	0	0	0	0		0	0	0	0	0	0	0	0	0	0	0		0	0	0	0	0	0	0	0	0	0	0
DENOVO1120	Fungi;Ascomycota;Eurotiomycetes;Chaetothyriales;Herpotrichiellaceae;Capronia;Capronia_peltigerae|SH209735.06FU	0	0	0	0	0	0	0	0	0	0	0		0	0	0	0	5	0	0	0	0	0.555556	1.66667		0	0	0	0	0	0	0	0	0	0	0		0	0	0	0	0	0	0	0	0	0	0
DENOVO1143	Fungi;Ascomycota;Eurotiomycetes;Chaetothyriales;Herpotrichiellaceae;Herpotrichiellaceae_unidentified;Herpotrichiellaceae_sp|SH230209.06FU	0	0	0	0	0	0	0	0	0	0	0		0	0	0	5	0	0	0	0	0	0.555556	1.66667		0	0	0	0	0	0	0	0	0	0	0		0	0	0	0	0	0	0	0	0	0	0
DENOVO1146	Fungi;Ascomycota;Leotiomycetes;Helotiales	0	0	0	0	5	0	0	0	0	0.555556	1.66667		0	0	0	0	0	0	0	0	0	0	0		0	0	0	0	0	0	0	0	0	0	0		0	0	0	0	0	0	0	0	0	0	0
DENOVO1147	Fungi;Basidiomycota;Ustilaginomycetes;Ustilaginales;Ustilaginaceae;Ustilago;Ustilago_crameri|SH207153.06FU	0	0	0	0	0	0	0	0	0	0	0		0	0	0	0	0	0	0	0	0	0	0		0	0	0	0	0	0	0	0	0	0	0		0	0	0	5	0	0	0	0	0	0.555556	1.66667
DENOVO1148	Fungi;Ascomycota;Sordariomycetes	0	0	0	0	0	0	0	0	0	0	0		0	0	0	0	0	0	0	0	0	0	0		0	0	1	0	1	0	0	0	1	0.333333	0.5		0	0	0	0	0	2	0	0	0	0.222222	0.666667
DENOVO1153	Fungi;Ascomycota;Dothideomycetes	0	0	0	0	0	0	0	0	3	0.333333	1		0	1	0	0	0	0	0	0	0	0.111111	0.333333		0	0	0	0	0	1	0	0	0	0.111111	0.333333		0	0	0	0	0	0	0	0	0	0	0
DENOVO1154	Fungi;Ascomycota;Leotiomycetes	0	0	0	0	0	0	0	0	0	0	0		0	0	0	5	0	0	0	0	0	0.555556	1.66667		0	0	0	0	0	0	0	0	0	0	0		0	0	0	0	0	0	0	0	0	0	0
DENOVO1162	Fungi;Ascomycota	0	2	0	0	0	0	0	0	0	0.222222	0.666667		1	0	0	0	1	0	0	0	0	0.222222	0.440959		0	0	0	0	0	1	0	0	0	0.111111	0.333333		0	0	0	0	0	0	0	0	0	0	0
DENOVO1163	Fungi;Ascomycota;Dothideomycetes;Dothideomycetes_unidentified;Dothideomycetes_unidentified_1;Dothideomycetes_unidentified_1;Dothideomycetes_sp|SH190505.06FU	0	0	0	0	0	0	0	0	0	0	0		0	0	0	0	0	0	1	0	0	0.111111	0.333333		2	0	0	0	1	0	0	0	0	0.333333	0.707107		0	0	0	0	1	0	0	0	0	0.111111	0.333333
DENOVO1178	Fungi;Ascomycota;Dothideomycetes;Pleosporales	0	2	0	0	0	0	0	0	0	0.222222	0.666667		0	0	0	0	1	0	0	0	0	0.111111	0.333333		0	0	0	0	0	1	0	0	0	0.111111	0.333333		0	0	0	0	1	0	0	0	0	0.111111	0.333333
DENOVO1190	Fungi;Ascomycota;Sordariomycetes;Hypocreales;Ophiocordycipitaceae;Ophiocordyceps	0	0	0	0	0	0	0	0	0	0	0		0	0	0	0	0	0	0	0	0	0	0		0	0	0	0	0	0	0	0	0	0	0		0	0	0	5	0	0	0	0	0	0.555556	1.66667
DENOVO1209	Fungi;Ascomycota;Dothideomycetes;Pleosporales	1	0	2	0	0	0	0	0	0	0.333333	0.707107		0	0	0	0	0	0	1	0	0	0.111111	0.333333		0	0	0	0	0	0	0	0	0	0	0		0	0	0	0	0	0	1	0	0	0.111111	0.333333
DENOVO1223	Fungi;Fungi_unidentified;Fungi_unidentified_1;Fungi_unidentified_1;Fungi_unidentified_1_1;Fungi_unidentified_1_1;Fungi_sp|SH226963.06FU	2	0	0	0	0	0	1	1	0	0.444444	0.726483		0	0	0	0	0	1	0	0	0	0.111111	0.333333		0	0	0	0	0	0	0	0	0	0	0		0	0	0	0	0	0	0	0	0	0	0
DENOVO1224	Fungi;Ascomycota;Ascomycota_unidentified;Ascomycota_unidentified_1;Ascomycota_unidentified_1;Ascomycota_unidentified_1_1;Ascomycota_sp|SH234918.06FU	0	0	2	0	0	0	0	0	0	0.222222	0.666667		0	0	0	1	0	0	0	0	0	0.111111	0.333333		1	0	0	1	0	0	0	0	0	0.222222	0.440959		0	0	0	0	0	0	0	0	0	0	0
DENOVO1240	Fungi;Ascomycota;Dothideomycetes;Pleosporales;Pleosporaceae;Pleosporaceae_unidentified;Pleosporaceae_sp|SH224795.06FU	1	0	0	0	0	0	0	1	0	0.222222	0.440959		1	0	0	0	1	0	0	0	0	0.222222	0.440959		0	0	0	0	0	0	0	0	0	0	0		0	1	0	0	0	0	0	0	0	0.111111	0.333333
DENOVO1241	Fungi;Chytridiomycota;Neocallimastigomycetes;Neocallimastigales;Neocallimastigaceae;Orpinomyces;Orpinomyces_sp_NRFI_1|SH192576.06FU	0	0	0	0	0	0	0	0	0	0	0		4	0	0	0	0	0	0	0	0	0.444444	1.33333		0	0	0	0	0	0	0	0	0	0	0		0	0	0	1	0	0	0	0	0	0.111111	0.333333
DENOVO1242	Fungi;Basidiomycota;Agaricomycetes;Agaricales;Agaricales_unidentified;Agaricales_unidentified_1;Agaricales_sp|SH205083.06FU	0	0	0	2	0	0	0	0	1	0.333333	0.707107		0	1	0	0	0	0	0	0	0	0.111111	0.333333		1	0	0	0	0	0	0	0	0	0.111111	0.333333		0	0	0	0	0	0	0	0	0	0	0
DENOVO1248	Fungi;Ascomycota;Ascomycota_unidentified;Ascomycota_unidentified_1;Ascomycota_unidentified_1;Ascomycota_unidentified_1_1;Ascomycota_sp|SH191099.06FU	0	0	0	0	0	0	1	0	0	0.111111	0.333333		0	0	0	1	0	0	0	0	0	0.111111	0.333333		0	0	0	0	0	0	1	0	1	0.222222	0.440959		0	0	0	1	0	0	0	0	0	0.111111	0.333333
DENOVO1253	Fungi;Ascomycota;Sordariomycetes	0	0	0	0	0	0	0	0	0	0	0		0	0	0	0	0	0	0	0	0	0	0		0	0	0	0	0	0	0	0	0	0	0		0	0	0	0	3	0	0	0	2	0.555556	1.13039
DENOVO1263	Fungi;Ascomycota;Sordariomycetes;Hypocreales;Nectriaceae;Nectriaceae_unidentified;Nectriaceae_sp|SH217334.06FU	0	0	0	0	0	0	0	0	0	0	0		0	0	0	1	0	0	0	0	1	0.222222	0.440959		0	0	0	0	0	0	0	0	1	0.111111	0.333333		1	0	1	0	0	0	0	0	0	0.222222	0.440959
DENOVO1274	Fungi;Ascomycota;Dothideomycetes;Pleosporales;Sporormiaceae;Sporormiella;Sporormiella_sp|SH227240.06FU	2	0	0	1	2	0	0	0	0	0.555556	0.881917		0	0	0	0	0	0	0	0	0	0	0		0	0	0	0	0	0	0	0	0	0	0		0	0	0	0	0	0	0	0	0	0	0
DENOVO1283	Fungi;Ascomycota;Dothideomycetes;Pleosporales;Incertae_sedis_13;Phoma	0	0	0	0	0	0	0	0	0	0	0		0	0	0	0	0	0	0	0	0	0	0		0	0	0	2	1	0	0	0	0	0.333333	0.707107		1	0	0	0	0	0	0	1	0	0.222222	0.440959
DENOVO1296	Fungi;Basidiomycota;Agaricomycetes;Agaricales;Psathyrellaceae;Coprinopsis	0	0	0	0	0	0	0	0	3	0.333333	1		0	0	0	0	0	0	1	0	1	0.222222	0.440959		0	0	0	0	0	0	0	0	0	0	0		0	0	0	0	0	0	0	0	0	0	0
DENOVO1318	Fungi;Chytridiomycota;Neocallimastigomycetes;Neocallimastigales;Neocallimastigaceae;Orpinomyces	0	0	1	0	0	0	0	0	0	0.111111	0.333333		0	0	0	1	0	0	0	0	0	0.111111	0.333333		0	0	0	0	0	0	0	0	0	0	0		0	0	0	0	3	0	0	0	0	0.333333	1
DENOVO1338	Fungi;Chytridiomycota;Neocallimastigomycetes;Neocallimastigales;Neocallimastigaceae	0	0	0	1	0	0	1	0	0	0.222222	0.440959		0	0	0	0	0	0	0	0	0	0	0		0	0	0	2	0	0	0	0	0	0.222222	0.666667		0	0	0	0	1	0	0	0	0	0.111111	0.333333
DENOVO1361	Fungi;Chytridiomycota;Neocallimastigomycetes;Neocallimastigales;Neocallimastigaceae	0	0	0	1	0	0	0	0	0	0.111111	0.333333		0	0	0	0	0	0	0	0	0	0	0		0	0	0	0	0	1	0	0	0	0.111111	0.333333		0	0	0	0	0	0	3	0	0	0.333333	1
DENOVO1370	Fungi;Chytridiomycota;Neocallimastigomycetes;Neocallimastigales;Neocallimastigaceae	0	0	0	0	0	0	0	0	0	0	0		1	0	0	0	0	0	0	0	0	0.111111	0.333333		0	0	0	0	0	0	2	1	0	0.333333	0.707107		0	0	0	0	1	0	0	0	0	0.111111	0.333333
DENOVO1376	Fungi;Chytridiomycota;Neocallimastigomycetes;Neocallimastigales;Neocallimastigaceae	0	0	0	0	0	0	0	0	0	0	0		0	0	0	0	0	0	0	0	0	0	0		0	0	0	0	0	0	2	1	2	0.555556	0.881917		0	0	0	0	0	0	0	0	0	0	0
DENOVO1380	Fungi;Chytridiomycota;Neocallimastigomycetes;Neocallimastigales;Neocallimastigaceae;Orpinomyces	0	0	1	0	0	0	0	0	1	0.222222	0.440959		1	0	1	0	0	1	0	0	0	0.333333	0.5		0	0	0	0	0	0	0	0	0	0	0		0	0	0	0	0	0	0	0	0	0	0
DENOVO1396	Fungi;Chytridiomycota;Neocallimastigomycetes;Neocallimastigales;Neocallimastigaceae;Orpinomyces	0	0	0	0	0	0	1	0	0	0.111111	0.333333		0	0	0	0	0	0	0	0	0	0	0		0	1	0	0	0	0	0	0	0	0.111111	0.333333		0	2	0	1	0	0	0	0	0	0.333333	0.707107
DENOVO1400	Fungi;Ascomycota	0	0	0	1	1	2	0	0	0	0.444444	0.726483		0	0	0	0	0	0	0	0	1	0.111111	0.333333		0	0	0	0	0	0	0	0	0	0	0		0	0	0	0	0	0	0	0	0	0	0
DENOVO1442	Fungi;Ascomycota;Sordariomycetes;Hypocreales;Hypocreaceae	0	0	0	0	0	0	5	0	0	0.555556	1.66667		0	0	0	0	0	0	0	0	0	0	0		0	0	0	0	0	0	0	0	0	0	0		0	0	0	0	0	0	0	0	0	0	0
DENOVO1443	Fungi;Basidiomycota;Agaricomycetes;Agaricales	0	0	0	0	0	0	0	0	5	0.555556	1.66667		0	0	0	0	0	0	0	0	0	0	0		0	0	0	0	0	0	0	0	0	0	0		0	0	0	0	0	0	0	0	0	0	0
DENOVO1445	Fungi;Chytridiomycota;Neocallimastigomycetes;Neocallimastigales;Neocallimastigaceae	0	0	0	1	0	0	0	0	0	0.111111	0.333333		0	0	0	0	0	1	0	0	0	0.111111	0.333333		0	0	0	1	0	0	0	0	0	0.111111	0.333333		0	1	0	0	0	0	0	0	1	0.222222	0.440959
DENOVO1475	Fungi;Chytridiomycota;Neocallimastigomycetes;Neocallimastigales;Neocallimastigaceae	0	1	0	0	0	0	0	0	0	0.111111	0.333333		0	0	0	0	0	2	0	0	0	0.222222	0.666667		0	0	1	0	0	0	0	1	0	0.222222	0.440959		0	0	0	0	0	0	0	0	0	0	0
DENOVO1493	Fungi;Chytridiomycota;Neocallimastigomycetes;Neocallimastigales;Neocallimastigaceae	0	0	0	1	0	0	0	0	0	0.111111	0.333333		1	0	0	0	0	0	0	0	0	0.111111	0.333333		0	0	0	0	0	0	1	0	0	0.111111	0.333333		2	0	0	0	0	0	0	0	0	0.222222	0.666667
DENOVO1514	Fungi;Chytridiomycota;Neocallimastigomycetes;Neocallimastigales;Neocallimastigaceae	0	0	0	1	0	0	0	0	0	0.111111	0.333333		3	0	0	0	0	0	1	0	0	0.444444	1.01379		0	0	0	0	0	0	0	0	0	0	0		0	0	0	0	0	0	0	0	0	0	0
DENOVO1523	Fungi;Chytridiomycota;Neocallimastigomycetes;Neocallimastigales;Neocallimastigaceae;Orpinomyces	0	0	0	0	0	0	0	0	0	0	0		0	0	0	2	0	0	0	0	0	0.222222	0.666667		0	0	0	0	0	0	0	0	0	0	0		0	0	0	0	3	0	0	0	0	0.333333	1
DENOVO1530	Fungi;Chytridiomycota;Neocallimastigomycetes;Neocallimastigales;Neocallimastigaceae	0	0	0	0	0	0	0	0	0	0	0		0	0	0	0	0	0	0	0	0	0	0		0	0	0	0	0	0	0	0	0	0	0		0	3	0	0	0	0	2	0	0	0.555556	1.13039
DENOVO1537	Fungi;Chytridiomycota;Neocallimastigomycetes;Neocallimastigales;Neocallimastigaceae	0	0	0	0	0	0	0	0	0	0	0		0	0	0	0	0	1	0	0	0	0.111111	0.333333		0	0	0	0	0	0	1	0	0	0.111111	0.333333		0	0	0	0	0	2	0	0	1	0.333333	0.707107
DENOVO1545	Fungi;Ascomycota;Dothideomycetes;Pleosporales;Incertae_sedis_13;Pyrenochaeta;Pyrenochaeta_sp|SH212033.06FU	0	0	0	0	0	0	0	0	1	0.111111	0.333333		0	2	0	0	0	0	0	0	1	0.333333	0.707107		0	0	0	0	0	0	0	0	0	0	0		0	0	0	0	0	0	0	1	0	0.111111	0.333333
DENOVO1551	Fungi;Basidiomycota;Agaricomycetes;Agaricales	0	0	0	0	0	0	0	0	5	0.555556	1.66667		0	0	0	0	0	0	0	0	0	0	0		0	0	0	0	0	0	0	0	0	0	0		0	0	0	0	0	0	0	0	0	0	0
DENOVO1566	Fungi;Chytridiomycota;Neocallimastigomycetes;Neocallimastigales;Neocallimastigaceae;Piromyces	0	0	0	0	0	0	0	0	0	0	0		0	0	0	0	0	0	0	0	0	0	0		0	0	0	0	0	0	0	0	5	0.555556	1.66667		0	0	0	0	0	0	0	0	0	0	0
DENOVO1574	Fungi;Chytridiomycota;Neocallimastigomycetes;Neocallimastigales;Neocallimastigaceae	0	0	0	1	0	0	0	0	0	0.111111	0.333333		0	0	0	0	0	0	0	0	0	0	0		0	0	0	0	0	0	0	2	0	0.222222	0.666667		1	0	0	0	0	0	1	0	0	0.222222	0.440959
DENOVO1585	Fungi;Ascomycota;Sordariomycetes;Sordariales;Lasiosphaeriaceae;Podospora;Podospora_myriaspora|SH222871.06FU	0	1	0	0	0	0	0	0	1	0.222222	0.440959		0	0	0	0	0	0	0	0	2	0.222222	0.666667		0	0	0	0	0	1	0	0	0	0.111111	0.333333		0	0	0	0	0	0	0	0	0	0	0
DENOVO1586	Fungi;Chytridiomycota;Neocallimastigomycetes;Neocallimastigales;Neocallimastigaceae;Orpinomyces	0	0	0	1	0	0	0	0	0	0.111111	0.333333		0	0	0	0	0	0	0	0	0	0	0		0	0	0	3	0	0	0	0	0	0.333333	1		0	0	0	0	1	0	0	0	0	0.111111	0.333333
DENOVO1599	Fungi;Chytridiomycota;Neocallimastigomycetes;Neocallimastigales;Neocallimastigaceae	0	0	0	0	0	0	0	3	0	0.333333	1		0	0	0	0	0	0	1	0	0	0.111111	0.333333		0	0	0	0	0	0	0	1	0	0.111111	0.333333		0	0	0	0	0	0	0	0	0	0	0
DENOVO1155	Fungi;Ascomycota;Sordariomycetes;Sordariales;Lasiosphaeriaceae	0	0	0	1	0	0	0	0	0	0.111111	0.333333		0	0	0	0	0	0	0	0	1	0.111111	0.333333		0	0	0	0	0	1	0	0	0	0.111111	0.333333		0	1	0	0	0	0	0	0	0	0.111111	0.333333
DENOVO1156	Fungi;Ascomycota;Dothideomycetes;Pleosporales;Phaeosphaeriaceae;Phaeosphaeria;Phaeosphaeria_sp|SH199975.06FU	0	0	0	4	0	0	0	0	0	0.444444	1.33333		0	0	0	0	0	0	0	0	0	0	0		0	0	0	0	0	0	0	0	0	0	0		0	0	0	0	0	0	0	0	0	0	0
DENOVO1159	Fungi;Ascomycota;Sordariomycetes;Sordariales;Lasiosphaeriaceae;Lasiosphaeriaceae_unidentified;Lasiosphaeriaceae_sp|SH222040.06FU	0	0	0	0	0	0	0	0	4	0.444444	1.33333		0	0	0	0	0	0	0	0	0	0	0		0	0	0	0	0	0	0	0	0	0	0		0	0	0	0	0	0	0	0	0	0	0
DENOVO1160	Fungi;Chytridiomycota;Neocallimastigomycetes;Neocallimastigales;Neocallimastigaceae	0	0	0	0	0	0	0	0	4	0.444444	1.33333		0	0	0	0	0	0	0	0	0	0	0		0	0	0	0	0	0	0	0	0	0	0		0	0	0	0	0	0	0	0	0	0	0
DENOVO1164	Fungi;Fungi_unidentified;Fungi_unidentified_1;Fungi_unidentified_1;Fungi_unidentified_1_1;Fungi_unidentified_1_1;Fungi_sp|SH236465.06FU	0	0	0	0	0	0	0	0	0	0	0		0	0	0	0	0	0	0	0	0	0	0		0	0	0	0	0	0	0	0	0	0	0		0	0	0	0	0	0	4	0	0	0.444444	1.33333
DENOVO1169	Fungi;Chytridiomycota;Chytridiomycetes;Rhizophlyctidales;Rhizophlyctidaceae;Rhizophlyctis;Rhizophlyctis_rosea|SH229691.06FU	0	1	0	0	0	0	0	0	0	0.111111	0.333333		1	0	0	0	0	0	0	0	0	0.111111	0.333333		0	0	1	0	0	0	0	0	0	0.111111	0.333333		1	0	0	0	0	0	0	0	0	0.111111	0.333333
DENOVO1170	Fungi;Basidiomycota;Agaricomycetes;Agaricales;Psathyrellaceae;Coprinopsis	0	0	0	0	0	0	4	0	0	0.444444	1.33333		0	0	0	0	0	0	0	0	0	0	0		0	0	0	0	0	0	0	0	0	0	0		0	0	0	0	0	0	0	0	0	0	0
DENOVO1172	Fungi;Ascomycota;Dothideomycetes;Pleosporales;Leptosphaeriaceae;Leptosphaeria	0	0	0	0	0	0	0	0	0	0	0		0	0	0	0	0	0	0	4	0	0.444444	1.33333		0	0	0	0	0	0	0	0	0	0	0		0	0	0	0	0	0	0	0	0	0	0
DENOVO1182	Fungi;Zygomycota;Incertae_sedis_10;Mortierellales;Mortierellaceae;Mortierella	0	0	0	0	0	0	0	0	0	0	0		0	0	0	0	0	0	0	0	0	0	0		0	0	0	0	1	1	0	0	0	0.222222	0.440959		0	2	0	0	0	0	0	0	0	0.222222	0.666667
DENOVO1191	Fungi	0	0	0	0	0	0	0	0	0	0	0		0	0	0	0	0	0	0	0	0	0	0		0	0	0	0	0	0	0	0	0	0	0		0	4	0	0	0	0	0	0	0	0.444444	1.33333
DENOVO1197	Fungi;Chytridiomycota;Neocallimastigomycetes;Neocallimastigales;Neocallimastigaceae;Cyllamyces;Cyllamyces_sp_CB3B1|SH226597.06FU	0	0	0	0	0	0	0	0	0	0	0		0	0	0	0	0	0	0	0	0	0	0		0	0	0	0	0	0	4	0	0	0.444444	1.33333		0	0	0	0	0	0	0	0	0	0	0
DENOVO1201	Fungi	0	0	0	0	0	0	0	0	0	0	0		0	0	0	0	0	0	0	0	0	0	0		0	0	0	0	0	0	0	0	4	0.444444	1.33333		0	0	0	0	0	0	0	0	0	0	0
DENOVO1204	Fungi;Ascomycota;Dothideomycetes;Pleosporales;Sporormiaceae;Sporormiella;Sporormiella_sp|SH227240.06FU	0	0	0	0	0	0	0	1	1	0.222222	0.440959		0	0	0	0	0	1	0	0	0	0.111111	0.333333		0	0	0	0	1	0	0	0	0	0.111111	0.333333		0	0	0	0	0	0	0	0	0	0	0
DENOVO1205	Fungi;Ascomycota;Sordariomycetes	0	0	0	0	0	0	0	0	0	0	0		0	0	0	0	1	0	0	0	0	0.111111	0.333333		0	0	0	0	0	2	0	0	0	0.222222	0.666667		0	0	0	0	0	0	1	0	0	0.111111	0.333333
DENOVO1208	Fungi;Chytridiomycota;Neocallimastigomycetes;Neocallimastigales;Neocallimastigaceae	0	0	0	0	0	0	0	0	0	0	0		0	0	0	0	0	0	0	0	0	0	0		0	0	0	0	0	0	0	0	0	0	0		0	0	0	0	0	0	0	0	4	0.444444	1.33333
DENOVO1213	Fungi	0	0	0	0	0	0	0	0	0	0	0		0	0	0	0	0	0	0	0	0	0	0		0	0	0	4	0	0	0	0	0	0.444444	1.33333		0	0	0	0	0	0	0	0	0	0	0
DENOVO1216	Fungi;Ascomycota	0	0	0	1	1	0	0	0	0	0.222222	0.440959		0	0	0	0	0	0	0	0	2	0.222222	0.666667		0	0	0	0	0	0	0	0	0	0	0		0	0	0	0	0	0	0	0	0	0	0
DENOVO1218	Fungi;Ascomycota;Sordariomycetes;Sordariales;Lasiosphaeriaceae;Cladorrhinum;Cladorrhinum_phialophoroides|SH230892.06FU	0	0	0	0	0	0	0	0	4	0.444444	1.33333		0	0	0	0	0	0	0	0	0	0	0		0	0	0	0	0	0	0	0	0	0	0		0	0	0	0	0	0	0	0	0	0	0
DENOVO1222	Fungi;Chytridiomycota;Neocallimastigomycetes;Neocallimastigales;Neocallimastigaceae	0	0	0	0	0	0	0	0	0	0	0		3	0	0	0	0	1	0	0	0	0.444444	1.01379		0	0	0	0	0	0	0	0	0	0	0		0	0	0	0	0	0	0	0	0	0	0
DENOVO1236	Fungi;Ascomycota;Eurotiomycetes;Chaetothyriales;Chaetothyriales_unidentified;Chaetothyriales_unidentified_1;Chaetothyriales_sp|SH232791.06FU	0	0	0	0	0	0	0	0	0	0	0		0	0	0	0	0	0	0	0	3	0.333333	1		0	0	0	0	0	0	0	0	0	0	0		0	0	0	0	1	0	0	0	0	0.111111	0.333333
DENOVO1243	Fungi	0	0	0	1	1	0	1	0	0	0.333333	0.5		0	0	0	0	0	0	0	0	0	0	0		0	0	0	0	0	0	0	0	1	0.111111	0.333333		0	0	0	0	0	0	0	0	0	0	0
DENOVO1246	Fungi;Ascomycota;Dothideomycetes;Pleosporales;Sporormiaceae;Preussia;Preussia_sp|SH235610.06FU	0	0	0	0	0	0	0	0	0	0	0		0	0	0	0	0	0	0	0	0	0	0		0	0	0	0	0	0	1	2	1	0.444444	0.726483		0	0	0	0	0	0	0	0	0	0	0
DENOVO1257	Fungi;Basidiomycota;Agaricomycetes;Sebacinales;Sebacinaceae;Sebacinaceae_unidentified	0	0	0	0	0	0	0	0	0	0	0		0	0	0	0	0	0	0	0	0	0	0		1	0	0	1	0	0	0	0	0	0.222222	0.440959		0	0	0	0	2	0	0	0	0	0.222222	0.666667
DENOVO1267	Fungi	0	0	0	3	0	0	0	0	0	0.333333	1		0	0	0	0	0	0	0	0	0	0	0		0	0	1	0	0	0	0	0	0	0.111111	0.333333		0	0	0	0	0	0	0	0	0	0	0
DENOVO1284	Fungi;Chytridiomycota;Neocallimastigomycetes;Neocallimastigales;Neocallimastigaceae;Anaeromyces;Anaeromyces_mucronatus|SH198981.06FU	0	1	0	0	0	0	0	0	0	0.111111	0.333333		0	0	0	2	0	0	0	0	0	0.222222	0.666667		0	0	0	0	0	0	0	0	0	0	0		0	0	0	0	1	0	0	0	0	0.111111	0.333333
DENOVO1292	Fungi;Chytridiomycota;Neocallimastigomycetes;Neocallimastigales;Neocallimastigaceae	0	0	0	0	0	0	0	0	0	0	0		1	0	0	0	0	0	0	0	0	0.111111	0.333333		1	0	1	0	0	0	0	1	0	0.333333	0.5		0	0	0	0	0	0	0	0	0	0	0
DENOVO1302	Fungi;Ascomycota;Taphrinomycetes;Taphrinales;Taphrinaceae;Taphrina	0	0	0	0	0	0	0	0	0	0	0		0	0	0	0	0	0	0	0	0	0	0		0	0	0	0	0	0	0	0	0	0	0		0	0	0	4	0	0	0	0	0	0.444444	1.33333
DENOVO1310	Fungi;Ascomycota;Sordariomycetes;Hypocreales;Bionectriaceae;Hydropisphaera;Hydropisphaera_sp|SH235787.06FU	0	0	0	1	0	1	0	0	0	0.222222	0.440959		0	0	0	0	1	0	0	0	0	0.111111	0.333333		0	0	1	0	0	0	0	0	0	0.111111	0.333333		0	0	0	0	0	0	0	0	0	0	0
DENOVO1313	Fungi;Ascomycota;Leotiomycetes;Helotiales;Helotiaceae;Articulospora;Articulospora_sp|SH191098.06FU	0	0	0	0	0	0	1	0	0	0.111111	0.333333		0	0	0	0	0	0	0	0	0	0	0		0	0	0	0	0	0	0	2	0	0.222222	0.666667		0	0	0	0	0	1	0	0	0	0.111111	0.333333
DENOVO1336	Fungi;Chytridiomycota;Neocallimastigomycetes;Neocallimastigales;Neocallimastigaceae;Piromyces	0	0	0	0	0	0	0	0	0	0	0		0	0	0	0	0	0	0	0	0	0	0		0	0	0	0	0	0	0	0	4	0.444444	1.33333		0	0	0	0	0	0	0	0	0	0	0
DENOVO1346	Fungi;Chytridiomycota;Neocallimastigomycetes;Neocallimastigales;Neocallimastigaceae;Orpinomyces	0	0	0	0	0	0	1	0	0	0.111111	0.333333		2	0	0	0	0	0	1	0	0	0.333333	0.707107		0	0	0	0	0	0	0	0	0	0	0		0	0	0	0	0	0	0	0	0	0	0
DENOVO1357	Fungi;Ascomycota	0	0	0	0	0	0	0	4	0	0.444444	1.33333		0	0	0	0	0	0	0	0	0	0	0		0	0	0	0	0	0	0	0	0	0	0		0	0	0	0	0	0	0	0	0	0	0
DENOVO1359	Fungi;Chytridiomycota;Neocallimastigomycetes;Neocallimastigales;Neocallimastigaceae;Orpinomyces	0	0	0	0	0	0	0	0	0	0	0		3	1	0	0	0	0	0	0	0	0.444444	1.01379		0	0	0	0	0	0	0	0	0	0	0		0	0	0	0	0	0	0	0	0	0	0
DENOVO1382	Fungi;Ascomycota;Dothideomycetes;Botryosphaeriales;Incertae_sedis_33;Camarosporium;Camarosporium_sp|SH224142.06FU	0	1	0	0	0	0	0	0	0	0.111111	0.333333		0	0	0	1	0	0	0	0	0	0.111111	0.333333		0	0	0	0	0	1	0	0	0	0.111111	0.333333		0	0	0	0	0	0	1	0	0	0.111111	0.333333
DENOVO1384	Fungi	0	0	0	0	2	0	0	0	0	0.222222	0.666667		0	0	0	0	0	0	0	0	0	0	0		0	0	0	0	0	0	0	0	2	0.222222	0.666667		0	0	0	0	0	0	0	0	0	0	0
DENOVO1387	Fungi;Chytridiomycota;Neocallimastigomycetes;Neocallimastigales;Neocallimastigaceae	0	0	0	0	0	0	0	0	0	0	0		0	0	0	0	0	0	0	2	0	0.222222	0.666667		0	0	1	0	1	0	0	0	0	0.222222	0.440959		0	0	0	0	0	0	0	0	0	0	0
DENOVO1397	Fungi;Chytridiomycota;Neocallimastigomycetes;Neocallimastigales;Neocallimastigaceae	0	2	0	0	0	0	0	1	0	0.333333	0.707107		0	0	0	0	0	0	0	0	0	0	0		0	0	1	0	0	0	0	0	0	0.111111	0.333333		0	0	0	0	0	0	0	0	0	0	0
DENOVO1415	Fungi;Chytridiomycota;Neocallimastigomycetes;Neocallimastigales;Neocallimastigaceae	0	0	0	0	0	0	0	0	0	0	0		0	0	0	0	0	0	0	0	0	0	0		0	0	0	0	0	0	0	0	4	0.444444	1.33333		0	0	0	0	0	0	0	0	0	0	0
DENOVO1421	Fungi;Ascomycota;Dothideomycetes;Pleosporales	0	0	0	0	0	0	1	0	0	0.111111	0.333333		0	0	0	0	0	0	0	0	0	0	0		0	0	0	0	0	0	0	0	0	0	0		1	1	0	0	0	0	0	1	0	0.333333	0.5
DENOVO1462	Fungi;Chytridiomycota;Neocallimastigomycetes;Neocallimastigales;Neocallimastigaceae;Anaeromyces;Anaeromyces_sp_FFEX4|SH198983.06FU	0	0	0	0	0	0	0	0	0	0	0		0	0	0	0	0	0	0	0	1	0.111111	0.333333		0	0	0	0	0	0	0	0	0	0	0		0	0	0	1	0	0	0	0	2	0.333333	0.707107
DENOVO1463	Fungi;Basidiomycota;Agaricomycetes;Agaricales;Agaricales_unidentified;Agaricales_unidentified_1;Agaricales_sp|SH205083.06FU	0	0	0	2	0	0	0	0	0	0.222222	0.666667		0	0	0	0	0	0	0	0	0	0	0		0	0	0	0	2	0	0	0	0	0.222222	0.666667		0	0	0	0	0	0	0	0	0	0	0
DENOVO1466	Fungi;Chytridiomycota;Neocallimastigomycetes;Neocallimastigales;Neocallimastigaceae;Anaeromyces	0	0	0	0	0	0	0	0	0	0	0		0	0	0	0	0	0	2	0	0	0.222222	0.666667		0	0	2	0	0	0	0	0	0	0.222222	0.666667		0	0	0	0	0	0	0	0	0	0	0
DENOVO1468	Fungi;Chytridiomycota;Neocallimastigomycetes;Neocallimastigales;Neocallimastigaceae;Anaeromyces	0	0	0	0	0	0	0	0	0	0	0		0	0	0	0	0	0	0	0	0	0	0		0	0	1	0	0	0	0	0	0	0.111111	0.333333		0	3	0	0	0	0	0	0	0	0.333333	1
DENOVO1482	Fungi;Ascomycota;Dothideomycetes;Pleosporales;Sporormiaceae;Preussia	0	0	0	1	0	0	0	0	0	0.111111	0.333333		2	0	0	0	0	0	0	0	0	0.222222	0.666667		0	0	0	1	0	0	0	0	0	0.111111	0.333333		0	0	0	0	0	0	0	0	0	0	0
DENOVO1492	Fungi	2	0	0	0	0	0	0	0	0	0.222222	0.666667		1	0	0	0	0	0	0	0	1	0.222222	0.440959		0	0	0	0	0	0	0	0	0	0	0		0	0	0	0	0	0	0	0	0	0	0
DENOVO1498	Fungi;Ascomycota;Dothideomycetes;Pleosporales	0	0	0	0	0	0	0	0	1	0.111111	0.333333		0	0	0	0	0	0	0	1	2	0.333333	0.707107		0	0	0	0	0	0	0	0	0	0	0		0	0	0	0	0	0	0	0	0	0	0
DENOVO1499	Fungi;Chytridiomycota;Neocallimastigomycetes;Neocallimastigales;Neocallimastigaceae;Orpinomyces	0	0	0	0	0	0	0	0	0	0	0		0	0	0	0	0	0	0	0	0	0	0		0	1	0	0	0	0	0	1	0	0.222222	0.440959		0	1	0	0	1	0	0	0	0	0.222222	0.440959
DENOVO1518	Fungi;Chytridiomycota;Neocallimastigomycetes;Neocallimastigales;Neocallimastigaceae;Orpinomyces	0	0	0	0	0	0	0	0	0	0	0		0	0	0	0	0	0	0	0	0	0	0		0	0	0	0	0	0	0	0	0	0	0		0	0	0	1	1	0	2	0	0	0.444444	0.726483
DENOVO1528	Fungi;Chytridiomycota;Neocallimastigomycetes;Neocallimastigales;Neocallimastigaceae	0	0	0	0	0	0	1	0	0	0.111111	0.333333		0	0	0	0	0	0	0	0	0	0	0		2	0	0	0	0	0	0	0	0	0.222222	0.666667		1	0	0	0	0	0	0	0	0	0.111111	0.333333
DENOVO1547	Fungi;Chytridiomycota;Neocallimastigomycetes;Neocallimastigales;Neocallimastigaceae	0	2	0	1	0	0	0	0	0	0.333333	0.707107		0	0	0	0	0	0	0	0	0	0	0		0	0	0	0	0	0	0	1	0	0.111111	0.333333		0	0	0	0	0	0	0	0	0	0	0
DENOVO1557	Fungi;Chytridiomycota;Neocallimastigomycetes;Neocallimastigales;Neocallimastigaceae	0	0	0	0	0	0	0	0	0	0	0		1	0	0	0	0	0	0	0	0	0.111111	0.333333		0	0	0	0	0	0	0	3	0	0.333333	1		0	0	0	0	0	0	0	0	0	0	0
DENOVO1567	Fungi;Basidiomycota;Agaricomycetes;Agaricales;Psathyrellaceae;Coprinopsis	0	0	0	0	0	2	0	0	2	0.444444	0.881917		0	0	0	0	0	0	0	0	0	0	0		0	0	0	0	0	0	0	0	0	0	0		0	0	0	0	0	0	0	0	0	0	0
DENOVO1570	Fungi;Chytridiomycota;Neocallimastigomycetes;Neocallimastigales;Neocallimastigaceae;Cyllamyces;Cyllamyces_sp_CB3B1|SH226597.06FU	0	0	0	0	0	0	0	0	0	0	0		0	0	0	0	0	0	3	0	0	0.333333	1		0	0	0	0	0	0	0	0	0	0	0		0	0	0	0	1	0	0	0	0	0.111111	0.333333
DENOVO1575	Fungi;Ascomycota;Dothideomycetes;Pleosporales;Sporormiaceae;Preussia;Preussia_flanaganii|SH190474.06FU	0	0	0	0	0	0	0	0	0	0	0		0	0	0	0	2	0	0	0	1	0.333333	0.707107		0	0	0	0	0	0	0	0	0	0	0		0	0	0	0	1	0	0	0	0	0.111111	0.333333
DENOVO1598	Fungi;Chytridiomycota;Neocallimastigomycetes;Neocallimastigales;Neocallimastigaceae;Orpinomyces;Orpinomyces_sp_NIANP59|SH192572.06FU	0	0	0	0	0	0	0	0	0	0	0		0	0	2	0	0	0	0	0	0	0.222222	0.666667		0	0	0	0	0	0	0	0	0	0	0		0	0	0	1	0	0	0	1	0	0.222222	0.440959
DENOVO1608	Fungi;Chytridiomycota;Neocallimastigomycetes;Neocallimastigales;Neocallimastigaceae	0	0	0	0	0	0	0	0	0	0	0		0	0	0	0	0	0	2	0	0	0.222222	0.666667		0	0	0	0	0	0	0	0	0	0	0		2	0	0	0	0	0	0	0	0	0.222222	0.666667
DENOVO1609	Fungi;Ascomycota;Sordariomycetes;Sordariales;Lasiosphaeriaceae	0	0	0	0	0	2	0	0	1	0.333333	0.707107		0	0	0	0	0	0	0	0	0	0	0		0	0	0	1	0	0	0	0	0	0.111111	0.333333		0	0	0	0	0	0	0	0	0	0	0
DENOVO1610	Fungi;Ascomycota;Dothideomycetes	0	0	0	0	0	0	0	0	0	0	0		0	0	0	0	0	0	0	0	0	0	0		0	0	0	0	1	0	0	0	0	0.111111	0.333333		0	0	0	0	0	0	0	0	3	0.333333	1
DENOVO1612	Fungi;Chytridiomycota;Neocallimastigomycetes;Neocallimastigales;Neocallimastigaceae;Orpinomyces	0	0	2	0	0	0	1	0	0	0.333333	0.707107		1	0	0	0	0	0	0	0	0	0.111111	0.333333		0	0	0	0	0	0	0	0	0	0	0		0	0	0	0	0	0	0	0	0	0	0
DENOVO1617	Fungi;Chytridiomycota;Neocallimastigomycetes;Neocallimastigales;Neocallimastigaceae;Anaeromyces;Anaeromyces_sp_FFEX4|SH198983.06FU	0	0	0	0	1	0	0	0	0	0.111111	0.333333		0	0	0	0	0	2	0	0	0	0.222222	0.666667		0	0	0	0	0	0	0	1	0	0.111111	0.333333		0	0	0	0	0	0	0	0	0	0	0
DENOVO1619	Fungi;Chytridiomycota;Neocallimastigomycetes;Neocallimastigales;Neocallimastigaceae;Anaeromyces	0	0	0	0	0	0	0	0	0	0	0		0	0	0	0	0	0	0	0	0	0	0		0	0	0	0	0	0	0	0	0	0	0		0	0	0	0	3	1	0	0	0	0.444444	1.01379
DENOVO1621	Fungi;Chytridiomycota;Neocallimastigomycetes;Neocallimastigales;Neocallimastigaceae	0	0	0	0	0	0	0	0	0	0	0		4	0	0	0	0	0	0	0	0	0.444444	1.33333		0	0	0	0	0	0	0	0	0	0	0		0	0	0	0	0	0	0	0	0	0	0
DENOVO1188	Fungi;Fungi_unidentified;Fungi_unidentified_1;Fungi_unidentified_1;Fungi_unidentified_1_1;Fungi_unidentified_1_1	0	0	0	0	0	0	0	0	0	0	0		0	0	0	0	0	0	0	0	0	0	0		0	0	0	0	0	0	0	0	0	0	0		0	0	0	0	0	0	3	0	0	0.333333	1
DENOVO1194	Fungi	0	0	0	0	0	0	0	3	0	0.333333	1		0	0	0	0	0	0	0	0	0	0	0		0	0	0	0	0	0	0	0	0	0	0		0	0	0	0	0	0	0	0	0	0	0
DENOVO1196	Fungi;Chytridiomycota;Chytridiomycetes;Rhizophydiales;Incertae_sedis_61;Operculomyces;Operculomyces_laminatus|SH208245.06FU	0	0	0	0	0	0	0	0	0	0	0		0	0	0	0	0	0	0	0	0	0	0		0	0	0	0	3	0	0	0	0	0.333333	1		0	0	0	0	0	0	0	0	0	0	0
DENOVO1200	Fungi;Ascomycota;Dothideomycetes;Dothideales;Dothioraceae;Dothioraceae_unidentified;Dothioraceae_sp|SH231446.06FU	0	0	0	0	0	0	0	0	0	0	0		0	0	0	0	0	0	0	0	0	0	0		0	0	0	0	0	0	0	0	0	0	0		0	0	0	3	0	0	0	0	0	0.333333	1
DENOVO1206	Fungi;Ascomycota	0	0	0	0	0	0	0	3	0	0.333333	1		0	0	0	0	0	0	0	0	0	0	0		0	0	0	0	0	0	0	0	0	0	0		0	0	0	0	0	0	0	0	0	0	0
DENOVO1210	Fungi;Chytridiomycota;Neocallimastigomycetes;Neocallimastigales;Neocallimastigaceae	0	0	0	0	0	0	0	0	0	0	0		0	0	0	0	0	0	0	0	0	0	0		0	0	0	0	0	0	0	0	0	0	0		0	0	0	0	3	0	0	0	0	0.333333	1
DENOVO1215	Fungi	0	0	0	0	0	0	0	0	0	0	0		0	0	0	0	0	3	0	0	0	0.333333	1		0	0	0	0	0	0	0	0	0	0	0		0	0	0	0	0	0	0	0	0	0	0
DENOVO1220	Fungi;Chytridiomycota;Neocallimastigomycetes;Neocallimastigales;Neocallimastigaceae	0	0	0	0	0	0	0	0	0	0	0		0	0	0	0	0	0	0	0	0	0	0		0	0	0	0	0	0	0	0	0	0	0		0	0	0	0	0	0	3	0	0	0.333333	1
DENOVO1228	Fungi;Ascomycota;Dothideomycetes	1	0	0	0	0	1	0	0	0	0.222222	0.440959		0	0	0	1	0	0	0	0	0	0.111111	0.333333		0	0	0	0	0	0	0	0	0	0	0		0	0	0	0	0	0	0	0	0	0	0
DENOVO1230	Fungi	0	0	0	0	0	0	3	0	0	0.333333	1		0	0	0	0	0	0	0	0	0	0	0		0	0	0	0	0	0	0	0	0	0	0		0	0	0	0	0	0	0	0	0	0	0
DENOVO1232	Fungi;Ascomycota;Sordariomycetes;Hypocreales	0	0	0	0	0	0	3	0	0	0.333333	1		0	0	0	0	0	0	0	0	0	0	0		0	0	0	0	0	0	0	0	0	0	0		0	0	0	0	0	0	0	0	0	0	0
DENOVO1233	Fungi;Ascomycota	0	0	0	0	0	0	0	0	0	0	0		0	0	0	0	0	0	0	0	0	0	0		0	0	0	0	3	0	0	0	0	0.333333	1		0	0	0	0	0	0	0	0	0	0	0
DENOVO1239	Fungi;Ascomycota;Incertae_sedis_14;Incertae_sedis_15;Incertae_sedis_16;Zymoseptoria;Zymoseptoria_brevis|SH196529.06FU	0	0	0	0	0	0	0	0	0	0	0		0	0	1	0	0	0	0	0	0	0.111111	0.333333		0	0	0	1	0	0	0	0	0	0.111111	0.333333		0	0	0	0	1	0	0	0	0	0.111111	0.333333
DENOVO1256	Fungi;Ascomycota	0	0	0	0	0	0	2	0	0	0.222222	0.666667		0	0	0	0	0	0	0	0	0	0	0		0	0	1	0	0	0	0	0	0	0.111111	0.333333		0	0	0	0	0	0	0	0	0	0	0
DENOVO1264	Fungi;Ascomycota	0	0	0	0	0	0	3	0	0	0.333333	1		0	0	0	0	0	0	0	0	0	0	0		0	0	0	0	0	0	0	0	0	0	0		0	0	0	0	0	0	0	0	0	0	0
DENOVO1270	Fungi;Basidiomycota;Exobasidiomycetes;Entylomatales;Entylomataceae;Entyloma;Entyloma_microsporum|SH228434.06FU	0	0	0	0	0	0	1	0	0	0.111111	0.333333		0	0	1	0	0	0	0	0	0	0.111111	0.333333		0	0	0	1	0	0	0	0	0	0.111111	0.333333		0	0	0	0	0	0	0	0	0	0	0
DENOVO1273	Fungi;Chytridiomycota;Neocallimastigomycetes;Neocallimastigales;Neocallimastigaceae	0	0	0	0	0	0	0	0	0	0	0		0	0	0	0	0	0	0	0	0	0	0		0	0	0	0	0	0	0	0	0	0	0		0	3	0	0	0	0	0	0	0	0.333333	1
DENOVO1285	Fungi;Fungi_unidentified;Fungi_unidentified_1;Fungi_unidentified_1;Fungi_unidentified_1_1;Fungi_unidentified_1_1;Fungi_sp|SH241408.06FU	0	0	0	0	0	0	0	0	0	0	0		0	0	0	0	3	0	0	0	0	0.333333	1		0	0	0	0	0	0	0	0	0	0	0		0	0	0	0	0	0	0	0	0	0	0
DENOVO1289	Fungi	0	0	0	0	3	0	0	0	0	0.333333	1		0	0	0	0	0	0	0	0	0	0	0		0	0	0	0	0	0	0	0	0	0	0		0	0	0	0	0	0	0	0	0	0	0
DENOVO1295	Fungi;Chytridiomycota;Neocallimastigomycetes;Neocallimastigales;Neocallimastigaceae	0	0	0	0	0	0	0	0	0	0	0		0	0	0	0	0	0	0	0	0	0	0		0	0	0	0	0	0	0	0	3	0.333333	1		0	0	0	0	0	0	0	0	0	0	0
DENOVO1297	Fungi;Chytridiomycota;Neocallimastigomycetes;Neocallimastigales;Neocallimastigaceae	0	0	0	0	0	0	0	0	0	0	0		0	0	0	0	0	0	0	0	0	0	0		0	0	0	0	0	0	0	0	0	0	0		3	0	0	0	0	0	0	0	0	0.333333	1
DENOVO1301	Fungi;Chytridiomycota;Neocallimastigomycetes;Neocallimastigales;Neocallimastigaceae;Anaeromyces;Anaeromyces_mucronatus|SH198981.06FU	0	0	0	0	0	0	0	0	2	0.222222	0.666667		0	0	0	0	0	0	1	0	0	0.111111	0.333333		0	0	0	0	0	0	0	0	0	0	0		0	0	0	0	0	0	0	0	0	0	0
DENOVO1305	Fungi	0	0	0	0	1	0	0	0	0	0.111111	0.333333		0	0	0	0	1	0	0	0	1	0.222222	0.440959		0	0	0	0	0	0	0	0	0	0	0		0	0	0	0	0	0	0	0	0	0	0
DENOVO1332	Fungi;Chytridiomycota;Neocallimastigomycetes;Neocallimastigales;Neocallimastigaceae	0	0	0	0	0	0	0	0	0	0	0		0	0	0	0	0	0	0	0	0	0	0		0	0	0	0	0	0	0	2	0	0.222222	0.666667		0	0	0	0	0	0	0	0	1	0.111111	0.333333
DENOVO1333	Fungi;Chytridiomycota;Neocallimastigomycetes;Neocallimastigales;Neocallimastigaceae	0	0	0	0	0	0	0	0	0	0	0		0	0	0	0	0	0	0	0	0	0	0		0	0	0	0	0	2	0	0	0	0.222222	0.666667		0	0	0	0	0	0	0	0	1	0.111111	0.333333
DENOVO1344	Fungi;Basidiomycota;Agaricomycetes;Agaricales;Psathyrellaceae;Coprinopsis;Coprinopsis_sp|SH229020.06FU	1	0	0	0	0	0	0	0	1	0.222222	0.440959		0	0	0	0	0	0	0	1	0	0.111111	0.333333		0	0	0	0	0	0	0	0	0	0	0		0	0	0	0	0	0	0	0	0	0	0
DENOVO1349	Fungi;Chytridiomycota;Neocallimastigomycetes;Neocallimastigales;Neocallimastigaceae	0	0	0	0	0	0	0	0	0	0	0		0	0	0	0	0	2	0	0	0	0.222222	0.666667		0	0	0	0	0	0	0	0	0	0	0		0	1	0	0	0	0	0	0	0	0.111111	0.333333
DENOVO1351	Fungi;Ascomycota;Eurotiomycetes;Incertae_sedis_18;Incertae_sedis_40;Sarcinomyces;Sarcinomyces_crustaceus|SH210411.06FU	0	0	0	0	0	0	0	0	3	0.333333	1		0	0	0	0	0	0	0	0	0	0	0		0	0	0	0	0	0	0	0	0	0	0		0	0	0	0	0	0	0	0	0	0	0
DENOVO1354	Fungi;Chytridiomycota;Neocallimastigomycetes;Neocallimastigales;Neocallimastigaceae	0	0	0	0	0	0	0	0	0	0	0		0	0	0	0	0	0	0	0	0	0	0		0	0	0	0	0	0	1	2	0	0.333333	0.707107		0	0	0	0	0	0	0	0	0	0	0
DENOVO1358	Fungi;Chytridiomycota;Neocallimastigomycetes;Neocallimastigales;Neocallimastigaceae	0	0	0	0	0	0	1	0	0	0.111111	0.333333		0	0	0	0	0	0	0	0	0	0	0		0	0	0	0	0	0	0	0	0	0	0		0	0	0	0	0	0	2	0	0	0.222222	0.666667
DENOVO1364	Fungi;Chytridiomycota;Neocallimastigomycetes;Neocallimastigales;Neocallimastigaceae	0	0	0	0	0	0	0	0	0	0	0		0	0	0	0	0	0	0	0	0	0	0		0	0	3	0	0	0	0	0	0	0.333333	1		0	0	0	0	0	0	0	0	0	0	0
DENOVO1377	Fungi;Chytridiomycota;Neocallimastigomycetes;Neocallimastigales;Neocallimastigaceae	0	0	0	2	0	0	0	0	0	0.222222	0.666667		0	0	0	0	0	0	0	0	0	0	0		0	0	0	0	0	0	0	0	0	0	0		0	1	0	0	0	0	0	0	0	0.111111	0.333333
DENOVO1378	Fungi;Ascomycota;Dothideomycetes;Pleosporales;Leptosphaeriaceae	0	0	0	0	0	0	0	0	0	0	0		0	0	0	0	0	0	0	0	0	0	0		0	0	0	1	0	0	0	0	0	0.111111	0.333333		0	2	0	0	0	0	0	0	0	0.222222	0.666667
DENOVO1385	Fungi;Ascomycota;Ascomycota_unidentified;Ascomycota_unidentified_1;Ascomycota_unidentified_1;Ascomycota_unidentified_1_1;Ascomycota_sp|SH229315.06FU	1	0	0	0	0	0	0	0	0	0.111111	0.333333		0	0	0	0	0	1	0	0	0	0.111111	0.333333		0	0	0	0	0	0	0	0	1	0.111111	0.333333		0	0	0	0	0	0	0	0	0	0	0
DENOVO1399	Fungi;Ascomycota;Sordariomycetes;Hypocreales;Nectriaceae;Cylindrocarpon;Cylindrocarpon_olidum|SH232146.06FU	0	0	0	0	1	0	0	0	0	0.111111	0.333333		0	0	0	0	0	0	0	0	0	0	0		0	0	0	1	0	0	0	0	0	0.111111	0.333333		0	0	0	0	0	0	0	1	0	0.111111	0.333333
DENOVO1401	Fungi;Ascomycota;Sordariomycetes;Hypocreales;Hypocreales_unidentified;Hypocreales_unidentified_1;Hypocreales_sp|SH191589.06FU	0	0	0	0	0	0	0	0	0	0	0		0	0	0	0	0	0	0	0	0	0	0		0	0	0	0	0	0	0	0	0	0	0		2	0	0	1	0	0	0	0	0	0.333333	0.707107
DENOVO1405	Fungi	0	0	0	0	0	0	0	0	0	0	0		0	0	0	0	0	0	0	3	0	0.333333	1		0	0	0	0	0	0	0	0	0	0	0		0	0	0	0	0	0	0	0	0	0	0
DENOVO1407	Fungi;Basidiomycota;Agaricomycetes;Agaricales;Psathyrellaceae;Coprinopsis;Coprinopsis_pachyderma|SH229015.06FU	0	0	0	0	0	0	0	0	0	0	0		0	0	0	2	1	0	0	0	0	0.333333	0.707107		0	0	0	0	0	0	0	0	0	0	0		0	0	0	0	0	0	0	0	0	0	0
DENOVO1414	Fungi;Chytridiomycota;Neocallimastigomycetes;Neocallimastigales;Neocallimastigaceae	0	0	0	0	0	0	0	0	0	0	0		0	0	0	0	0	0	1	0	0	0.111111	0.333333		0	0	0	0	0	0	0	0	0	0	0		2	0	0	0	0	0	0	0	0	0.222222	0.666667
DENOVO1423	Fungi;Chytridiomycota;Neocallimastigomycetes;Neocallimastigales;Neocallimastigaceae	0	0	0	0	0	0	0	0	0	0	0		0	0	0	0	0	0	0	0	0	0	0		0	0	0	0	0	0	1	0	2	0.333333	0.707107		0	0	0	0	0	0	0	0	0	0	0
DENOVO1434	Fungi;Basidiomycota;Agaricomycetes;Agaricales;Agaricales_unidentified;Agaricales_unidentified_1;Agaricales_sp|SH229021.06FU	0	0	0	0	0	0	0	0	0	0	0		0	0	0	0	0	1	2	0	0	0.333333	0.707107		0	0	0	0	0	0	0	0	0	0	0		0	0	0	0	0	0	0	0	0	0	0
DENOVO1439	Fungi;Chytridiomycota;Neocallimastigomycetes;Neocallimastigales;Neocallimastigaceae	0	0	0	0	0	0	0	0	0	0	0		1	0	0	0	0	0	0	0	0	0.111111	0.333333		0	0	0	0	0	0	0	0	0	0	0		2	0	0	0	0	0	0	0	0	0.222222	0.666667
DENOVO1447	Fungi;Chytridiomycota;Neocallimastigomycetes;Neocallimastigales;Neocallimastigaceae;Orpinomyces;Orpinomyces_sp_NRFI_1|SH192576.06FU	0	0	0	0	0	0	0	1	0	0.111111	0.333333		2	0	0	0	0	0	0	0	0	0.222222	0.666667		0	0	0	0	0	0	0	0	0	0	0		0	0	0	0	0	0	0	0	0	0	0
DENOVO1455	Fungi	3	0	0	0	0	0	0	0	0	0.333333	1		0	0	0	0	0	0	0	0	0	0	0		0	0	0	0	0	0	0	0	0	0	0		0	0	0	0	0	0	0	0	0	0	0
DENOVO1460	Fungi;Chytridiomycota;Neocallimastigomycetes;Neocallimastigales;Neocallimastigaceae;Anaeromyces;Anaeromyces_mucronatus|SH198981.06FU	0	0	0	0	0	0	0	0	0	0	0		0	0	0	0	0	0	0	0	0	0	0		0	0	0	0	0	0	0	0	0	0	0		0	2	0	0	1	0	0	0	0	0.333333	0.707107
DENOVO1464	Fungi;Basidiomycota;Agaricomycetes;Agaricales	2	0	0	0	0	0	0	0	0	0.222222	0.666667		0	0	0	1	0	0	0	0	0	0.111111	0.333333		0	0	0	0	0	0	0	0	0	0	0		0	0	0	0	0	0	0	0	0	0	0
DENOVO1471	Fungi;Basidiomycota;Agaricomycetes;Agaricales;Psathyrellaceae;Coprinopsis;Coprinopsis_sp|SH229020.06FU	1	0	0	0	0	1	1	0	0	0.333333	0.5		0	0	0	0	0	0	0	0	0	0	0		0	0	0	0	0	0	0	0	0	0	0		0	0	0	0	0	0	0	0	0	0	0
DENOVO1480	Fungi;Chytridiomycota;Neocallimastigomycetes;Neocallimastigales;Neocallimastigaceae	0	0	0	0	0	0	0	0	0	0	0		0	1	0	0	0	0	0	0	0	0.111111	0.333333		0	0	2	0	0	0	0	0	0	0.222222	0.666667		0	0	0	0	0	0	0	0	0	0	0
DENOVO1485	Fungi;Chytridiomycota;Neocallimastigomycetes;Neocallimastigales;Neocallimastigaceae	0	0	0	0	0	0	0	0	0	0	0		0	0	0	0	0	0	0	0	0	0	0		0	0	0	0	0	0	0	3	0	0.333333	1		0	0	0	0	0	0	0	0	0	0	0
DENOVO1490	Fungi;Ascomycota;Dothideomycetes;Pleosporales;Pleosporales_unidentified;Pleosporales_unidentified_1	0	0	0	0	0	0	0	0	0	0	0		0	1	0	0	0	0	0	0	0	0.111111	0.333333		0	0	0	2	0	0	0	0	0	0.222222	0.666667		0	0	0	0	0	0	0	0	0	0	0
DENOVO1510	Fungi;Basidiomycota;Agaricomycetes;Agaricales;Psathyrellaceae;Coprinopsis;Coprinopsis_sp|SH229020.06FU	0	0	0	0	0	0	0	0	1	0.111111	0.333333		0	0	0	0	0	0	0	0	2	0.222222	0.666667		0	0	0	0	0	0	0	0	0	0	0		0	0	0	0	0	0	0	0	0	0	0
DENOVO1517	Fungi;Chytridiomycota;Neocallimastigomycetes;Neocallimastigales;Neocallimastigaceae	1	0	0	0	0	0	0	0	0	0.111111	0.333333		0	0	0	0	0	0	0	0	0	0	0		0	0	0	0	0	0	0	2	0	0.222222	0.666667		0	0	0	0	0	0	0	0	0	0	0
DENOVO1524	Fungi;Basidiomycota;Agaricomycetes;Agaricales;Psathyrellaceae;Coprinopsis	1	0	0	0	0	0	0	0	0	0.111111	0.333333		0	0	0	0	2	0	0	0	0	0.222222	0.666667		0	0	0	0	0	0	0	0	0	0	0		0	0	0	0	0	0	0	0	0	0	0
DENOVO1539	Fungi;Ascomycota;Dothideomycetes;Pleosporales	0	0	0	0	0	0	0	0	1	0.111111	0.333333		0	0	0	0	0	0	0	0	0	0	0		0	0	0	2	0	0	0	0	0	0.222222	0.666667		0	0	0	0	0	0	0	0	0	0	0
DENOVO1546	Fungi;Chytridiomycota;Neocallimastigomycetes;Neocallimastigales;Neocallimastigaceae	0	0	0	0	0	0	0	0	0	0	0		0	0	0	0	0	0	0	0	0	0	0		0	0	0	0	0	0	0	3	0	0.333333	1		0	0	0	0	0	0	0	0	0	0	0
DENOVO1548	Fungi;Chytridiomycota;Neocallimastigomycetes;Neocallimastigales;Neocallimastigaceae;Orpinomyces	0	0	0	0	0	0	0	0	0	0	0		3	0	0	0	0	0	0	0	0	0.333333	1		0	0	0	0	0	0	0	0	0	0	0		0	0	0	0	0	0	0	0	0	0	0
DENOVO1556	Fungi;Fungi_unidentified;Fungi_unidentified_1;Fungi_unidentified_1;Fungi_unidentified_1_1;Fungi_unidentified_1_1;Fungi_sp|SH236465.06FU	0	0	0	0	0	0	0	0	1	0.111111	0.333333		0	0	0	0	0	0	0	0	0	0	0		0	0	0	0	0	0	0	0	0	0	0		0	0	0	0	0	0	2	0	0	0.222222	0.666667
DENOVO1560	Fungi;Chytridiomycota;Neocallimastigomycetes;Neocallimastigales;Neocallimastigaceae;Anaeromyces;Anaeromyces_sp_FFEX4|SH198983.06FU	0	0	0	0	0	0	0	0	0	0	0		0	0	0	0	0	0	0	1	0	0.111111	0.333333		0	0	0	0	0	0	2	0	0	0.222222	0.666667		0	0	0	0	0	0	0	0	0	0	0
DENOVO1561	Fungi;Chytridiomycota;Neocallimastigomycetes;Neocallimastigales;Neocallimastigaceae	1	0	0	0	0	0	0	1	0	0.222222	0.440959		0	0	0	0	0	0	0	0	0	0	0		0	0	0	0	0	0	0	0	0	0	0		0	0	0	0	0	0	0	0	1	0.111111	0.333333
DENOVO1578	Fungi;Basidiomycota;Agaricomycetes;Agaricales;Agaricales_unidentified;Agaricales_unidentified_1;Agaricales_sp|SH205083.06FU	0	0	0	0	1	1	0	0	0	0.222222	0.440959		0	0	0	0	0	0	1	0	0	0.111111	0.333333		0	0	0	0	0	0	0	0	0	0	0		0	0	0	0	0	0	0	0	0	0	0
DENOVO1579	Fungi;Chytridiomycota;Neocallimastigomycetes;Neocallimastigales;Neocallimastigaceae;Neocallimastix;Neocallimastix_sp|SH193562.06FU	0	0	0	0	0	0	0	0	0	0	0		0	0	0	0	0	0	0	0	0	0	0		0	0	0	1	0	0	0	0	0	0.111111	0.333333		2	0	0	0	0	0	0	0	0	0.222222	0.666667
DENOVO1587	Fungi;Chytridiomycota;Neocallimastigomycetes;Neocallimastigales;Neocallimastigaceae	0	0	0	0	0	0	0	0	0	0	0		1	2	0	0	0	0	0	0	0	0.333333	0.707107		0	0	0	0	0	0	0	0	0	0	0		0	0	0	0	0	0	0	0	0	0	0
DENOVO1591	Fungi;Chytridiomycota;Neocallimastigomycetes;Neocallimastigales;Neocallimastigaceae	0	0	0	0	0	0	0	0	0	0	0		1	2	0	0	0	0	0	0	0	0.333333	0.707107		0	0	0	0	0	0	0	0	0	0	0		0	0	0	0	0	0	0	0	0	0	0
DENOVO1600	Fungi;Ascomycota;Sordariomycetes;Xylariales;Amphisphaeriaceae;Amphisphaeriaceae_unidentified;Amphisphaeriaceae_sp|SH211286.06FU	0	0	0	0	0	1	0	0	0	0.111111	0.333333		0	0	0	0	0	0	0	0	1	0.111111	0.333333		0	0	0	0	0	0	0	0	0	0	0		0	0	0	0	0	1	0	0	0	0.111111	0.333333
DENOVO1604	Fungi;Chytridiomycota;Neocallimastigomycetes;Neocallimastigales;Neocallimastigaceae	0	0	0	0	0	0	0	0	0	0	0		0	0	0	0	0	0	0	0	0	0	0		0	0	3	0	0	0	0	0	0	0.333333	1		0	0	0	0	0	0	0	0	0	0	0
DENOVO1607	Fungi;Chytridiomycota;Neocallimastigomycetes;Neocallimastigales;Neocallimastigaceae	0	0	0	0	0	0	0	0	0	0	0		1	0	0	0	0	2	0	0	0	0.333333	0.707107		0	0	0	0	0	0	0	0	0	0	0		0	0	0	0	0	0	0	0	0	0	0
DENOVO1272	Fungi;Ascomycota;Dothideomycetes;Dothideomycetes_unidentified;Dothideomycetes_unidentified_1;Dothideomycetes_unidentified_1;Dothideomycetes_sp|SH195586.06FU	0	1	0	0	0	0	0	0	0	0.111111	0.333333		0	0	0	0	0	0	0	0	0	0	0		0	0	0	0	0	1	0	0	0	0.111111	0.333333		0	0	0	0	0	0	0	0	0	0	0
DENOVO1277	Fungi;Chytridiomycota;Neocallimastigomycetes;Neocallimastigales;Neocallimastigaceae	0	0	0	0	0	0	0	0	0	0	0		0	0	0	0	0	0	0	0	0	0	0		0	0	0	0	0	0	0	0	0	0	0		0	2	0	0	0	0	0	0	0	0.222222	0.666667
DENOVO1286	Fungi;Basidiomycota;Agaricomycetes;Agaricales;Psathyrellaceae;Coprinopsis	0	0	0	0	0	0	0	0	0	0	0		0	0	0	0	0	0	0	0	0	0	0		0	0	0	0	2	0	0	0	0	0.222222	0.666667		0	0	0	0	0	0	0	0	0	0	0
DENOVO1294	Fungi;Chytridiomycota;Neocallimastigomycetes;Neocallimastigales;Neocallimastigaceae;Cyllamyces	0	0	0	0	0	0	0	0	0	0	0		0	0	0	0	0	0	0	0	0	0	0		0	0	0	0	0	2	0	0	0	0.222222	0.666667		0	0	0	0	0	0	0	0	0	0	0
DENOVO1299	Fungi;Basidiomycota;Agaricomycetes;Agaricales;Agaricales_unidentified;Agaricales_unidentified_1;Agaricales_sp|SH205086.06FU	0	0	0	0	2	0	0	0	0	0.222222	0.666667		0	0	0	0	0	0	0	0	0	0	0		0	0	0	0	0	0	0	0	0	0	0		0	0	0	0	0	0	0	0	0	0	0
DENOVO1303	Fungi;Basidiomycota;Agaricomycetes;Sebacinales;Sebacinaceae;Sebacinaceae_unidentified;Sebacinaceae_sp|SH217679.06FU	0	0	0	0	0	1	0	0	0	0.111111	0.333333		0	0	0	0	0	0	0	0	0	0	0		0	0	0	0	0	0	1	0	0	0.111111	0.333333		0	0	0	0	0	0	0	0	0	0	0
DENOVO1309	Fungi;Ascomycota;Leotiomycetes;Helotiales;Incertae_sedis_2;Tetracladium;Tetracladium_sp|SH216438.06FU	0	0	0	0	0	0	0	0	0	0	0		0	0	0	0	0	0	0	0	0	0	0		0	0	0	0	0	1	0	0	0	0.111111	0.333333		1	0	0	0	0	0	0	0	0	0.111111	0.333333
DENOVO1315	Fungi;Chytridiomycota;Neocallimastigomycetes;Neocallimastigales;Neocallimastigaceae;Cyllamyces;Cyllamyces_aberensis|SH226598.06FU	0	0	1	0	0	0	1	0	0	0.222222	0.440959		0	0	0	0	0	0	0	0	0	0	0		0	0	0	0	0	0	0	0	0	0	0		0	0	0	0	0	0	0	0	0	0	0
DENOVO1320	Fungi;Chytridiomycota;Neocallimastigomycetes;Neocallimastigales;Neocallimastigaceae	0	0	0	0	0	0	0	0	0	0	0		0	0	0	0	0	0	0	0	0	0	0		0	0	0	0	0	0	0	0	0	0	0		0	2	0	0	0	0	0	0	0	0.222222	0.666667
DENOVO1321	Fungi;Chytridiomycota;Neocallimastigomycetes;Neocallimastigales;Neocallimastigaceae	0	0	0	0	0	0	0	0	0	0	0		0	0	0	0	0	0	0	0	0	0	0		0	0	0	0	0	0	2	0	0	0.222222	0.666667		0	0	0	0	0	0	0	0	0	0	0
DENOVO1325	Fungi;Chytridiomycota;Neocallimastigomycetes;Neocallimastigales;Neocallimastigaceae;Cyllamyces;Cyllamyces_sp_CB3B1|SH226597.06FU	0	0	0	0	0	0	0	0	0	0	0		0	0	0	0	0	0	0	0	0	0	0		0	0	0	0	0	0	0	0	0	0	0		0	0	0	0	0	0	2	0	0	0.222222	0.666667
DENOVO1328	Fungi;Ascomycota;Sordariomycetes;Sordariales;Lasiosphaeriaceae;Podospora;Podospora_sp|SH218749.06FU	1	0	0	0	0	0	0	0	0	0.111111	0.333333		0	0	0	0	0	0	0	1	0	0.111111	0.333333		0	0	0	0	0	0	0	0	0	0	0		0	0	0	0	0	0	0	0	0	0	0
DENOVO1329	Fungi;Ascomycota;Dothideomycetes;Pleosporales	0	0	0	0	0	0	0	0	0	0	0		0	0	0	0	0	0	0	0	0	0	0		0	0	0	0	0	0	2	0	0	0.222222	0.666667		0	0	0	0	0	0	0	0	0	0	0
DENOVO1330	Fungi;Chytridiomycota;Neocallimastigomycetes;Neocallimastigales;Neocallimastigaceae	0	0	0	2	0	0	0	0	0	0.222222	0.666667		0	0	0	0	0	0	0	0	0	0	0		0	0	0	0	0	0	0	0	0	0	0		0	0	0	0	0	0	0	0	0	0	0
DENOVO1334	Fungi;Basidiomycota;Microbotryomycetes;Sporidiobolales;Incertae_sedis_25;Rhodotorula;Rhodotorula_ferulica|SH215113.06FU	0	0	0	0	0	0	0	0	0	0	0		0	0	0	0	0	0	0	0	0	0	0		0	0	0	2	0	0	0	0	0	0.222222	0.666667		0	0	0	0	0	0	0	0	0	0	0
DENOVO1335	Fungi;Chytridiomycota;Neocallimastigomycetes;Neocallimastigales;Neocallimastigaceae	0	0	0	0	0	0	0	0	0	0	0		0	0	0	0	0	0	0	0	0	0	0		0	0	0	0	0	0	0	0	2	0.222222	0.666667		0	0	0	0	0	0	0	0	0	0	0
DENOVO1342	Fungi;Ascomycota;Pezizomycetes;Pezizales;Pyronemataceae;Pseudaleuria;Pseudaleuria_sp|SH210307.06FU	0	0	0	0	0	0	0	0	0	0	0		0	0	0	0	0	0	0	0	0	0	0		0	0	0	0	0	0	0	0	0	0	0		1	0	1	0	0	0	0	0	0	0.222222	0.440959
DENOVO1345	Fungi;Ascomycota;Dothideomycetes;Pleosporales;Pleosporaceae;Pleosporaceae_unidentified;Pleosporaceae_sp|SH224797.06FU	0	0	0	0	0	0	0	0	2	0.222222	0.666667		0	0	0	0	0	0	0	0	0	0	0		0	0	0	0	0	0	0	0	0	0	0		0	0	0	0	0	0	0	0	0	0	0
DENOVO1353	Fungi;Ascomycota;Dothideomycetes;Pleosporales;Leptosphaeriaceae;Leptosphaeria	0	0	0	0	0	0	0	0	2	0.222222	0.666667		0	0	0	0	0	0	0	0	0	0	0		0	0	0	0	0	0	0	0	0	0	0		0	0	0	0	0	0	0	0	0	0	0
DENOVO1363	Fungi;Chytridiomycota;Neocallimastigomycetes;Neocallimastigales;Neocallimastigaceae;Neocallimastix;Neocallimastix_sp|SH193562.06FU	0	0	0	0	0	0	0	0	0	0	0		0	0	2	0	0	0	0	0	0	0.222222	0.666667		0	0	0	0	0	0	0	0	0	0	0		0	0	0	0	0	0	0	0	0	0	0
DENOVO1366	Fungi;Chytridiomycota;Neocallimastigomycetes;Neocallimastigales;Neocallimastigaceae	0	0	0	0	0	0	0	0	0	0	0		0	0	0	0	0	0	0	0	0	0	0		0	0	0	0	0	0	0	0	2	0.222222	0.666667		0	0	0	0	0	0	0	0	0	0	0
DENOVO1373	Fungi;Chytridiomycota;Neocallimastigomycetes;Neocallimastigales;Neocallimastigaceae	0	0	0	0	0	0	0	0	0	0	0		0	0	0	0	0	0	0	0	0	0	0		0	0	0	0	0	0	0	0	0	0	0		0	2	0	0	0	0	0	0	0	0.222222	0.666667
DENOVO1375	Fungi;Ascomycota;Dothideomycetes;Capnodiales;Davidiellaceae;Davidiella;Davidiella_tassiana|SH196750.06FU	0	0	0	0	0	0	0	0	0	0	0		0	0	0	0	0	0	0	0	0	0	0		0	0	0	0	0	0	0	0	0	0	0		0	0	0	2	0	0	0	0	0	0.222222	0.666667
DENOVO1379	Fungi;Ascomycota;Sordariomycetes;Sordariomycetes_unidentified;Sordariomycetes_unidentified_1;Sordariomycetes_unidentified_1;Sordariomycetes_sp|SH216771.06FU	0	0	1	0	0	0	0	1	0	0.222222	0.440959		0	0	0	0	0	0	0	0	0	0	0		0	0	0	0	0	0	0	0	0	0	0		0	0	0	0	0	0	0	0	0	0	0
DENOVO1386	Fungi;Ascomycota;Dothideomycetes;Botryosphaeriales;Incertae_sedis_33;Camarosporium;Camarosporium_sp|SH224142.06FU	0	0	0	0	0	0	0	0	0	0	0		0	0	0	0	0	0	0	0	0	0	0		0	0	0	0	0	0	0	2	0	0.222222	0.666667		0	0	0	0	0	0	0	0	0	0	0
DENOVO1388	Fungi;Ascomycota;Eurotiomycetes;Chaetothyriales;Herpotrichiellaceae;Capronia;Capronia_pilosella|SH232692.06FU	0	0	0	0	0	0	0	0	0	0	0		0	0	0	0	0	0	0	0	0	0	0		0	0	0	0	0	0	2	0	0	0.222222	0.666667		0	0	0	0	0	0	0	0	0	0	0
DENOVO1389	Fungi;Chytridiomycota;Neocallimastigomycetes;Neocallimastigales;Neocallimastigaceae	0	0	0	0	0	0	0	0	0	0	0		0	0	0	0	0	0	0	0	0	0	0		0	0	0	0	0	0	0	0	0	0	0		0	0	0	0	2	0	0	0	0	0.222222	0.666667
DENOVO1403	Fungi;Ascomycota;Sordariomycetes;Incertae_sedis_7;Plectosphaerellaceae;Lectera;Lectera_longa|SH219644.06FU	0	0	0	0	0	0	0	0	0	0	0		0	0	0	2	0	0	0	0	0	0.222222	0.666667		0	0	0	0	0	0	0	0	0	0	0		0	0	0	0	0	0	0	0	0	0	0
DENOVO1406	Fungi;Ascomycota;Sordariomycetes;Sordariales;Lasiosphaeriaceae;Podospora;Podospora_myriaspora|SH222871.06FU	0	0	0	2	0	0	0	0	0	0.222222	0.666667		0	0	0	0	0	0	0	0	0	0	0		0	0	0	0	0	0	0	0	0	0	0		0	0	0	0	0	0	0	0	0	0	0
DENOVO1409	Fungi;Glomeromycota	0	0	0	0	0	0	0	0	0	0	0		0	2	0	0	0	0	0	0	0	0.222222	0.666667		0	0	0	0	0	0	0	0	0	0	0		0	0	0	0	0	0	0	0	0	0	0
DENOVO1412	Fungi;Ascomycota;Sordariomycetes;Hypocreales;Incertae_sedis_3;Myrothecium	0	0	0	0	0	0	0	0	0	0	0		0	0	0	0	0	0	0	0	0	0	0		0	0	0	2	0	0	0	0	0	0.222222	0.666667		0	0	0	0	0	0	0	0	0	0	0
DENOVO1416	Fungi;Basidiomycota;Agaricomycetes;Agaricales;Agaricales_unidentified;Agaricales_unidentified_1	0	0	0	0	0	0	0	0	0	0	0		0	0	0	0	0	0	0	0	0	0	0		0	0	0	0	2	0	0	0	0	0.222222	0.666667		0	0	0	0	0	0	0	0	0	0	0
DENOVO1426	Fungi	0	0	0	0	0	0	0	0	0	0	0		0	0	0	0	0	0	0	2	0	0.222222	0.666667		0	0	0	0	0	0	0	0	0	0	0		0	0	0	0	0	0	0	0	0	0	0
DENOVO1427	Fungi;Basidiomycota;Agaricomycetes;Agaricales;Psathyrellaceae;Coprinopsis;Coprinopsis_nivea|SH200058.06FU	0	0	0	0	0	0	0	0	0	0	0		0	0	0	0	0	0	0	0	0	0	0		0	0	0	2	0	0	0	0	0	0.222222	0.666667		0	0	0	0	0	0	0	0	0	0	0
DENOVO1432	Fungi;Chytridiomycota;Neocallimastigomycetes;Neocallimastigales;Neocallimastigaceae	0	0	0	0	0	0	0	2	0	0.222222	0.666667		0	0	0	0	0	0	0	0	0	0	0		0	0	0	0	0	0	0	0	0	0	0		0	0	0	0	0	0	0	0	0	0	0
DENOVO1436	Fungi;Ascomycota;Dothideomycetes;Pleosporales;Incertae_sedis_13	0	0	0	0	0	0	0	0	0	0	0		0	0	0	0	0	0	0	0	0	0	0		0	0	0	0	0	2	0	0	0	0.222222	0.666667		0	0	0	0	0	0	0	0	0	0	0
DENOVO1441	Fungi;Chytridiomycota;Neocallimastigomycetes;Neocallimastigales;Neocallimastigaceae;Cyllamyces	0	0	0	0	0	0	0	0	0	0	0		2	0	0	0	0	0	0	0	0	0.222222	0.666667		0	0	0	0	0	0	0	0	0	0	0		0	0	0	0	0	0	0	0	0	0	0
DENOVO1451	Fungi;Chytridiomycota;Neocallimastigomycetes;Neocallimastigales;Neocallimastigaceae	0	0	0	0	0	0	0	0	0	0	0		0	0	0	0	0	0	0	0	0	0	0		0	0	0	0	0	0	0	0	0	0	0		0	2	0	0	0	0	0	0	0	0.222222	0.666667
DENOVO1453	Fungi;Chytridiomycota;Neocallimastigomycetes;Neocallimastigales;Neocallimastigaceae	0	0	0	2	0	0	0	0	0	0.222222	0.666667		0	0	0	0	0	0	0	0	0	0	0		0	0	0	0	0	0	0	0	0	0	0		0	0	0	0	0	0	0	0	0	0	0
DENOVO1454	Fungi;Chytridiomycota;Neocallimastigomycetes;Neocallimastigales;Neocallimastigaceae	0	0	0	0	0	0	0	0	0	0	0		0	0	0	0	0	0	2	0	0	0.222222	0.666667		0	0	0	0	0	0	0	0	0	0	0		0	0	0	0	0	0	0	0	0	0	0
DENOVO1457	Fungi;Chytridiomycota;Neocallimastigomycetes;Neocallimastigales;Neocallimastigaceae	0	0	0	0	0	0	0	0	0	0	0		2	0	0	0	0	0	0	0	0	0.222222	0.666667		0	0	0	0	0	0	0	0	0	0	0		0	0	0	0	0	0	0	0	0	0	0
DENOVO1458	Fungi;Ascomycota;Pezizomycetes;Pezizales;Pyronemataceae;Pyronemataceae_unidentified;Pyronemataceae_sp|SH226418.06FU	0	0	0	0	0	2	0	0	0	0.222222	0.666667		0	0	0	0	0	0	0	0	0	0	0		0	0	0	0	0	0	0	0	0	0	0		0	0	0	0	0	0	0	0	0	0	0
DENOVO1459	Fungi;Ascomycota;Sordariomycetes	0	0	0	0	0	0	0	0	0	0	0		0	0	0	0	0	0	0	0	1	0.111111	0.333333		0	0	0	0	0	0	0	0	0	0	0		0	0	0	0	0	0	0	0	1	0.111111	0.333333
DENOVO1461	Fungi;Ascomycota;Ascomycota_unidentified;Ascomycota_unidentified_1;Ascomycota_unidentified_1;Ascomycota_unidentified_1_1;Ascomycota_sp|SH226964.06FU	0	0	0	0	0	0	0	0	1	0.111111	0.333333		0	0	0	0	0	0	0	0	0	0	0		0	0	0	0	0	0	0	0	1	0.111111	0.333333		0	0	0	0	0	0	0	0	0	0	0
DENOVO1472	Fungi;Chytridiomycota;Neocallimastigomycetes;Neocallimastigales;Neocallimastigaceae;Cyllamyces;Cyllamyces_sp_CB3B1|SH226597.06FU	0	0	0	0	0	0	0	2	0	0.222222	0.666667		0	0	0	0	0	0	0	0	0	0	0		0	0	0	0	0	0	0	0	0	0	0		0	0	0	0	0	0	0	0	0	0	0
DENOVO1474	Fungi;Ascomycota;Dothideomycetes;Pleosporales;Sporormiaceae;Sporormiella;Sporormiella_sp|SH227240.06FU	0	0	0	0	0	0	0	0	0	0	0		0	0	0	0	0	0	0	0	0	0	0		0	0	0	0	0	0	0	0	0	0	0		0	0	0	0	0	2	0	0	0	0.222222	0.666667
DENOVO1476	Fungi;Ascomycota;Dothideomycetes;Pleosporales;Sporormiaceae	0	0	0	0	0	0	0	0	0	0	0		0	0	0	0	0	0	0	0	2	0.222222	0.666667		0	0	0	0	0	0	0	0	0	0	0		0	0	0	0	0	0	0	0	0	0	0
DENOVO1479	Fungi;Ascomycota;Dothideomycetes;Pleosporales	0	0	0	0	0	0	0	0	0	0	0		0	0	0	0	0	0	0	0	0	0	0		0	0	0	0	2	0	0	0	0	0.222222	0.666667		0	0	0	0	0	0	0	0	0	0	0
DENOVO1488	Fungi;Chytridiomycota;Neocallimastigomycetes;Neocallimastigales;Neocallimastigaceae;Cyllamyces;Cyllamyces_aberensis|SH226598.06FU	0	0	0	0	0	0	0	0	2	0.222222	0.666667		0	0	0	0	0	0	0	0	0	0	0		0	0	0	0	0	0	0	0	0	0	0		0	0	0	0	0	0	0	0	0	0	0
DENOVO1494	Fungi;Ascomycota;Sordariomycetes;Sordariales;Lasiosphaeriaceae;Podospora;Podospora_myriaspora|SH222871.06FU	0	0	0	0	0	0	0	0	0	0	0		0	0	0	0	0	0	0	0	0	0	0		0	0	0	0	0	0	0	0	0	0	0		0	0	0	0	0	0	0	2	0	0.222222	0.666667
DENOVO1496	Fungi;Chytridiomycota;Neocallimastigomycetes;Neocallimastigales;Neocallimastigaceae;Cyllamyces	0	0	0	0	2	0	0	0	0	0.222222	0.666667		0	0	0	0	0	0	0	0	0	0	0		0	0	0	0	0	0	0	0	0	0	0		0	0	0	0	0	0	0	0	0	0	0
DENOVO1497	Fungi;Basidiomycota;Agaricomycetes;Agaricales;Psathyrellaceae;Coprinopsis	0	0	0	0	0	0	0	0	1	0.111111	0.333333		0	0	0	1	0	0	0	0	0	0.111111	0.333333		0	0	0	0	0	0	0	0	0	0	0		0	0	0	0	0	0	0	0	0	0	0
DENOVO1500	Fungi;Chytridiomycota;Neocallimastigomycetes;Neocallimastigales;Neocallimastigaceae;Cyllamyces	0	0	0	0	0	0	0	0	0	0	0		0	0	0	0	0	0	0	0	0	0	0		0	0	0	0	0	0	0	0	0	0	0		0	2	0	0	0	0	0	0	0	0.222222	0.666667
DENOVO1501	Fungi;Ascomycota;Sordariomycetes;Diaporthales	2	0	0	0	0	0	0	0	0	0.222222	0.666667		0	0	0	0	0	0	0	0	0	0	0		0	0	0	0	0	0	0	0	0	0	0		0	0	0	0	0	0	0	0	0	0	0
DENOVO1508	Fungi;Basidiomycota;Agaricomycetes;Agaricales;Psathyrellaceae;Coprinopsis;Coprinopsis_sp|SH229020.06FU	0	0	0	0	0	0	0	0	0	0	0		0	0	0	0	2	0	0	0	0	0.222222	0.666667		0	0	0	0	0	0	0	0	0	0	0		0	0	0	0	0	0	0	0	0	0	0
DENOVO1511	Fungi;Chytridiomycota;Neocallimastigomycetes;Neocallimastigales;Neocallimastigaceae	0	0	0	0	0	0	0	0	0	0	0		0	0	0	0	0	0	0	0	0	0	0		0	0	0	0	0	0	0	0	0	0	0		0	2	0	0	0	0	0	0	0	0.222222	0.666667
DENOVO1512	Fungi;Chytridiomycota;Neocallimastigomycetes;Neocallimastigales;Neocallimastigaceae	0	0	0	0	0	0	0	0	0	0	0		0	0	0	0	0	0	0	0	0	0	0		0	0	0	0	0	0	0	0	0	0	0		0	2	0	0	0	0	0	0	0	0.222222	0.666667
DENOVO1520	Fungi;Chytridiomycota;Neocallimastigomycetes;Neocallimastigales;Neocallimastigaceae	0	0	0	0	0	0	0	0	0	0	0		0	2	0	0	0	0	0	0	0	0.222222	0.666667		0	0	0	0	0	0	0	0	0	0	0		0	0	0	0	0	0	0	0	0	0	0
DENOVO1525	Fungi;Ascomycota;Dothideomycetes;Botryosphaeriales;Incertae_sedis_33;Camarosporium;Camarosporium_sp|SH224142.06FU	0	0	0	0	0	0	0	0	0	0	0		0	0	0	0	0	0	0	0	0	0	0		0	0	0	0	0	2	0	0	0	0.222222	0.666667		0	0	0	0	0	0	0	0	0	0	0
DENOVO1527	Fungi;Chytridiomycota;Neocallimastigomycetes;Neocallimastigales;Neocallimastigaceae;Cyllamyces	0	0	0	0	0	0	0	0	0	0	0		0	0	0	0	0	0	0	0	0	0	0		0	0	0	0	0	0	0	0	0	0	0		0	0	0	0	2	0	0	0	0	0.222222	0.666667
DENOVO1531	Fungi	0	2	0	0	0	0	0	0	0	0.222222	0.666667		0	0	0	0	0	0	0	0	0	0	0		0	0	0	0	0	0	0	0	0	0	0		0	0	0	0	0	0	0	0	0	0	0
DENOVO1534	Fungi;Chytridiomycota;Neocallimastigomycetes;Neocallimastigales;Neocallimastigaceae	0	0	0	0	0	0	0	0	0	0	0		0	0	0	0	0	0	0	0	0	0	0		0	0	0	0	0	0	0	0	2	0.222222	0.666667		0	0	0	0	0	0	0	0	0	0	0
DENOVO1535	Fungi;Ascomycota;Dothideomycetes;Botryosphaeriales;Incertae_sedis_33;Camarosporium;Camarosporium_sp|SH224142.06FU	0	0	0	0	0	0	0	0	0	0	0		0	0	0	0	0	0	2	0	0	0.222222	0.666667		0	0	0	0	0	0	0	0	0	0	0		0	0	0	0	0	0	0	0	0	0	0
DENOVO1538	Fungi;Chytridiomycota;Neocallimastigomycetes;Neocallimastigales;Neocallimastigaceae;Cyllamyces;Cyllamyces_sp_CB3B1|SH226597.06FU	0	0	0	0	0	0	0	0	0	0	0		0	0	0	0	0	2	0	0	0	0.222222	0.666667		0	0	0	0	0	0	0	0	0	0	0		0	0	0	0	0	0	0	0	0	0	0
DENOVO1544	Fungi;Ascomycota	0	0	0	0	0	0	0	0	0	0	0		0	0	0	0	0	0	1	0	0	0.111111	0.333333		1	0	0	0	0	0	0	0	0	0.111111	0.333333		0	0	0	0	0	0	0	0	0	0	0
DENOVO1553	Fungi;Ascomycota;Sordariomycetes;Sordariales;Lasiosphaeriaceae;Podospora;Podospora_myriaspora|SH222871.06FU	0	0	0	0	0	0	0	0	0	0	0		0	0	1	0	0	0	0	0	0	0.111111	0.333333		0	1	0	0	0	0	0	0	0	0.111111	0.333333		0	0	0	0	0	0	0	0	0	0	0
DENOVO1554	Fungi;Chytridiomycota;Neocallimastigomycetes;Neocallimastigales;Neocallimastigaceae	0	2	0	0	0	0	0	0	0	0.222222	0.666667		0	0	0	0	0	0	0	0	0	0	0		0	0	0	0	0	0	0	0	0	0	0		0	0	0	0	0	0	0	0	0	0	0
DENOVO1558	Fungi;Ascomycota	0	0	0	0	0	0	0	0	2	0.222222	0.666667		0	0	0	0	0	0	0	0	0	0	0		0	0	0	0	0	0	0	0	0	0	0		0	0	0	0	0	0	0	0	0	0	0
DENOVO1562	Fungi;Chytridiomycota;Neocallimastigomycetes;Neocallimastigales;Neocallimastigaceae	0	0	0	0	0	0	0	0	0	0	0		0	0	0	0	0	0	0	0	0	0	0		0	0	0	0	0	0	0	0	0	0	0		0	2	0	0	0	0	0	0	0	0.222222	0.666667
DENOVO1568	Fungi;Ascomycota;Eurotiomycetes;Chaetothyriales;Chaetothyriales_unidentified;Chaetothyriales_unidentified_1;Chaetothyriales_sp|SH228288.06FU	0	0	0	0	0	0	0	1	0	0.111111	0.333333		0	0	0	0	0	1	0	0	0	0.111111	0.333333		0	0	0	0	0	0	0	0	0	0	0		0	0	0	0	0	0	0	0	0	0	0
DENOVO1573	Fungi;Ascomycota;Dothideomycetes;Pleosporales;Phaeosphaeriaceae	0	0	0	0	0	0	0	0	0	0	0		0	0	0	0	0	0	0	0	0	0	0		0	0	0	0	0	0	0	0	0	0	0		0	0	2	0	0	0	0	0	0	0.222222	0.666667
DENOVO1581	Fungi;Ascomycota;Dothideomycetes;Botryosphaeriales;Incertae_sedis_33;Camarosporium;Camarosporium_sp|SH224142.06FU	0	0	0	0	0	0	0	0	0	0	0		0	0	0	0	0	0	0	0	0	0	0		0	0	0	0	0	2	0	0	0	0.222222	0.666667		0	0	0	0	0	0	0	0	0	0	0
DENOVO1582	Fungi;Ascomycota;Sordariomycetes;Sordariales;Lasiosphaeriaceae;Podospora;Podospora_myriaspora|SH222871.06FU	0	0	0	0	0	0	0	1	0	0.111111	0.333333		0	0	0	0	0	0	0	0	0	0	0		0	0	0	0	0	0	0	1	0	0.111111	0.333333		0	0	0	0	0	0	0	0	0	0	0
DENOVO1589	Fungi;Chytridiomycota;Neocallimastigomycetes;Neocallimastigales;Neocallimastigaceae;Cyllamyces	0	0	0	0	0	0	0	0	0	0	0		0	0	0	0	0	0	0	0	0	0	0		0	0	0	0	0	0	0	2	0	0.222222	0.666667		0	0	0	0	0	0	0	0	0	0	0
DENOVO1590	Fungi;Ascomycota;Dothideomycetes;Pleosporales;Sporormiaceae;Sporormiella;Sporormiella_sp|SH227240.06FU	0	0	0	0	0	0	0	0	0	0	0		0	0	0	0	0	0	0	0	0	0	0		1	0	0	1	0	0	0	0	0	0.222222	0.440959		0	0	0	0	0	0	0	0	0	0	0
DENOVO1594	Fungi;Ascomycota	0	0	0	0	0	0	0	0	0	0	0		0	0	0	0	0	0	0	0	0	0	0		0	0	0	0	0	0	0	1	0	0.111111	0.333333		0	1	0	0	0	0	0	0	0	0.111111	0.333333
DENOVO1597	Fungi;Ascomycota;Dothideomycetes;Botryosphaeriales;Incertae_sedis_33;Camarosporium;Camarosporium_sp|SH224142.06FU	0	0	0	0	0	0	0	0	0	0	0		0	0	0	0	0	0	0	0	0	0	0		0	0	1	0	0	0	0	0	0	0.111111	0.333333		0	0	0	0	1	0	0	0	0	0.111111	0.333333
DENOVO1602	Fungi;Chytridiomycota;Neocallimastigomycetes;Neocallimastigales;Neocallimastigaceae;Orpinomyces;Orpinomyces_sp_NIANP59|SH192572.06FU	0	2	0	0	0	0	0	0	0	0.222222	0.666667		0	0	0	0	0	0	0	0	0	0	0		0	0	0	0	0	0	0	0	0	0	0		0	0	0	0	0	0	0	0	0	0	0
DENOVO1603	Fungi;Ascomycota;Dothideomycetes;Pleosporales;Sporormiaceae;Preussia;Preussia_flanaganii|SH190474.06FU	0	0	0	0	0	0	0	0	0	0	0		0	0	0	0	0	0	0	0	0	0	0		0	0	0	2	0	0	0	0	0	0.222222	0.666667		0	0	0	0	0	0	0	0	0	0	0
DENOVO1605	Fungi;Ascomycota;Sordariomycetes;Sordariales;Lasiosphaeriaceae;Podospora;Podospora_myriaspora|SH222871.06FU	0	0	0	0	0	0	0	0	0	0	0		0	0	0	0	0	0	0	0	1	0.111111	0.333333		0	0	1	0	0	0	0	0	0	0.111111	0.333333		0	0	0	0	0	0	0	0	0	0	0
DENOVO1606	Fungi;Chytridiomycota;Neocallimastigomycetes;Neocallimastigales;Neocallimastigaceae	0	0	0	0	0	0	0	0	0	0	0		0	0	0	0	0	2	0	0	0	0.222222	0.666667		0	0	0	0	0	0	0	0	0	0	0		0	0	0	0	0	0	0	0	0	0	0
DENOVO1611	Fungi;Ascomycota;Ascomycota_unidentified;Ascomycota_unidentified_1;Ascomycota_unidentified_1;Ascomycota_unidentified_1_1;Ascomycota_sp|SH241024.06FU	0	0	0	0	0	0	0	0	0	0	0		0	0	0	0	0	0	2	0	0	0.222222	0.666667		0	0	0	0	0	0	0	0	0	0	0		0	0	0	0	0	0	0	0	0	0	0
DENOVO1613	Fungi;Chytridiomycota;Neocallimastigomycetes;Neocallimastigales;Neocallimastigaceae	0	0	0	0	0	0	0	0	0	0	0		0	2	0	0	0	0	0	0	0	0.222222	0.666667		0	0	0	0	0	0	0	0	0	0	0		0	0	0	0	0	0	0	0	0	0	0
DENOVO1615	Fungi;Ascomycota;Dothideomycetes;Pleosporales	0	0	0	0	0	0	0	0	0	0	0		0	0	0	0	0	0	0	0	0	0	0		0	0	0	0	0	0	0	0	0	0	0		0	0	0	0	0	2	0	0	0	0.222222	0.666667
DENOVO1618	Fungi;Chytridiomycota;Neocallimastigomycetes;Neocallimastigales;Neocallimastigaceae;Cyllamyces;Cyllamyces_sp_CB3B1|SH226597.06FU	0	0	0	0	0	0	0	0	0	0	0		0	0	0	0	0	0	0	0	0	0	0		0	0	0	0	0	0	0	0	0	0	0		0	0	0	0	2	0	0	0	0	0.222222	0.666667

## Sheet: Table S4
A multi-kingdom metabarcoding study on cattle grazing Alpine pastures discloses intra-seasonal shifts in plant selection and faecal microbiota
Table S4. Bacterial taxa abundance according to breed and collection time
		T1												T2												T3												T4
		Alpine Grey			Simmental									Alpine Grey			Simmental									Alpine Grey			Simmental									Alpine Grey			Simmental
OTU		0522-G1-T1	4112-G2-T1	6015-G3-T1	8602-PR1-T1	1497-PR2-T1	9611-PR3-T1	8601-PR4-T1	1909773-PR5-T1	4979-PR6-T1	average	st.dv		0522-G1-T2	6015-G2-T2	0315-G3-T2	8602-PR1-T2	1497-PR2-T2	9611-PR3-T2	4141-PR4-T2	4546-PR5-T2	4979-PR6-T2	average	st.dv		0522-G1-T3	0315-G2-T3	7526-G3-T3	8602-PR1-T3	1497-PR2-T3	9611-PR3-T3	4141-PR4-T3	4546-PR5-T3	8601-PR6-T3	average	st.dv		0522-G1-T4	4112-G2-T4	1840315-G3-T4	NN-PR1-T4	8602-PR2-T4	4141-PR3-T4	4546-PR4-T4	8601-PR5-T4	1909773-PR6-T4	average	st.dv
DENOVO1	Bacteria;Firmicutes;Clostridia;Clostridiales;Ruminococcaceae	2734	4011	3668	2239	2589	2643	2050	2568	1817	2702.11	716.289		2917	2651	2710	3808	3002	2727	4053	3402	3752	3224.67	538.729		2558	2164	3256	3472	2532	1905	3335	5179	1981	2931.33	1028.15		3099	3329	2306	1680	3924	4848	3987	3171	3053	3266.33	933.995
DENOVO240	Bacteria;Firmicutes;Clostridia;Clostridiales	1433	2565	1826	1069	1554	1361	953	1260	1039	1451.11	500.101		1498	1434	1508	2100	1825	1488	2455	1819	1945	1785.78	344.054		1348	1157	1908	2116	1433	1196	1872	2887	1116	1670.33	584.387		1487	1973	1278	812	2278	2717	2093	2022	1537	1799.67	575.565
DENOVO2	Bacteria	1370	2024	1801	918	780	1443	905	711	515	1163	520.469		1436	1161	1178	2391	1227	1000	2529	1730	1908	1617.78	558.399		1861	947	2352	2452	674	647	1150	2358	842	1475.89	771.737		3436	3203	1519	527	1224	2371	2810	608	2145	1982.56	1076
DENOVO4	Bacteria;Bacteroidetes;Bacteroidia;Bacteroidales;Rikenellaceae;Alistipes	1106	2590	1811	551	1522	1394	567	1156	602	1255.44	671.69		1639	1021	749	1712	1620	1204	1486	2104	1984	1502.11	441.44		1495	1009	1503	1469	1625	984	1200	2546	622	1383.67	542.812		1321	1234	1090	571	1295	2558	1540	2665	1257	1503.44	681.276
DENOVO9	Bacteria;Bacteroidetes	1020	935	1258	850	758	964	876	351	471	831.444	277.098		847	1020	1301	1921	757	929	1356	1070	1161	1151.33	349.675		656	818	1020	1204	520	450	553	1088	811	791.111	268.547		470	1671	669	283	651	931	771	906	856	800.889	388.355
DENOVO3	Bacteria;Bacteroidetes;Bacteroidia;Bacteroidales	603	726	880	728	592	600	693	429	252	611.444	183.217		829	427	637	929	732	630	1227	765	753	769.889	222.01		778	503	1071	987	521	407	786	1151	536	748.889	273.627		657	1111	848	302	918	1433	1205	970	902	927.333	323.94
DENOVO43	Bacteria;Bacteroidetes	420	655	1079	342	698	675	323	413	265	541.111	259.656		520	603	685	621	804	643	962	862	539	693.222	151.136		599	792	1001	702	464	464	433	1194	464	679.222	271.062		820	1172	609	193	667	1061	1565	652	753	832.444	392.012
DENOVO6	Bacteria;Firmicutes;Clostridia;Clostridiales;Peptostreptococcaceae;Clostridium XI	580	229	526	566	392	435	552	1626	899	645	409.469		646	353	355	805	589	382	716	649	717	579.111	172.641		817	222	631	599	979	832	1378	1124	342	769.333	366.872		638	509	226	1221	1068	665	670	725	1021	749.222	307.378
DENOVO35	Bacteria;Bacteroidetes;Bacteroidia;Bacteroidales	1230	523	1009	213	540	705	183	702	192	588.556	368.117		595	553	548	993	479	708	632	970	436	657.111	200.361		683	453	1002	1057	428	290	352	1113	285	629.222	342.937		648	713	562	204	653	774	823	1165	1021	729.222	274.392
DENOVO16	Bacteria;Bacteroidetes;Bacteroidia;Bacteroidales;Bacteroidaceae;Bacteroides	380	599	1028	386	575	581	447	645	284	547.222	217.54		655	438	480	686	593	547	709	664	554	591.778	94.4772		840	353	822	721	392	485	493	788	312	578.444	213.477		814	763	640	253	470	910	719	477	837	653.667	214.159
DENOVO22	Archaea;Euryarchaeota;Methanobacteria;Methanobacteriales;Methanobacteriaceae;Methanobrevibacter	674	131	305	125	662	373	116	1840	115	482.333	556.32		772	249	381	331	618	619	276	304	81	403.444	220.238		662	411	619	885	1130	746	906	516	77	661.333	308.977		1070	297	541	867	1293	1028	711	315	1130	805.778	361.292
DENOVO8	Bacteria;Bacteroidetes;Bacteroidia;Bacteroidales;Bacteroidaceae;Bacteroides	403	662	906	377	473	540	423	509	286	508.778	183.392		482	319	360	743	455	343	812	557	655	525.111	179.357		677	343	631	962	322	361	353	711	494	539.333	220.746		784	789	472	215	721	722	719	821	629	652.444	194.551
DENOVO40	Bacteria	507	616	421	274	440	689	342	229	222	415.556	166.454		510	512	505	714	622	552	685	470	556	569.556	85.4197		327	380	580	775	300	304	286	492	436	431.111	162.794		513	644	440	229	587	459	561	752	665	538.889	153.311
DENOVO5	Bacteria;Firmicutes;Clostridia;Clostridiales;Peptostreptococcaceae;Clostridium XI	257	179	350	484	320	362	447	1214	529	460.222	303.211		520	230	301	646	462	409	464	468	448	438.667	119.953		603	185	443	511	625	603	767	793	235	529.444	211.837		566	315	184	755	662	493	460	416	659	501.111	181.549
DENOVO10	Bacteria;Bacteroidetes;Bacteroidia;Bacteroidales;Porphyromonadaceae	423	735	836	340	474	427	291	411	264	466.778	194.621		457	356	318	594	576	492	600	530	569	499.111	103.706		438	309	630	669	273	259	353	759	252	438	197.166		462	473	372	199	407	697	520	679	529	482	152.881
DENOVO85	Bacteria;Bacteroidetes	574	443	640	143	475	669	139	222	117	380.222	226.421		318	434	554	571	465	570	922	515	485	537.111	164.962		345	277	615	399	272	328	204	649	456	393.889	153.771		423	398	255	369	774	420	476	624	477	468.444	151.044
DENOVO136	Bacteria;Bacteroidetes	460	518	924	458	414	320	438	230	183	438.333	213.971		334	330	431	953	537	291	648	418	243	465	222.241		380	297	585	717	264	272	149	485	277	380.667	181.175		455	853	179	148	389	356	617	515	503	446.111	216.34
DENOVO126	Bacteria;Bacteroidetes	305	504	709	290	470	387	301	393	277	404	140.235		554	355	406	573	634	338	539	402	451	472.444	105.474		610	318	620	549	382	227	236	549	302	421.444	160.562		715	513	319	113	262	470	575	279	413	406.556	183.683
DENOVO15	Bacteria;Firmicutes;Clostridia;Clostridiales;Ruminococcaceae	440	426	456	292	336	402	280	468	396	388.444	69.8339		371	393	459	511	318	402	461	526	934	486.111	180.775		289	264	485	285	272	338	384	630	296	360.333	123.139		319	359	325	295	622	630	573	453	390	440.667	134.643
DENOVO30	Bacteria;Firmicutes;Clostridia;Clostridiales	392	625	398	157	288	483	170	253	199	329.444	157.83		358	439	503	283	398	530	558	582	475	458.444	98.3986		402	338	554	445	274	336	304	521	361	392.778	96.4816		675	331	486	145	345	842	774	300	496	488.222	234.585
DENOVO24	Bacteria;Verrucomicrobia;Verrucomicrobiae;Verrucomicrobiales;Verrucomicrobiaceae	433	396	208	213	396	286	219	337	170	295.333	98.0969		230	133	287	654	274	176	648	401	196	333.222	195.74		262	233	320	428	333	162	646	1520	114	446.444	431.936		363	426	497	315	352	1102	415	388	587	493.889	242.33
DENOVO49	Bacteria;Firmicutes;Clostridia;Clostridiales	367	306	522	391	296	262	341	219	285	332.111	88.5557		353	215	332	885	427	377	541	364	612	456.222	198.499		297	414	335	896	201	321	209	433	385	387.889	207.172		429	465	202	126	728	406	398	421	210	376.111	179.713
DENOVO7	Bacteria;Bacteroidetes;Bacteroidia;Bacteroidales;Rikenellaceae;Alistipes	506	377	538	220	412	584	220	324	269	383.333	136.952		310	302	288	489	460	514	505	477	499	427.111	96.7632		305	180	400	393	282	306	247	552	271	326.222	108.628		463	264	261	112	497	510	379	301	393	353.333	130.829
DENOVO17	Bacteria;Firmicutes;Negativicutes;Selenomonadales;Acidaminococcaceae	277	371	470	329	321	375	289	286	206	324.889	74.9624		306	264	402	639	375	261	595	376	305	391.444	137.555		366	239	514	507	235	204	310	603	248	358.444	147.493		329	496	365	174	504	535	544	423	356	414	120.952
DENOVO39	Bacteria;Bacteroidetes	157	515	405	270	236	285	277	239	182	285.111	111.299		214	164	228	468	288	224	717	440	435	353.111	177.323		262	271	416	660	252	260	293	517	154	342.778	158.599		289	477	286	123	356	450	493	392	248	346	121.441
DENOVO20	Bacteria	476	497	356	237	292	449	230	49	180	307.333	150.404		258	311	479	500	392	388	620	423	290	406.778	114.646		232	338	482	416	135	161	197	509	248	302	139.71		184	381	301	101	278	398	493	184	373	299.222	125.367
DENOVO12	Bacteria	366	455	444	183	375	272	143	229	157	291.556	121.816		409	366	378	323	517	289	448	469	327	391.778	75.3704		458	217	405	254	245	215	223	407	127	283.444	111.85		417	317	248	106	302	376	458	177	311	301.333	111.969
DENOVO11	Bacteria;Proteobacteria	311	298	630	142	310	321	155	178	104	272.111	158.845		437	315	293	327	336	415	444	302	544	379.222	85.2082		347	241	386	376	240	236	280	483	171	306.667	97.9081		342	315	250	162	259	406	276	271	314	288.333	67.8583
DENOVO42	Bacteria;Bacteroidetes	302	435	683	239	219	432	184	166	80	304.444	184.478		313	264	161	208	256	404	436	331	269	293.556	88.0669		618	212	303	293	177	150	220	410	276	295.444	143.807		353	426	229	119	210	565	400	431	352	342.778	136.11
DENOVO44	Bacteria;Bacteroidetes	580	864	281	147	353	253	133	172	127	323.333	248.643		183	200	266	281	306	282	326	452	487	309.222	102.194		182	273	356	359	153	199	161	310	194	243	82.5348		376	483	333	112	192	383	519	389	414	355.667	130.019
DENOVO119	Bacteria	348	361	382	180	337	359	148	203	134	272.444	103.22		267	275	355	562	367	580	393	303	353	383.889	114.238		220	235	263	660	190	241	184	408	253	294.889	151.768		288	317	212	105	368	330	368	252	225	273.889	85.2518
DENOVO13	Bacteria;Bacteroidetes;Bacteroidia;Bacteroidales	264	403	643	7	596	195	8	191	59	262.889	238.976		306	239	401	38	385	211	350	544	239	301.444	142.954		170	225	262	815	684	195	321	392	145	356.556	237.649		555	342	123	189	201	324	283	370	257	293.778	126.247
DENOVO52	Bacteria;Verrucomicrobia;Subdivision5;Subdivision5_genera_incertae_sedis;Subdivision5_genera_incertae_sedis;Subdivision5_genera_incertae_sedis	617	363	1	398	148	47	307	144	79	233.778	201.35		123	28	1097	124	232	164	403	619	167	328.556	338.626		355	229	1295	23	178	82	74	791	21	338.667	432.113		237	402	188	45	15	301	501	30	887	289.556	280.637
DENOVO32	Bacteria;Firmicutes;Clostridia	205	191	280	242	263	251	218	367	228	249.444	52.2425		276	194	267	342	255	218	290	246	332	268.889	48.4031		230	185	328	330	355	323	394	468	190	311.444	94.4353		232	309	204	306	443	385	319	335	294	314.111	71.9904
DENOVO70	Bacteria;Bacteroidetes;Bacteroidia;Bacteroidales;Prevotellaceae	264	279	505	99	401	201	89	185	186	245.444	136.07		216	100	134	287	267	268	1031	310	321	326	275.162		315	215	212	361	312	242	387	458	212	301.556	88.5143		183	377	316	109	216	321	267	158	146	232.556	92.1156
DENOVO84	Bacteria;Firmicutes;Clostridia;Clostridiales;Lachnospiraceae	277	314	491	157	203	292	132	162	101	236.556	121.331		299	107	188	290	201	309	298	324	412	269.778	89.9163		315	86	214	347	196	165	260	593	154	258.889	149.257		331	304	143	145	338	432	430	202	272	288.556	108.759
DENOVO872	Bacteria;Bacteroidetes;Bacteroidia;Bacteroidales;Bacteroidaceae;Bacteroides	172	239	452	121	306	299	141	219	69	224.222	116.624		213	216	213	338	376	205	280	289	232	262.444	62.1392		239	121	359	428	273	167	213	434	130	262.667	120.378		191	300	264	79	292	279	311	196	378	254.444	87.2254
DENOVO14	Bacteria;Firmicutes	220	223	283	154	239	273	164	145	141	204.667	55.2155		235	297	260	176	272	226	349	266	465	282.889	83.3793		252	214	386	267	199	117	197	261	251	238.222	72.5065		254	230	245	92	289	331	366	284	339	270	80.9475
DENOVO4422	Bacteria;Firmicutes;Clostridia;Clostridiales;Ruminococcaceae	64	258	99	148	203	191	136	244	228	174.556	66.9367		289	177	106	266	247	320	275	288	357	258.333	75.5348		217	95	207	232	335	225	422	653	92	275.333	175.47		258	255	128	174	303	526	532	210	199	287.222	146.197
DENOVO1818	Bacteria;Bacteroidetes;Bacteroidia;Bacteroidales;Bacteroidaceae;Bacteroides	146	442	454	160	251	184	165	210	153	240.556	122.057		195	177	190	263	359	254	383	279	234	259.333	72.4759		239	190	344	227	210	193	206	408	58	230.556	98.9294		222	394	275	95	197	339	354	59	289	247.111	114.915
DENOVO19	Bacteria;Firmicutes;Clostridia;Clostridiales;Ruminococcaceae	212	211	303	142	231	247	130	155	163	199.333	56.6767		320	221	259	94	216	194	394	292	345	259.444	90.2581		208	132	319	146	163	190	303	372	121	217.111	91.5375		247	266	221	153	293	385	325	518	281	298.778	104.634
DENOVO18	Bacteria;Bacteroidetes;Bacteroidia;Bacteroidales;Bacteroidaceae;Bacteroides	123	299	456	175	253	270	198	175	151	233.333	101.63		161	128	260	412	238	246	439	263	265	268	101.555		182	79	196	257	198	138	158	446	195	205.444	102.54		231	358	198	95	227	333	285	219	177	235.889	80.5411
DENOVO73	Bacteria	263	295	260	179	312	282	184	140	121	226.222	70.8974		266	237	287	179	234	198	278	302	307	254.222	45.2376		229	191	264	203	114	158	93	334	157	193.667	75.0666		362	296	160	82	288	252	375	212	180	245.222	96.3039
DENOVO124	Bacteria;Bacteroidetes	153	192	301	156	218	256	156	137	115	187.111	60.7298		210	188	196	490	323	273	196	277	181	259.333	99.6494		148	221	336	372	299	182	65	274	261	239.778	96.5217		160	332	220	67	174	120	388	256	242	217.667	101.01
DENOVO56	Bacteria	336	531	56	38	171	204	42	113	125	179.556	162.13		373	167	146	162	293	202	148	425	225	237.889	103.117		324	42	206	288	100	101	70	217	111	162.111	100.069		188	226	182	46	101	136	444	1054	271	294.222	306.747
DENOVO57	Bacteria;Firmicutes;Clostridia;Clostridiales	198	269	204	62	183	225	75	106	167	165.444	70.3049		182	162	244	367	348	300	259	328	243	270.333	71.318		195	191	321	323	119	225	142	312	75	211.444	91.7988		274	172	198	60	110	239	385	96	267	200.111	103.087
DENOVO28	Bacteria;Firmicutes;Erysipelotrichia;Erysipelotrichales;Erysipelotrichaceae;Turicibacter	102	34	101	198	197	172	197	470	257	192	124.167		232	96	145	230	182	78	161	224	204	172.444	57.2846		183	65	136	241	285	375	476	430	93	253.778	148.592		214	74	64	424	389	174	295	139	227	222.222	127.56
DENOVO144	Bacteria;Bacteroidetes	147	411	290	50	179	294	57	86	20	170.444	134.717		110	276	253	147	429	174	276	197	72	214.889	107.695		128	155	482	422	114	132	58	307	115	212.556	152.256		335	283	256	51	66	161	506	138	349	238.333	148.486
DENOVO21	Bacteria;Bacteroidetes;Bacteroidia;Bacteroidales;Prevotellaceae	167	145	292	53	201	166	39	173	114	150	76.5588		158	157	90	231	178	216	353	179	262	202.667	75.0367		153	140	200	265	205	161	180	353	150	200.778	68.8146		196	201	236	104	246	444	250	248	227	239.111	89.4056
DENOVO34	Bacteria;Verrucomicrobia;Subdivision5;Subdivision5_genera_incertae_sedis;Subdivision5_genera_incertae_sedis;Subdivision5_genera_incertae_sedis	308	283	344	65	193	143	56	80	69	171.222	114.921		230	231	190	187	159	163	307	352	149	218.667	69.9982		316	140	334	187	95	130	95	348	148	199.222	104.123		230	214	186	47	132	200	321	227	250	200.778	76.803
DENOVO55	Bacteria;Firmicutes	146	145	204	172	167	161	145	167	159	162.889	18.5435		208	202	217	235	183	189	268	148	268	213.111	39.3651		158	144	203	157	142	152	216	225	126	169.222	35.8077		216	277	156	141	362	273	234	322	180	240.111	75.1123
DENOVO99	Bacteria;Firmicutes;Clostridia	253	224	372	129	205	158	141	143	88	190.333	85.3171		185	173	241	165	248	235	233	247	217	216	32.9242		192	115	260	210	133	121	100	272	88	165.667	69.676		292	190	215	68	257	232	255	163	237	212.111	66.0766
DENOVO41	Bacteria	129	286	99	104	166	227	86	68	42	134.111	79.0972		199	297	358	342	309	159	277	253	181	263.889	71.1186		212	222	249	258	180	127	120	294	140	200.222	62.2069		80	253	179	33	126	128	295	234	225	172.556	86.7656
DENOVO789	Bacteria;Bacteroidetes	209	244	321	114	189	172	126	109	106	176.667	73.0171		98	146	176	510	184	158	305	106	258	215.667	128.953		137	268	198	494	100	123	186	167	285	217.556	120.778		93	193	110	77	293	182	89	156	193	154	69.7872
DENOVO23	Bacteria;Firmicutes;Clostridia;Clostridiales	106	361	371	147	235	338	150	100	140	216.444	112.218		141	229	326	189	148	83	212	229	394	216.778	95.3936		65	129	218	330	156	95	111	219	116	159.889	82.393		113	190	183	55	224	140	223	166	183	164.111	54.2458
DENOVO25	Bacteria;Firmicutes;Clostridia;Clostridiales;Ruminococcaceae	50	152	28	124	84	338	125	181	78	128.889	92.211		308	197	148	483	107	219	243	113	282	233.333	117.057		261	86	282	217	62	140	85	164	166	162.556	78.6068		386	199	60	172	179	126	194	519	203	226.444	139.826
DENOVO67	Bacteria;Firmicutes;Clostridia;Clostridiales;Ruminococcaceae;Flavonifractor	180	238	278	107	175	150	128	158	106	168.889	57.8521		218	123	136	201	156	151	275	231	190	186.778	49.7488		136	92	186	143	128	167	266	344	114	175.111	80.925		197	202	184	119	226	294	248	260	200	214.444	50.4582
DENOVO29	Archaea;Euryarchaeota;Methanomicrobia;Methanomicrobiales;Methanocorpusculaceae;Methanocorpusculum	105	116	385	159	30	226	175	0	126	146.889	113.069		0	150	311	866	115	22	421	139	345	263.222	268.072		1	236	87	626	4	9	96	37	257	150.333	202.63		0	748	96	38	233	289	78	149	30	184.556	232.005
DENOVO143	Bacteria;Firmicutes	285	133	233	134	149	320	134	105	85	175.333	83.1339		189	179	214	244	259	236	263	224	238	227.333	29.0172		145	142	194	204	85	137	84	257	178	158.444	56.2163		348	163	77	47	221	241	191	224	115	180.778	92.5267
DENOVO2357	Bacteria;Bacteroidetes	192	268	355	38	248	221	60	106	34	169.111	114.623		160	187	169	251	258	169	215	182	148	193.222	39.5214		153	92	360	272	84	68	88	321	122	173.333	113.14		184	271	336	51	165	220	199	149	171	194	79.6382
DENOVO36	Bacteria;Firmicutes;Clostridia;Clostridiales	159	240	197	110	143	221	89	157	80	155.111	56.4744		216	202	225	255	189	137	199	149	259	203.444	41.7975		191	107	247	249	137	101	179	266	118	177.222	65.1552		197	216	116	87	187	170	268	294	176	190.111	65.4932
DENOVO47	Bacteria;Firmicutes;Clostridia;Clostridiales	167	197	196	96	160	300	121	97	83	157.444	68.7116		173	166	260	321	196	164	169	221	123	199.222	59.962		123	178	277	351	87	99	99	297	150	184.556	98.7903		117	198	175	66	218	168	298	180	204	180.444	64.6145
DENOVO46	Bacteria;Bacteroidetes;Bacteroidia;Bacteroidales;Rikenellaceae;Alistipes	103	226	228	98	186	213	97	115	107	152.556	59.0151		167	91	198	229	192	173	181	236	198	185	42.196		197	129	195	233	125	124	181	266	111	173.444	54.6079		184	171	219	108	187	284	221	248	171	199.222	50.9013
DENOVO379	Bacteria;Firmicutes;Clostridia;Clostridiales	223	169	284	34	222	135	44	107	77	143.889	87.0265		137	270	219	74	364	156	181	496	198	232.778	128.574		186	167	349	79	151	92	88	310	72	166	101.745		264	128	112	54	68	167	260	172	259	164.889	81.871
DENOVO142	Bacteria;Bacteroidetes	120	154	97	123	138	98	119	38	74	106.778	34.9456		291	162	96	274	154	151	230	228	269	206.111	67.6784		341	131	324	302	112	30	71	283	48	182.444	127.929		207	312	143	82	164	121	250	66	514	206.556	139.628
DENOVO48	Bacteria;Bacteroidetes;Bacteroidia;Bacteroidales;Rikenellaceae;Alistipes	183	208	370	114	159	190	105	183	100	179.111	82.019		160	118	144	178	127	198	229	181	177	168	34.9857		170	94	255	186	109	127	186	239	150	168.444	55.0252		154	135	136	79	183	268	158	153	183	161	50.7001
DENOVO26	Bacteria;Proteobacteria;Gammaproteobacteria;Aeromonadales;Succinivibrionaceae;Ruminobacter	183	0	675	57	91	106	62	120	114	156.444	200.887		194	51	371	371	57	304	98	380	151	219.667	138.613		80	101	106	75	48	248	94	225	92	118.778	69.1209		224	7	134	147	617	99	279	14	111	181.333	185.304
DENOVO31	Bacteria;Bacteroidetes	277	337	0	145	183	317	157	108	17	171.222	121.475		459	167	0	245	182	0	109	182	105	161	138.951		251	0	340	52	114	8	217	315	0	144.111	138.639		476	172	1	86	417	213	210	0	199	197.111	164.636
DENOVO168	Bacteria;Firmicutes	159	221	154	142	140	121	129	94	113	141.444	36.1079		176	163	168	273	130	142	232	176	205	185	44.9472		118	86	185	216	123	121	156	241	93	148.778	54.5705		150	167	151	105	261	274	208	254	197	196.333	58.1808
DENOVO92	Bacteria;Firmicutes;Clostridia;Clostridiales;Lachnospiraceae	106	119	92	231	119	152	172	167	91	138.778	45.9722		98	44	168	314	314	126	209	117	178	174.222	92.6725		98	79	298	432	168	105	103	251	106	182.222	120.687		95	162	90	86	359	186	166	242	114	166.667	88.993
DENOVO90	Bacteria;Firmicutes;Clostridia;Clostridiales;Ruminococcaceae	170	158	249	153	161	174	163	184	98	167.778	38.9801		144	141	151	233	170	176	196	119	224	172.667	38.7492		147	61	209	137	124	125	189	318	71	153.444	78.0707		167	100	100	154	219	225	158	228	127	164.222	50.6798
DENOVO27	Bacteria	164	168	1	241	157	205	259	15	153	151.444	89.563		191	68	304	527	282	94	246	245	189	238.444	134.243		175	193	230	418	169	86	53	257	42	180.333	116.938		53	94	164	10	111	19	117	127	63	84.2222	51.5625
DENOVO112	Bacteria;Firmicutes;Clostridia;Clostridiales	211	126	200	56	200	229	70	79	102	141.444	68.429		194	186	143	148	166	301	251	192	206	198.556	50.2795		133	99	199	163	80	84	81	244	166	138.778	58.5615		204	211	76	73	133	271	224	220	169	175.667	68.7204
DENOVO105	Bacteria;Firmicutes;Clostridia;Clostridiales	101	175	175	198	150	134	149	150	162	154.889	27.7058		175	123	123	230	147	118	148	178	354	177.333	75.1632		117	65	173	173	157	179	128	240	117	149.889	49.9185		134	189	98	153	256	243	157	120	122	163.556	55.2881
DENOVO88	Bacteria;Firmicutes;Clostridia;Clostridiales;Ruminococcaceae	92	377	60	121	99	197	114	148	165	152.556	93.6151		130	59	112	328	101	245	189	217	182	173.667	83.0873		97	65	71	180	102	189	206	365	94	152.111	95.8233		109	202	104	79	180	229	210	190	132	159.444	54.0881
DENOVO2118	Bacteria;Bacteroidetes;Bacteroidia;Bacteroidales	229	68	46	42	252	241	39	259	180	150.667	99.5163		156	134	202	0	111	238	207	194	197	159.889	71.8287		159	98	217	0	155	108	136	425	0	144.222	127.271		306	142	195	117	135	316	162	0	257	181.111	100.422
DENOVO96	Bacteria;Bacteroidetes	143	241	276	47	163	158	33	161	76	144.222	82.1839		192	107	83	27	261	165	95	156	219	145	73.6325		293	133	191	157	127	138	99	228	89	161.667	65.5		251	237	100	83	82	222	269	160	187	176.778	73.9456
DENOVO113	Bacteria;Firmicutes;Clostridia;Clostridiales;Ruminococcaceae	178	207	169	102	144	140	78	108	94	135.556	43.3593		116	131	187	141	128	132	262	129	248	163.778	55.5153		81	97	109	150	183	161	194	278	101	150.444	62.4302		157	206	113	126	212	207	243	196	91	172.333	52.4166
DENOVO97	Bacteria;Firmicutes;Clostridia;Clostridiales;Lachnospiraceae;Roseburia	76	556	164	78	91	102	70	137	65	148.778	156.228		114	151	178	143	93	105	277	160	146	151.889	54.3333		74	92	203	121	83	149	219	227	77	138.333	63.3186		143	127	107	111	188	419	220	81	110	167.333	103.869
DENOVO86	Bacteria;Firmicutes;Clostridia;Clostridiales;Ruminococcaceae	140	129	280	104	141	150	106	113	130	143.667	53.598		296	76	154	221	135	147	173	154	253	178.778	66.8801		91	91	133	148	128	112	159	259	65	131.778	56.3267		157	136	81	104	294	158	138	160	103	147.889	61.5781
DENOVO51	Bacteria;Firmicutes;Clostridia;Clostridiales;Lachnospiraceae;Clostridium XlVb	115	158	223	115	147	131	104	108	136	137.444	36.8616		124	115	69	167	143	136	200	161	169	142.667	37.9045		105	45	180	237	157	128	205	251	71	153.222	71.9597		106	121	102	98	226	225	182	196	135	154.556	52.8728
DENOVO2596	Bacteria	228	98	126	82	140	245	72	65	117	130.333	65.2208		113	150	177	113	197	148	296	148	256	177.556	62.652		174	125	179	92	110	89	117	243	39	129.778	60.3174		318	136	85	58	160	177	200	95	107	148.444	78.4938
DENOVO163	Bacteria;Firmicutes	119	134	156	132	121	129	137	83	81	121.333	24.7032		157	140	180	189	146	104	209	132	183	160	32.9697		86	124	179	172	125	117	146	190	84	135.889	38.7151		113	150	130	95	219	185	189	245	172	166.444	49.2141
DENOVO33	Bacteria	114	149	89	143	100	154	137	102	96	120.444	25.2741		165	171	202	242	177	142	172	137	216	180.444	34.0849		93	109	161	290	134	90	124	210	118	147.667	64.9596		81	116	99	53	207	170	130	253	106	135	63.7338
DENOVO2290	Bacteria;Bacteroidetes	102	152	111	120	170	166	129	55	17	113.556	50.7275		59	81	78	99	165	142	169	244	71	123.111	61.2851		101	133	116	104	97	121	65	188	78	111.444	35.5074		264	113	237	71	193	159	297	571	197	233.556	145.056
DENOVO107	Bacteria;Bacteroidetes	201	16	18	99	353	346	101	0	232	151.778	137.751		0	211	118	138	319	114	154	305	271	181.111	104.413		0	124	158	187	94	179	52	313	127	137.111	89.2979		0	136	72	26	131	71	315	66	176	110.333	94.574
DENOVO54	Bacteria;Firmicutes;Clostridia;Clostridiales	135	156	203	45	225	227	46	80	154	141.222	71.3158		152	134	175	218	163	84	162	236	276	177.778	57.5604		136	94	183	152	116	57	76	205	54	119.222	54.1082		155	124	145	37	151	171	206	96	114	133.222	48.4143
DENOVO75	Bacteria;Bacteroidetes;Bacteroidia;Bacteroidales;Porphyromonadaceae;Paludibacter	192	404	658	74	142	85	84	75	39	194.778	205.75		168	118	36	91	164	88	194	218	89	129.556	59.5653		68	82	211	327	58	21	149	331	50	144.111	119.349		196	67	64	37	143	141	171	4	79	100.222	64.9976
DENOVO103	Bacteria;Firmicutes;Clostridia;Clostridiales	169	192	95	57	194	180	68	71	67	121.444	60.3637		131	142	108	171	243	153	175	174	163	162.222	37.6058		165	118	198	176	137	99	84	206	112	143.889	44.1572		145	109	98	51	137	189	201	122	137	132.111	45.5177
DENOVO71	Bacteria	132	123	135	109	180	135	98	132	99	127	24.8797		207	159	151	106	136	176	267	161	243	178.444	51.6191		114	86	116	60	134	111	166	212	49	116.444	50.7349		137	140	70	49	105	213	174	209	142	137.667	56.5862
DENOVO37	Bacteria;Firmicutes;Clostridia;Clostridiales	149	86	157	76	132	151	68	152	107	119.778	35.8879		145	78	115	163	154	182	151	157	259	156	49.0535		130	71	92	125	132	146	161	232	96	131.667	47.0452		178	138	93	89	234	165	111	134	200	149.111	49.3063
DENOVO91	Bacteria;Firmicutes;Clostridia;Clostridiales;Lachnospiraceae;Clostridium XlVa	123	176	131	65	117	160	82	65	88	111.889	40.0014		131	156	154	151	111	190	142	166	311	168	57.9439		75	111	153	108	128	129	99	198	126	125.222	34.9992		125	121	91	113	217	158	228	156	110	146.556	48.0653
DENOVO139	Bacteria;Bacteroidetes	113	0	1	316	12	161	304	51	57	112.778	123.737		156	173	17	263	12	42	0	160	171	110.444	94.0015		126	43	314	199	171	84	0	235	203	152.778	99.1108		84	0	203	81	223	0	142	632	206	174.556	191.165
DENOVO115	Bacteria;Firmicutes;Clostridia;Clostridiales;Ruminococcaceae	151	161	120	137	89	117	112	99	90	119.556	25.7493		148	105	170	215	175	162	215	133	177	166.667	35.6476		153	99	174	201	109	94	101	186	60	130.778	48.8308		101	150	119	53	171	137	132	133	130	125.111	33.2018
DENOVO123	Bacteria	194	138	137	85	165	66	76	102	61	113.778	46.9675		134	162	160	276	149	124	210	192	199	178.444	46.8191		70	111	183	116	112	67	89	217	52	113	54.7631		140	122	120	77	88	216	197	136	127	135.889	45.3526
DENOVO60	Bacteria	179	177	315	68	162	85	68	65	45	129.333	87.3341		89	135	132	190	146	196	221	166	129	156	40.9512		119	107	184	139	71	101	77	128	142	118.667	34.9464		116	201	52	55	128	179	168	122	170	132.333	52.9268
DENOVO65	Bacteria;Firmicutes;Clostridia;Clostridiales	123	188	173	94	128	92	87	147	59	121.222	42.5611		139	107	98	138	132	99	161	151	136	129	22.6164		123	80	191	174	128	127	161	207	65	139.556	48.1043		123	136	96	76	164	198	156	210	153	145.778	43.7344
DENOVO45	Bacteria;Firmicutes;Clostridia;Clostridiales	94	124	133	101	121	105	107	161	46	110.222	31.4515		160	102	145	168	112	82	254	113	126	140.222	50.894		117	72	114	160	131	70	200	234	79	130.778	57.6645		151	140	98	95	236	240	85	182	153	153.333	57.5369
DENOVO38	Bacteria;Fibrobacteres;Fibrobacteria;Fibrobacterales;Fibrobacteraceae;Fibrobacter	92	178	118	136	76	182	140	0	63	109.444	58.3462		42	142	223	213	78	71	175	148	146	137.556	62.9506		21	128	221	324	22	72	61	69	311	136.556	119.209		14	284	191	94	281	77	172	136	87	148.444	92.4569
DENOVO147	Bacteria;Firmicutes;Clostridia;Clostridiales;Ruminococcaceae	71	121	70	125	163	170	103	60	137	113.333	40.3949		89	90	135	207	144	123	112	159	283	149.111	62.015		82	81	114	155	114	126	51	244	134	122.333	55.4324		91	106	128	118	353	128	158	142	59	142.556	84.0597
DENOVO166	Bacteria;Firmicutes;Clostridia;Clostridiales	142	177	160	69	135	140	58	77	94	116.889	43.071		103	115	188	137	184	139	182	179	173	155.556	32.4812		153	107	205	192	77	105	78	151	138	134	46.133		114	119	100	42	81	148	156	126	155	115.667	37.44
DENOVO1957	Bacteria;Firmicutes;Clostridia;Clostridiales	92	156	208	76	113	125	59	149	63	115.667	49.3407		204	85	102	123	103	94	221	167	201	144.444	53.8194		152	70	125	132	70	85	158	198	64	117.111	47.4432		152	155	78	69	172	208	172	157	120	142.556	45.4921
DENOVO137	Bacteria;Firmicutes;Clostridia;Clostridiales;Ruminococcaceae	98	171	123	91	113	129	82	104	48	106.556	34.1362		148	155	104	139	135	89	200	119	229	146.444	44.4413		95	48	193	95	78	65	159	203	59	110.556	59.0341		168	159	115	80	150	192	163	175	132	148.222	34.2483
[truncated: 5,527 more rows]
